# Supplementary material for: Comparative Time-Course Physiological Responses and Proteomic Analysis of Melatonin Priming on Promoting Germination in Aged Oat (Avena sativa L.) Seeds
Source: Int J Mol Sci. 2021 Jan 15;22(2):811. doi: 10.3390/ijms22020811 (PMC7830126; doi:10.3390/ijms22020811)
Supplement: Supplementary file 1 [file ijms-22-00811-s001.zip]

Archive with 8 entries (6 files):
- ijms-1059791-supplementary/
- ijms-1059791-supplementary/Supplementary Files/
- ijms-1059791-supplementary/Supplementary Files/Figure S1.docx
- ijms-1059791-supplementary/Supplementary Files/Figure S2.docx
- ijms-1059791-supplementary/Supplementary Files/Table S1..xlsx
- ijms-1059791-supplementary/Supplementary Files/Table S2..xlsx
- ijms-1059791-supplementary/Supplementary Files/Table S3..xlsx
- ijms-1059791-supplementary/Supplementary Files/~$gure S1.docx
