# Supplementary material for: Comparative Time-Course Physiological Responses and Proteomic Analysis of Melatonin Priming on Promoting Germination in Aged Oat (Avena sativa L.) Seeds
Source: Int J Mol Sci. 2021 Jan 15;22(2):811. doi: 10.3390/ijms22020811 (PMC7830126; doi:10.3390/ijms22020811)
Supplement: Supplementary file 1 [file ijms-22-00811-s001.zip › ijms-1059791-supplementary/Supplementary Files/Table S1..xlsx]

## Sheet: Table S1
Table S1. Total identified proteins by the iTRAQ-based quantitative proteome.
								T12 vs CK		T24 vs CK		T36 vs CK
Accession	Description	Coverage	Peptides	PSMs	Unique Peptides	MW [kDa]	calc. pI	FC	P-value	FC	P-value	FC	P-value
P29194	Phosphoenolpyruvate carboxylase 2 OS=Sorghum bicolor PE=3 SV=1	5.20833	4	14	1	109.478	6.04	0.642	0.0888	1.05	0.9637	1.121	0.6677
B4FQN7	Interferon-related developmental regulator family protein OS=Zea mays GN=100272784 PE=2 SV=1	5.52995	2	4	2	47.52	6.48	3.416	NA	2.576	NA	0.536	NA
B6SX73	60S ribosomal protein L35 OS=Zea mays GN=100282133 PE=2 SV=1	8.13008	1	10	1	14.291	11.28	2.31	0.1132	1.751	0.2665	1.611	0.5574
A0A0D3G969	NADH-cytochrome b5 reductase OS=Oryza barthii PE=3 SV=1	6.66667	1	2	1	34.615	7.58	0.716	NA	1.336	NA	1.388	NA
F2KFE8	Chaperone OS=Pseudomonas brassicacearum (strain NFM421) GN=PSEBR_a2257 PE=3 SV=1	3.01954	1	7	1	62.163	5.6	0.696	NA	NA	NA	0.946	NA
A0A0D3FIG7	Uncharacterized protein OS=Oryza barthii PE=4 SV=1	6.51515	4	13	2	72.84	9.32	1.086	0.0011	1.041	0.0431	1.144	0.0093
B4FTF8	Glutathione S-transferase OS=Zea mays GN=541828 PE=2 SV=1	5.80357	1	3	1	24.811	5.68	1.234	0.4772	1.138	0.7365	1.166	0.6144
A0A1D5U600	Glycosyltransferase OS=Triticum aestivum PE=3 SV=1	6.18557	4	17	4	51.239	5.63	1.015	0.7064	0.959	0.3528	1.214	0.0286
Q5JMX3	Os01g0752800 protein OS=Oryza sativa subsp. japonica GN=Os01g0752800 PE=4 SV=1	10.241	1	2	1	19.15	7.4	0.769	0.0035	0.831	0.0089	0.757	0.0956
A0A0D3HAB4	Uncharacterized protein OS=Oryza barthii PE=4 SV=1	1.78571	1	1	1	62.128	8.25	0.803	0.2649	0.605	0.009	0.699	0.0025
A0A218WH57	Uncharacterized protein OS=Punica granatum GN=CDL15_Pgr017721 PE=4 SV=1	4.17755	4	17	1	128.355	6.14	1.233	0.0054	0.974	0.6489	1.31	0.0713
A0A200R5P0	Chaperonin Cpn60 OS=Macleaya cordata GN=BVC80_1835g440 PE=3 SV=1	16.9811	10	43	5	61.693	5.3	1.021	0.3834	0.981	0.6311	1.09	0.016
Q6Z6S1	Apoptosis inhibitor 5-like protein API5 OS=Oryza sativa subsp. japonica GN=API5 PE=1 SV=1	5.40037	3	7	1	59.948	9.23	0.751	0.0372	0.771	0.0218	1.154	0.0915
K3XEG4	Uncharacterized protein OS=Setaria italica GN=LOC101770443 PE=4 SV=1	6.06061	6	38	2	97.964	6.33	0.915	0.2909	0.978	0.7003	1.068	0.4969
A0A200PQG1	Nucleoporin Nup186/Nup192/Nup205 OS=Macleaya cordata GN=BVC80_9089g9 PE=4 SV=1	0.475939	1	3	1	213.241	5.62	1.45	0.2723	1.561	0.2141	1.764	0.0067
F2E5K9	Predicted protein OS=Hordeum vulgare subsp. vulgare PE=2 SV=1	5.40541	1	2	1	28.871	5.64	NA	NA	NA	NA	NA	NA
A0A0D3GTE3	Uncharacterized protein OS=Oryza barthii PE=4 SV=1	1.49254	1	11	1	78.129	8.75	0.93	0.1394	1.035	0.4263	0.992	0.8452
K7LE67	Eukaryotic translation initiation factor 6 OS=Glycine max GN=EIF6 PE=3 SV=1	5.71429	1	1	1	26.541	4.78	NA	NA	NA	NA	NA	NA
A0A1D5RP81	Uncharacterized protein OS=Triticum aestivum PE=4 SV=1	13.76	6	106	3	67.365	6.77	1.019	0.7884	0.917	0.0026	1.051	0.3254
A8ITZ5	Predicted protein OS=Chlamydomonas reinhardtii GN=CHLREDRAFT_189589 PE=4 SV=1	1.88285	1	1	1	50.623	9.44	0.913	0.0121	0.833	0.0196	0.82	0.0012
K4A9W0	Acetyltransferase component of pyruvate dehydrogenase complex OS=Setaria italica GN=LOC101771199 PE=3 SV=1	4.66667	2	6	1	48.536	6.04	1.059	NA	0.774	0.2627	2.48	0.2888
F2DJV2	Predicted protein OS=Hordeum vulgare subsp. vulgare PE=2 SV=1	4.41176	1	3	1	21.346	9.44	1.118	0.0289	0.945	0.1499	1.199	0.0197
P27397	18.0 kDa class I heat shock protein OS=Daucus carota PE=3 SV=1	14.4654	2	22	2	18.021	7.56	0.897	0.4819	0.702	0.0135	0.667	0.0128
K3XI28	Uncharacterized protein OS=Setaria italica GN=LOC101781104 PE=4 SV=1	5.6338	2	12	2	44.996	6.27	2.516	0.0111	0.536	0.0261	0.904	0.4948
A0A0D3FQP3	Uncharacterized protein OS=Oryza barthii PE=4 SV=1	9.00164	5	19	1	67.881	5.15	1.192	0.0604	1.183	0.0518	1.229	0.0389
A0A0D3FXJ2	Uncharacterized protein OS=Oryza barthii PE=4 SV=1	3.8835	1	2	1	33.541	5.36	1.03	0.935	0.914	0.1431	0.858	0.0797
K2SFN6	Prohibitin OS=Macrophomina phaseolina (strain MS6) GN=MPH_07060 PE=4 SV=1	5.35714	2	16	1	43.561	7.42	1.142	0.3176	1.082	0.0037	1.378	0.0004
F2DQL4	Predicted protein OS=Hordeum vulgare subsp. vulgare PE=2 SV=1	5.86319	1	6	1	33.961	6.15	0.37	0.0012	0.608	0.0081	2.006	0.0055
A0A218VU94	Uncharacterized protein OS=Punica granatum GN=CDL15_Pgr018698 PE=3 SV=1	2.1645	1	3	1	51.652	9.31	1.097	0.4088	1.179	0.1088	1.265	0.0953
A0A218WDF3	Polyadenylate-binding protein OS=Punica granatum GN=CDL15_Pgr014528 PE=3 SV=1	3.95738	1	4	1	71.709	7.31	1.556	NA	2.605	NA	0.623	0.1422
K3Z396	Uncharacterized protein OS=Setaria italica GN=LOC101773202 PE=3 SV=1	2.73179	3	8	1	135.542	7.91	1.623	0.295	1.451	0.4337	0.844	0.389
F2DKE7	Beta-galactosidase OS=Hordeum vulgare subsp. vulgare PE=2 SV=1	5.04103	3	4	3	91.73	6.48	1.019	0.3933	1.041	0.1274	0.945	0.0788
K4A591	Uncharacterized protein OS=Setaria italica GN=SETIT_034045mg PE=3 SV=1	0.970874	1	1	1	114.437	5.82	1.031	0.6185	0.901	0.1962	1.314	0.0002
K4AAG0	Uncharacterized protein OS=Setaria italica GN=LOC101757166 PE=3 SV=1	7.6555	2	6	1	46.371	5.81	1.332	0.6084	1.557	0.3444	1.933	0.2163
A0A0K9QQ75	Uncharacterized protein OS=Spinacia oleracea GN=SOVF_153760 PE=4 SV=1	3.46821	3	13	1	98.261	5.12	1.095	0.3073	1.04	0.3564	1.129	0.1338
A0A229PGQ0	Acetyl-CoA acetyltransferase OS=Rhodococcus erythropolis GN=CBI33_14845 PE=4 SV=1	5.16796	1	1	1	40.03	5.64	0.518	0.0061	0.653	0.035	0.887	0.2354
K4A5H2	Uncharacterized protein OS=Setaria italica GN=LOC101774178 PE=4 SV=1	2.25564	2	4	2	106.154	5.85	2.294	0.1601	1.946	0.1988	1.322	0.3984
A0A0D3ENU1	Uncharacterized protein OS=Oryza barthii PE=3 SV=1	3.0914	2	3	1	86.896	7.23	1.086	0.9188	0.922	0.5339	1.194	0.6473
K3XHF8	Carboxypeptidase OS=Setaria italica GN=LOC101769223 PE=3 SV=1	2.14592	1	2	1	51.798	6.4	0.864	0.16	1.656	0.0012	0.928	0.4389
F2CZT5	Predicted protein OS=Hordeum vulgare subsp. vulgare PE=2 SV=1	5.84192	1	6	1	30.332	6.37	1.599	0.483	NA	NA	3	0.2242
A0A176WF97	Uncharacterized protein OS=Marchantia polymorpha subsp. ruderalis GN=AXG93_1962s1380 PE=4 SV=1	0.982198	1	1	1	180.978	7.08	NA	NA	NA	NA	NA	NA
M8B1B6	26S proteasome non-ATPase regulatory subunit 11 OS=Aegilops tauschii GN=F775_28525 PE=4 SV=1	6.80958	4	26	2	87.412	8.69	1.018	0.6467	0.955	0.29	1.017	0.7711
F2DCF4	Predicted protein (Fragment) OS=Hordeum vulgare subsp. vulgare PE=2 SV=1	3.4188	1	1	1	49.581	8.87	1.124	0.6299	0.742	0.2538	1.079	0.8558
A0A1D5YGQ9	NADPH--cytochrome P450 reductase OS=Triticum aestivum PE=3 SV=1	2.33838	1	3	1	80.066	5.74	1.64	0.0678	1.864	0.4892	1.909	0.2611
K3YR43	Uncharacterized protein OS=Setaria italica GN=LOC101773138 PE=4 SV=1	2.05479	1	1	1	63.048	5.57	0.926	0.7452	0.672	0.1736	0.808	0.4162
F2D8I9	Predicted protein OS=Hordeum vulgare subsp. vulgare PE=2 SV=1	15.0685	3	11	1	30.712	7.53	0.925	0.5356	0.827	0.3559	0.763	0.3004
A0A0D3HJ21	DNA polymerase OS=Oryza barthii PE=3 SV=1	1.84843	2	4	2	120.863	7.9	2	0.0203	2.985	0.0011	2.455	0.1145
V4KDD4	Uncharacterized protein OS=Eutrema salsugineum GN=EUTSA_v10018372mg PE=4 SV=1	2.76243	1	4	1	61.4	7.96	0.884	0.2358	1.153	0.2751	1.14	0.2842
F2DQ10	Predicted protein OS=Hordeum vulgare subsp. vulgare PE=2 SV=1	10.3563	8	40	4	98.059	5.19	0.966	0.3906	0.94	0.1754	1.055	0.2428
I1MLN7	Uncharacterized protein OS=Glycine max GN=LOC100792415 PE=4 SV=2	2.6749	1	1	1	53.058	6.01	0.859	0.1798	0.67	0.0027	0.92	0.3619
F2E5D3	Elongator complex protein 1 OS=Hordeum vulgare subsp. vulgare PE=2 SV=1	1.81132	2	4	1	146.973	5.77	0.75	0.0316	0.791	0.3179	1.192	0.0582
A0A1J3EKB4	Putative arsenical pump-driving ATPase OS=Noccaea caerulescens GN=LC_TR18893_c0_g1_i1_g.63254 PE=4 SV=1	5.56901	2	5	2	44.99	7.37	0.848	0.0484	0.81	0.0348	0.984	0.755
A0A0J8BA63	Uncharacterized protein OS=Beta vulgaris subsp. vulgaris GN=BVRB_8g199700 PE=4 SV=1	4.15335	1	2	1	34.68	5.91	0.976	0.6536	0.916	0.4738	0.31	0.0084
I1KCV0	Peptidyl-prolyl cis-trans isomerase OS=Glycine max GN=LOC100801197 PE=4 SV=1	11.7021	1	20	1	19.97	9.64	0.95	0.5084	1.011	0.7334	1.227	0.8616
A0A0D3GH78	Uncharacterized protein OS=Oryza barthii PE=3 SV=1	4.73815	3	14	3	89.58	6.95	1.179	0.2361	0.972	0.668	0.897	0.4462
F2E611	Succinate dehydrogenase [ubiquinone] flavoprotein subunit, mitochondrial OS=Hordeum vulgare subsp. vulgare PE=2 SV=1	11.4332	5	29	1	68.151	6.54	0.52	0.0072	0.818	0.0199	1.004	0.9945
F2EAQ9	Predicted protein OS=Hordeum vulgare subsp. vulgare PE=2 SV=1	3.12989	2	3	2	69.849	5.19	0.868	0.011	0.877	0.0227	0.982	0.5538
F2DRG2	Predicted protein (Fragment) OS=Hordeum vulgare subsp. vulgare PE=2 SV=1	4.53649	2	10	2	55.115	6.61	0.887	0.0055	0.73	0.0046	0.731	0.0001
A0A1D5Y0P8	Translocase of chloroplast OS=Triticum aestivum PE=3 SV=1	16.5644	4	18	4	36.29	9.35	1.156	0.001	0.99	0.8097	1.112	0.0003
F2CWX1	Predicted protein OS=Hordeum vulgare subsp. vulgare PE=2 SV=1	16.7759	12	158	2	85.087	6.1	0.927	0.032	0.932	0.0341	1.013	0.5421
F2DGV9	60S ribosomal export protein NMD3 OS=Hordeum vulgare subsp. vulgare PE=2 SV=1	23.2246	10	61	7	58.706	6.6	1.042	0.6333	0.937	0.0064	1.088	0.1525
A0A0H4LXI0	Catalase OS=Triticum aestivum GN=Cat3-A1 PE=2 SV=1	15.8537	6	50	6	56.382	7.25	0.987	0.667	0.986	0.2809	0.941	0.3621
A0A0D3FR98	Uncharacterized protein OS=Oryza barthii PE=3 SV=1	10.5978	3	16	2	40.75	6.61	1.527	0.0033	1.713	0.0018	1.547	0.1517
A0A200PTV5	Ribosomal protein S5/S7 OS=Macleaya cordata GN=BVC80_9073g82 PE=3 SV=1	13.6187	4	84	4	28.374	10.14	0.996	0.8802	0.882	0.0046	0.934	0.0006
F2DHA7	Predicted protein OS=Hordeum vulgare subsp. vulgare PE=2 SV=1	5.02283	5	16	4	123.294	6.29	0.745	0.0528	0.795	0.0005	0.901	0.3353
A0A0D3FIK6	Uncharacterized protein OS=Oryza barthii PE=3 SV=1	4.36364	1	1	1	30.478	5.22	0.376	NA	NA	NA	NA	NA
F2DMF8	Adenylosuccinate synthetase, chloroplastic OS=Hordeum vulgare subsp. vulgare GN=PURA PE=2 SV=1	4.30328	2	16	2	52.386	6.9	0.829	0.2553	0.567	0.0168	0.762	0.1039
C3W8P1	Alpha-glucan water dikinase (Fragment) OS=Hordeum vulgare subsp. vulgare GN=GWD1 PE=2 SV=1	4.09449	2	6	1	70.167	5.26	1.684	0.7167	1.106	0.7565	1.244	0.8246
M7ZV05	Cell division cycle 5-like protein OS=Triticum urartu GN=TRIUR3_30901 PE=4 SV=1	1.38408	2	2	1	162.852	6.16	1.057	0.6624	1.184	0.9657	1.1	0.8756
K3YSH3	4-hydroxyphenylpyruvate dioxygenase OS=Setaria italica GN=LOC101764497 PE=3 SV=1	3.62812	1	1	1	46.894	5.68	1.329	0.0317	1.514	0.0345	1.127	0.1945
K3Z3A2	Uncharacterized protein OS=Setaria italica GN=LOC101784941 PE=4 SV=1	1.80412	2	3	1	124.424	5.29	1.99	0.0875	2.075	0.0045	0.909	0.2271
A0A0D3EYY0	Uncharacterized protein OS=Oryza barthii PE=4 SV=1	3.30789	1	2	1	43.212	6.47	1.402	0.3057	1.1	0.9911	1.03	0.733
A0A176WH29	Malate dehydrogenase OS=Marchantia polymorpha subsp. ruderalis GN=AXG93_3384s1160 PE=3 SV=1	14.1643	5	64	1	37.285	8.47	NA	NA	NA	NA	NA	NA
B4FJ69	Uncharacterized protein OS=Zea mays PE=2 SV=1	7.24638	1	1	1	15.634	9.7	1.212	0.27	0.882	0.3713	NA	NA
I6YMA7	Phosphoinositide phospholipase C OS=Linum usitatissimum PE=3 SV=1	3.74532	2	49	1	89.538	6.39	1.208	0.0467	1.704	0.0002	1.548	0.0023
K3YN13	Uncharacterized protein OS=Setaria italica GN=LOC101767095 PE=3 SV=1	7.31707	1	4	1	21.622	6.18	1.371	0.0009	1.275	0	1.502	0.0435
Q6V959	Ribosomal protein L3 OS=Triticum aestivum GN=RPL3 PE=2 SV=1	20.0514	7	49	2	44.564	10.07	0.911	0.1115	0.873	0.0729	0.929	0.1141
Q96123	Superoxide dismutase [Cu-Zn] OS=Triticum aestivum GN=SOD1.1 PE=2 SV=1	23.8806	3	28	3	20.31	5.66	1.082	0.9166	1.238	0.4452	1.504	0.148
A0A0D3HVH5	Nucleoside diphosphate kinase OS=Oryza barthii PE=3 SV=1	7.62332	1	1	1	23.709	9.29	0.92	0.4407	0.953	0.6055	1.117	0.6086
A0A183CMZ6	Uncharacterized protein OS=Globodera pallida PE=4 SV=1	1.76282	1	1	1	70.704	8.66	1.241	0.1265	0.737	0.0984	0.987	0.7969
A0A200Q6D4	Armadillo OS=Macleaya cordata GN=BVC80_1707g126 PE=4 SV=1	3.23974	1	4	1	52.807	7.42	0.643	0.0524	0.136	0.0741	0.548	0.0826
F2DIS1	Predicted protein OS=Hordeum vulgare subsp. vulgare PE=2 SV=1	3.06279	2	4	2	72.253	6.7	0.747	0.0012	0.744	0.0195	0.713	0.0676
A0A200QJ96	Hyaluronan/mRNA-binding protein OS=Macleaya cordata GN=BVC80_8969g13 PE=4 SV=1	5.20548	2	2	2	38.86	6.19	1.2	0.0006	1.305	0.0002	1.033	0.5058
F2CRQ8	Predicted protein OS=Hordeum vulgare subsp. vulgare PE=2 SV=1	3.6036	1	6	1	23.917	5.43	0.767	0.0385	0.911	0.3719	0.872	0.1772
A0A0D3EXB0	Uncharacterized protein OS=Oryza barthii PE=3 SV=1	20.9302	6	54	5	37.251	4.91	1.106	0.0952	1.079	0.0744	1.174	0.0138
K3YU48	Uncharacterized protein OS=Setaria italica GN=SETIT_017794mg PE=4 SV=1	3.39506	1	1	1	36.369	7.56	0.657	0.0276	1.01	0.9358	0.849	0.2633
A0A1J3DMM9	E3 ubiquitin-protein ligase UPL3 OS=Noccaea caerulescens GN=GA_TR2843_c0_g1_i1_g.8955 PE=4 SV=1	0.582319	1	3	1	202.929	6.19	0.567	0.0051	0.856	0.1714	0.909	0.3445
K3YTH6	Uncharacterized protein OS=Setaria italica GN=LOC101752734 PE=4 SV=1	3.27869	1	1	1	38.326	9.01	0.924	0.224	1.079	0.026	1.182	0.2218
A0A078FS44	BnaC03g44490D protein OS=Brassica napus GN=BnaC03g44490D PE=3 SV=1	2.68657	1	43	1	38.363	9.28	1.103	0.0275	1.991	0.2401	1.342	0.1084
F2EE19	Predicted protein (Fragment) OS=Hordeum vulgare subsp. vulgare PE=2 SV=1	2.03488	1	2	1	74.18	6.44	0.392	0.0424	0.546	0.1885	0.846	0.1785
A0A1D5UXN7	Amine oxidase OS=Triticum aestivum PE=3 SV=1	10.2319	7	20	7	81.067	7.46	1.08	0.3034	1.095	0.2323	1.119	0.1597
M1VWJ8	Probable 26S proteasome regulatory subunit YTA3 OS=Claviceps purpurea (strain 20.1) GN=CPUR_05250 PE=3 SV=1	6.80529	3	15	1	58.545	7.68	1.103	0.1589	1.154	0.0719	0.714	0.0351
A0A1D5XH30	V-type proton ATPase subunit a OS=Triticum aestivum PE=3 SV=1	3.99033	3	12	1	93.829	6.11	1.028	0.6406	2.53	0.0691	2.002	0.1229
K3XVR4	T-complex protein 1 subunit gamma OS=Setaria italica GN=LOC101773241 PE=3 SV=1	9.00763	6	32	1	70.904	8.82	0.784	0.0485	0.761	0.0065	0.921	0.0046
I1JC17	Uncharacterized protein OS=Glycine max GN=LOC100782019 PE=3 SV=1	4.82375	2	9	1	58.516	6.95	0.389	NA	0.715	NA	0.545	0.0858
A0A218WGE3	Uncharacterized protein OS=Punica granatum GN=CDL15_Pgr005745 PE=3 SV=1	2.24	1	6	1	68.563	8.09	1.084	0.9483	0.761	0.3038	1.209	0.5485
B6THZ2	Delay of germination 1 OS=Zea mays GN=ZEAMMB73_Zm00001d043390 PE=2 SV=1	3.367	1	2	1	31.739	6.42	0.958	0.5013	0.848	0.3748	1.031	0.8589
K3Y6E4	Uncharacterized protein OS=Setaria italica GN=LOC101763040 PE=4 SV=1	4.85075	2	20	1	58.849	5.4	1.194	0.5791	1.245	0.5829	1.339	0.3973
A0A1D6BSQ2	Uridine kinase OS=Triticum aestivum PE=3 SV=1	3.31126	2	3	2	66.871	8.4	1.107	0.7776	1.335	0.2091	1.204	0.4182
A0A1D5VHG7	Nuclear pore complex protein NUP35 OS=Triticum aestivum PE=3 SV=1	6.5625	1	1	1	34.802	9.11	NA	NA	NA	NA	NA	NA
F2DSH2	Predicted protein OS=Hordeum vulgare subsp. vulgare PE=2 SV=1	8.58896	3	10	2	34.903	6.19	1.217	0.0312	1.273	0.0222	0.965	0.6778
A0A1D6SC42	Uncharacterized protein OS=Triticum aestivum PE=3 SV=1	10.9467	6	48	2	74.118	5.4	0.817	0.1191	0.855	0.1949	0.964	0.65
A0A0D3G078	Uncharacterized protein OS=Oryza barthii PE=4 SV=1	2.65781	2	3	2	101.058	5.88	0.9	0.3244	0.772	0.0988	0.917	0.3725
A0A0D3GUX1	Uncharacterized protein OS=Oryza barthii PE=4 SV=1	4.69314	3	17	1	92.014	8.28	0.929	0.0059	0.903	0.0048	1.043	0.2858
K3YPT8	Aminopeptidase OS=Setaria italica GN=LOC101760579 PE=3 SV=1	7.60499	6	37	1	98.086	5.48	1.316	0.6495	1.111	0.8927	1.849	0.1994
A0A0D3FLG9	Uncharacterized protein OS=Oryza barthii PE=4 SV=1	7.11538	3	23	1	55.886	5.05	0.786	0.2649	0.562	0.064	0.664	0.1313
K3YGI3	Uncharacterized protein OS=Setaria italica GN=LOC101775450 PE=4 SV=1	11.8497	8	27	1	76.747	6.51	1.017	0.7052	1.123	0.0539	0.985	0.7064
Q2RAL6	AMP-binding enzyme family protein, expressed OS=Oryza sativa subsp. japonica GN=Os11g0147000 PE=4 SV=1	1.69252	1	1	1	78.205	7.53	1.252	0.1781	0.971	0.8452	1.155	0.7313
F1AFP9	Glyceraldehyde 3-phosphate dehydrogenase (Fragment) OS=Rosa odorata var. odorata GN=GAPDH PE=4 SV=1	24.7863	2	43	1	12.373	8.4	1.192	0.8642	0.669	0.452	NA	NA
A0A218WAP1	Uncharacterized protein OS=Punica granatum GN=CDL15_Pgr025458 PE=4 SV=1	1.16034	1	1	1	105.538	8.94	0.955	0.5181	1.091	0.3779	1.006	0.9824
A0A0D3GEJ9	Uncharacterized protein OS=Oryza barthii PE=4 SV=1	10.8491	4	9	1	45.609	7.47	0.783	0.0492	0.699	0.0088	0.854	0.069
K3Z5K2	Uncharacterized protein OS=Setaria italica GN=LOC101775096 PE=3 SV=1	7.92079	3	8	3	53.592	8.25	1.075	0.0788	0.83	0.0825	1.016	0.6736
A0A0D3EMC0	Uncharacterized protein OS=Oryza barthii PE=4 SV=1	2.9316	1	2	1	33.001	8.5	NA	NA	NA	NA	0.556	NA
F2DN53	Predicted protein OS=Hordeum vulgare subsp. vulgare PE=2 SV=1	4.97738	1	3	1	24.937	9.19	0.512	0.0038	0.683	0.002	0.933	0.4416
F2D353	Predicted protein OS=Hordeum vulgare subsp. vulgare PE=2 SV=1	1.79856	1	2	1	58.87	9.47	0.781	0.2217	1.492	0.6183	0.694	0.4336
A0A0D3HR29	Uncharacterized protein OS=Oryza barthii PE=4 SV=1	2.05696	1	3	1	70.702	5.11	1.458	0.0252	1.367	0.0418	1.469	0.0457
F2CRD9	Predicted protein OS=Hordeum vulgare subsp. vulgare PE=2 SV=1	5.77778	1	17	1	22.767	8.84	0.954	0.3896	0.748	0.0057	0.745	0.0072
A0A0D3G6U8	Uncharacterized protein OS=Oryza barthii PE=4 SV=1	11.0749	3	32	1	34.372	6.76	1.557	0.0017	1.261	0.0065	1.332	0.0214
A0A0D3GR12	Uncharacterized protein OS=Oryza barthii PE=4 SV=1	2.90557	1	6	1	45.658	6.24	1.382	0.2304	1.511	0.074	1.19	0.6837
K3YSU7	Uncharacterized protein OS=Setaria italica GN=LOC101765436 PE=4 SV=1	6.71463	2	38	2	47.31	6.81	1.069	0.4261	1.037	0.6318	1.137	0.1001
A0A1I8C0U8	Uncharacterized protein OS=Meloidogyne hapla PE=3 SV=1	2.29446	1	1	1	59.593	8.38	1.121	0.7565	0.442	NA	1.255	NA
K4A612	Uncharacterized protein OS=Setaria italica GN=LOC101781194 PE=4 SV=1	2.51572	2	2	2	86.803	8.27	0.764	0.0107	0.644	0.0032	0.776	0.0169
K3YQN2	Uncharacterized protein OS=Setaria italica GN=LOC101759763 PE=4 SV=1	5.97907	4	18	4	71.66	8.65	1.015	0.771	0.975	0.4384	1.022	0.558
F2EKQ3	Predicted protein OS=Hordeum vulgare subsp. vulgare PE=2 SV=1	8	1	1	1	17.557	7.08	0.625	0.0338	0.833	0.4484	0.673	0.0281
F2EDC3	Predicted protein OS=Hordeum vulgare subsp. vulgare PE=2 SV=1	13.6585	2	70	2	21.962	6.81	1.043	0.5657	0.939	0.0908	1.049	0.0647
F2CRU4	Predicted protein OS=Hordeum vulgare subsp. vulgare PE=2 SV=1	8.26772	6	21	4	115.242	6.92	1.057	0.4332	1.096	0.3008	0.942	0.5937
F2DM08	Ubiquinone biosynthesis monooxygenase COQ6, mitochondrial OS=Hordeum vulgare subsp. vulgare GN=COQ6 PE=2 SV=1	4.54545	2	4	2	56.783	8.4	0.858	0.1552	0.546	0.1266	0.692	0.0642
F2DTH4	Predicted protein OS=Hordeum vulgare subsp. vulgare PE=2 SV=1	22.4066	5	38	2	26.249	7.81	1.113	0.0868	0.99	0.3286	1.077	0.0561
F2DER9	Carboxypeptidase OS=Hordeum vulgare subsp. vulgare PE=2 SV=1	1.77165	1	1	1	56.278	6.54	1.249	0.8434	1.398	0.464	1.335	0.5822
Q401N7	Aspartic proteinase OS=Triticum aestivum GN=WAP1 PE=2 SV=1	15.9449	6	138	5	54.28	5.29	0.992	0.5308	0.988	0.5363	1.039	0.0734
F2DKD2	Predicted protein OS=Hordeum vulgare subsp. vulgare PE=2 SV=1	5.74468	2	11	1	50.238	6.3	0.836	0.0434	0.619	0.0027	0.887	0.0289
K4AAP1	Uncharacterized protein OS=Setaria italica GN=LOC101770276 PE=3 SV=1	2.96296	1	4	1	44.439	5.62	1.796	0.0364	1.257	0.8621	1.709	0.0653
K3Y5P8	Uncharacterized protein OS=Setaria italica GN=LOC101758029 PE=4 SV=1	8.04094	5	21	2	76.267	6.15	1.183	0.2842	1.129	0.1216	1.297	0.0045
A0A061H5E4	Uncharacterized protein OS=Anthracocystis flocculosa PF-1 GN=PFL1_06506 PE=4 SV=1	1.09983	1	2	1	125.513	5.08	0.715	0.0438	0.749	0.0228	0.803	0.0411
V4NUB6	Uncharacterized protein OS=Eutrema salsugineum GN=EUTSA_v10002229mg PE=3 SV=1	7.46706	6	73	3	78.428	5.06	1.392	0.025	0.638	0.0027	0.897	0.314
F2EJU5	Predicted protein OS=Hordeum vulgare subsp. vulgare PE=2 SV=1	4.13793	1	2	1	31.758	6.16	1.001	0.8405	0.931	0.5626	1.058	0.8503
A0A1D5XDZ3	40S ribosomal protein SA OS=Triticum aestivum PE=3 SV=1	15.6085	4	53	2	40.769	6.37	1.005	0.5508	0.948	0.0027	1.017	0.107
F2DIQ9	Predicted protein OS=Hordeum vulgare subsp. vulgare PE=2 SV=1	6.52985	2	11	1	57.316	6.47	0.853	0.4747	0.752	0.234	0.898	0.6669
K3Y4P5	Uncharacterized protein OS=Setaria italica GN=LOC101774945 PE=4 SV=1	4.05983	4	10	1	153.468	6.54	NA	NA	NA	NA	NA	NA
H6ST14	Trehalose-6-phosphate synthase 2 OS=Oryza sativa subsp. indica GN=TPS2 PE=2 SV=1	2.407	2	3	1	102.325	5.6	0.712	0.0277	0.875	0.1985	0.894	0.3213
F2CV50	Predicted protein OS=Hordeum vulgare subsp. vulgare PE=2 SV=1	3.01003	1	4	1	33.313	8.81	NA	NA	NA	NA	NA	NA
Q7XMP6	D-3-phosphoglycerate dehydrogenase OS=Oryza sativa subsp. japonica GN=Os04g0650800 PE=2 SV=1	14.6819	8	32	4	63.925	7.31	1.148	0.0061	1.124	0.0173	1.184	0.0024
A0A218WBJ3	Uncharacterized protein OS=Punica granatum GN=CDL15_Pgr026097 PE=4 SV=1	14.4068	3	13	1	26.15	9.07	0.823	0.3507	0.915	0.1658	0.974	0.4975
S8C765	Uncharacterized protein (Fragment) OS=Genlisea aurea GN=M569_12155 PE=3 SV=1	13.4585	7	92	1	68.9	6.35	0.902	0.398	0.986	0.7783	0.978	0.5765
F2EEE9	Predicted protein OS=Hordeum vulgare subsp. vulgare PE=2 SV=1	7.85563	3	4	3	50.742	7.01	0.978	0.717	0.829	0.0297	0.827	0.0483
F2DNZ7	Predicted protein OS=Hordeum vulgare subsp. vulgare PE=2 SV=1	1.71073	1	3	1	70.679	6.7	0.652	0.1127	0.732	0.0808	0.977	0.7296
A0A0D3H595	Uncharacterized protein OS=Oryza barthii PE=4 SV=1	7.05446	4	30	1	88.071	5.12	0.811	0.1017	0.821	0.345	1.173	0.4334
P30156	Tubulin beta-5 chain OS=Ectocarpus variabilis GN=TUBB5 PE=2 SV=1	4.25056	2	3	1	49.973	4.89	0.519	NA	0.737	0.0057	0.604	0.3707
K3XI64	Uncharacterized protein OS=Setaria italica GN=LOC101771909 PE=4 SV=1	1.90024	1	1	1	46.85	9.2	1.464	0	1.062	0.2215	1.246	0.0674
K3YQC0	Uncharacterized protein OS=Setaria italica GN=LOC101771390 PE=3 SV=1	9.70874	6	24	6	80.381	5.59	0.951	0.0199	0.895	0.0009	0.987	0.6917
K3XZH3	Uncharacterized protein OS=Setaria italica GN=LOC101772541 PE=4 SV=1	30	5	70	4	21.447	9.64	1.115	0.0178	1.015	0.0854	1.049	0.0205
A0A0D3G6E2	Uncharacterized protein OS=Oryza barthii PE=4 SV=1	4.02542	2	2	2	49.615	4.79	1.309	0.0194	1.101	0.4197	0.935	0.3173
F2E693	Predicted protein OS=Hordeum vulgare subsp. vulgare PE=2 SV=1	6.72783	2	5	2	34.192	6.4	1.012	0.4186	0.926	0.0452	1.017	0.2336
K3XHB1	Uncharacterized protein OS=Setaria italica GN=SETIT_001282mg PE=4 SV=1	7.36842	3	8	1	53.454	6.55	1.188	0.0101	0.88	0.03	0.846	0.3753
K3YAP7	Uncharacterized protein OS=Setaria italica GN=LOC101770108 PE=4 SV=1	6.66667	1	4	1	15.414	8.57	0.983	0.7558	1.129	0.6191	1.087	0.8394
A0A1D6DIC4	Dihydrolipoamide acetyltransferase component of pyruvate dehydrogenase complex OS=Triticum aestivum PE=3 SV=1	3.74016	2	5	1	55.017	6.02	1.007	0.9067	1.217	0.1942	1.039	0.8667
K3XR66	KRR1 small subunit processome component OS=Setaria italica GN=LOC101754497 PE=3 SV=1	3.61446	1	3	1	47.243	9.36	0.734	0.0953	0.886	0.1821	0.857	0.2754
F2DPD6	Predicted protein OS=Hordeum vulgare subsp. vulgare PE=2 SV=1	2.24274	1	3	1	83.43	9.41	0.865	0.4293	0.841	0.3903	0.831	0.6599
D8L9V4	Transcription factor S-II domain containing protein, expressed OS=Triticum aestivum GN=TAA_ctg1035b.00020.1 PE=4 SV=1	2.47295	1	2	1	73.193	5.69	NA	NA	NA	NA	NA	NA
F2E3M9	Predicted protein OS=Hordeum vulgare subsp. vulgare PE=2 SV=1	5.92992	2	2	1	40.811	6.39	0.891	0.2577	0.948	0.4492	1.038	0.6346
A0A0D3F691	Uncharacterized protein OS=Oryza barthii PE=4 SV=1	2.88248	1	1	1	49.462	6.87	1.17	0.1437	1.088	0.6545	0.903	0.5916
A0A0A2K653	Carbamoyl-phosphate synthase, large subunit OS=Penicillium expansum GN=PEX2_011100 PE=3 SV=1	0.400356	1	2	1	246.751	6.19	0.794	0.0371	0.878	0.1825	0.768	0.0061
F2CT97	Predicted protein OS=Hordeum vulgare subsp. vulgare PE=2 SV=1	3.35821	1	1	1	29.809	8.51	1.221	0.4668	1.082	0.9066	1.206	0.2144
Q43660	Heat shock protein 17.3 OS=Triticum aestivum GN=Tahsp17.3 PE=2 SV=1	34.3949	5	72	5	17.342	5.73	1.308	0.0042	1.136	0.0533	1.254	0.0147
A0A218XMX7	Uncharacterized protein OS=Punica granatum GN=CDL15_Pgr010974 PE=3 SV=1	14.557	2	20	1	18.244	6.07	NA	NA	NA	NA	NA	NA
S8D2Z2	Uncharacterized protein (Fragment) OS=Genlisea aurea GN=M569_00658 PE=3 SV=1	7.43802	1	2	1	11.963	4.45	1.227	NA	0.637	0.2341	1.17	0.3926
F2CSA6	Predicted protein OS=Hordeum vulgare subsp. vulgare PE=2 SV=1	2.44499	1	1	1	46.527	9.25	0.691	0.1034	0.826	0.0858	NA	NA
F2D0F3	Predicted protein OS=Hordeum vulgare subsp. vulgare PE=2 SV=1	8.36013	2	3	2	36.315	6.07	0.934	0.5637	1.031	0.3222	1.155	0.0294
K3XFN3	Uncharacterized protein OS=Setaria italica GN=LOC101786213 PE=4 SV=1	3.8835	2	2	2	67.14	7.94	1.614	0.149	1.369	0.1971	1.492	0.0688
K3XXR8	Uncharacterized protein OS=Setaria italica GN=LOC101786580 PE=4 SV=1	10.411	3	16	3	40.458	5.05	0.988	0.7991	0.798	0.0453	0.985	0.7633
A0A1Q3DD01	Polyadenylate-binding protein (Fragment) OS=Cephalotus follicularis GN=CFOL_v3_33612 PE=3 SV=1	3.35366	2	24	2	72.085	7.4	1.063	0.0984	1	0.95	1.184	0.0003
A0A061H0U2	Uncharacterized protein OS=Anthracocystis flocculosa PF-1 GN=PFL1_06680 PE=3 SV=1	13.3333	4	21	1	41.919	5.49	0.827	0.1888	NA	NA	0.709	0.1068
A0A218VZS9	Uncharacterized protein OS=Punica granatum GN=CDL15_Pgr015142 PE=4 SV=1	1.64609	1	2	1	78.1	8.66	0.873	0.4418	0.54	0.0882	0.442	0.0507
A0A0G2IES3	Uncharacterized protein OS=Diaporthe ampelina GN=UCDDA912_g01567 PE=4 SV=1	1.92308	1	3	1	67.522	5.17	1.134	0.516	1.008	0.9454	0.809	0.1197
K4AGE1	Uncharacterized protein OS=Setaria italica GN=LOC101779851 PE=3 SV=1	21.831	4	39	4	16.414	10.21	0.926	0.0443	0.93	0.0365	1.037	0.0946
F2E4R5	Predicted protein (Fragment) OS=Hordeum vulgare subsp. vulgare PE=2 SV=1	7.56881	3	5	3	47.34	7.64	1.324	0.0431	0.825	0.1358	1.206	0.0402
A0A1Q3DHJ5	40S ribosomal protein S27 (Fragment) OS=Cephalotus follicularis GN=CFOL_v3_31594 PE=3 SV=1	36.4706	3	91	3	9.52	8.97	1.09	0.0118	1.043	0.0468	1.067	0.0082
K3YQ68	Uncharacterized protein OS=Setaria italica GN=LOC101755729 PE=3 SV=1	8.81579	6	18	2	85.184	5.99	1.482	0.1113	1.175	0.5025	1.217	0.3892
A0A0D3FJB8	40S ribosomal protein S6 OS=Oryza barthii PE=3 SV=1	30.4	7	34	4	28.484	10.65	0.98	0.729	0.981	0.7245	1.025	0.8175
A6MZM2	Protein translation factor SUI1 homolog OS=Oryza sativa subsp. indica GN=GOS2 PE=2 SV=1	33.0435	2	4	1	12.724	8.79	0.957	0.643	0.404	0.1722	0.786	0.1695
I2FQ95	Related to spindle assembly checkpoint protein OS=Ustilago hordei (strain Uh4875-4) GN=UHOR_08711 PE=4 SV=1	1.46032	1	1	1	171.586	4.88	0.632	NA	0.952	NA	NA	NA
A0A0D3FQI5	Uncharacterized protein OS=Oryza barthii PE=4 SV=1	6.04982	1	11	1	29.596	6.54	0.624	0.055	0.601	0.0407	0.953	0.5731
A0A0D3G130	Uncharacterized protein OS=Oryza barthii PE=4 SV=1	3.37662	1	2	1	42.684	5.29	1.635	0.0662	1.701	0.0994	1.591	0.1128
J3RTS9	Glyceraldehyde-3-phosphate dehydrogenase OS=Cuscuta pentagona GN=GAPDH PE=2 SV=1	20.2703	5	101	1	32.268	7.23	1.105	0.5349	0.554	0.0072	0.865	0.1794
I1MCD0	3-isopropylmalate dehydrogenase OS=Glycine max GN=LOC100810468 PE=3 SV=1	2.52874	1	5	1	47.225	6.55	0.792	0.0998	0.652	0.0312	0.609	0.0723
A0A0R0I9G1	Uncharacterized protein OS=Glycine max GN=LOC100780375 PE=3 SV=1	4.53686	4	25	0	116.821	9.32	NA	NA	NA	NA	NA	NA
V4K0R4	Uncharacterized protein OS=Eutrema salsugineum GN=EUTSA_v10003958mg PE=3 SV=1	3.8817	2	4	2	58.745	5.97	2.079	0.0029	2.873	0.0767	3.413	0.0167
K4A2Q0	Beta-amylase OS=Setaria italica GN=LOC101754272 PE=3 SV=1	3.01318	1	4	1	60.053	5.41	NA	NA	NA	NA	NA	NA
F2DP48	Histone H2B OS=Hordeum vulgare subsp. vulgare PE=2 SV=1	10.6707	3	178	1	35.805	10.62	1.217	0.0041	1.109	0.0286	1.293	0.0039
F2D5W7	Predicted protein OS=Hordeum vulgare subsp. vulgare PE=2 SV=1	23.7864	4	22	4	22.912	5.3	1.198	0.041	1.109	0.1006	1.181	0.016
A0A0D3FYN4	Uncharacterized protein OS=Oryza barthii PE=3 SV=1	17.2012	4	10	4	35.152	7.53	0.87	0.1163	0.763	0.0558	0.939	0.1474
Q8GT51	Sugar transporter OS=Hordeum vulgare GN=stp2 PE=2 SV=1	4.78088	2	8	2	81.438	5.73	0.657	0.4949	0.815	NA	1.32	0.229
F2ECG8	Predicted protein OS=Hordeum vulgare subsp. vulgare PE=2 SV=1	8.33333	2	4	2	34.271	6.43	0.728	0.0332	0.867	0.0182	0.906	0.0982
A0A0D3FHN3	Uncharacterized protein OS=Oryza barthii PE=4 SV=1	8.65385	2	4	2	34.01	9.25	0.376	0.0319	0.69	0.0681	0.691	0.0407
F2EC14	Predicted protein OS=Hordeum vulgare subsp. vulgare PE=2 SV=1	25.1908	4	41	1	14.486	9.55	1.04	0.1881	1.014	0.7663	1.052	0.3453
K7KU60	Uncharacterized protein OS=Glycine max GN=LOC100818967 PE=3 SV=1	5.86207	1	1	1	32.861	5.25	1.39	0.3842	1.431	0.1199	1.567	0.09
K3XEM7	Uncharacterized protein OS=Setaria italica GN=LOC101767335 PE=4 SV=1	1.6129	1	1	1	86.371	5.44	NA	NA	NA	NA	NA	NA
K3Z3U2	Uncharacterized protein OS=Setaria italica GN=LOC101770649 PE=3 SV=1	12.071	9	116	3	93.162	5.07	0.861	0.086	0.816	0.0049	0.945	0.3086
A0A200QXN5	Heat shock protein 70 family OS=Macleaya cordata GN=BVC80_5g11 PE=3 SV=1	10.0592	6	84	1	72.767	5.77	1.282	0.0121	1.232	0.0055	0.837	0.016
A0A1D5URU6	D-3-phosphoglycerate dehydrogenase OS=Triticum aestivum PE=3 SV=1	9.50292	6	41	2	71.308	7.18	0.87	0.192	0.926	0.0396	1.022	0.8068
A0A200QDW7	Peptidylprolyl isomerase OS=Macleaya cordata GN=BVC80_1611g8 PE=4 SV=1	5.07881	3	6	1	63.879	5.29	0.792	0.0046	0.731	0.0072	0.792	0.0036
F2E0P3	Predicted protein OS=Hordeum vulgare subsp. vulgare PE=2 SV=1	10.219	1	2	1	15.036	5.76	0.738	0.2629	0.681	0.0243	0.983	0.7604
F2E6A8	Predicted protein OS=Hordeum vulgare subsp. vulgare PE=2 SV=1	2.77778	2	19	2	84.803	8.81	0.988	0.8078	1.036	0.7352	1.347	0.0769
A0A200QGU1	DNA helicase OS=Macleaya cordata GN=BVC80_9101g267 PE=3 SV=1	2.6738	2	3	2	106.758	5.25	0.465	0.247	0.423	0.2253	0.503	0.3399
K4AM51	Uncharacterized protein OS=Setaria italica GN=SETIT_039986mg PE=2 SV=1	2.09125	1	5	1	53.482	5.07	0.932	0.024	0.515	0.0001	0.839	0.0004
F2E426	Predicted protein OS=Hordeum vulgare subsp. vulgare PE=2 SV=1	1.54639	1	5	1	87.498	5.73	1.343	0.2156	1.038	0.9694	1.184	0.485
K3YIQ4	Uncharacterized protein OS=Setaria italica GN=LOC101765594 PE=3 SV=1	3.19489	1	2	1	36.027	8.95	1.078	0.4486	0.728	0.0323	1.214	0.5498
F2E192	Predicted protein OS=Hordeum vulgare subsp. vulgare PE=2 SV=1	1.45128	2	2	2	161.614	8.4	1.054	0.7022	1.526	0.0094	1.662	0.0022
K3ZRN3	Uncharacterized protein OS=Setaria italica GN=LOC101771817 PE=4 SV=1	11.2397	6	17	1	65.938	10.23	1.11	0.5677	1.283	0.2925	1.581	0.0386
A0A078F8W1	BnaC09g43600D protein OS=Brassica napus GN=BnaC09g43600D PE=3 SV=1	12.6316	6	97	1	41.374	9.79	1.174	0.0048	1.025	0.7016	1.101	0.0265
A0A0D3HDD5	Uncharacterized protein OS=Oryza barthii PE=3 SV=1	2.08153	2	107	1	128.823	8.03	1.105	0.0595	2.677	0.0008	1.426	0.015
F2D6H4	Predicted protein OS=Hordeum vulgare subsp. vulgare PE=2 SV=1	1.53374	1	1	1	72.383	9.31	0.898	0.0113	0.948	0.1453	1.001	0.9912
F2E311	Predicted protein OS=Hordeum vulgare subsp. vulgare PE=2 SV=1	2.47593	1	2	1	81.29	5.38	0.741	0.0166	0.997	0.8913	1.008	0.9649
Q0D5G1	Elongator complex protein 1 OS=Oryza sativa subsp. japonica GN=Os07g0563700 PE=3 SV=1	2.53165	3	5	2	148.895	5.72	0.755	0.1485	1.007	0.9262	1.049	0.3991
K7K753	Uncharacterized protein OS=Glycine max GN=LOC100816065 PE=3 SV=1	1.79372	1	16	1	99.352	7.25	0.577	0.0084	0.656	0.0137	NA	NA
A0A0C4BJX7	Uncharacterized protein OS=Triticum aestivum PE=4 SV=1	4.88722	1	2	1	28.571	9.47	0.869	0.3952	0.704	0.1118	0.874	0.3872
F2DGB8	Predicted protein (Fragment) OS=Hordeum vulgare subsp. vulgare PE=2 SV=1	2.56917	2	2	2	110.967	7.3	0.627	0.0596	1.075	0.8507	1.071	0.9869
K4A8E5	Uncharacterized protein OS=Setaria italica GN=LOC101757292 PE=4 SV=1	6.27376	3	109	2	57.817	7.83	0.947	0.002	0.892	0.0247	1.027	0.4316
A0A0D3FGH4	Uncharacterized protein OS=Oryza barthii PE=4 SV=1	1.43266	1	2	1	115.199	5.1	1.147	0.2147	1.599	0.0022	1.533	0.0072
A0A200R2R1	RNA cytidine acetyltransferase OS=Macleaya cordata GN=BVC80_9041g10 PE=3 SV=1	2.0428	2	3	1	115.772	8.38	1.464	0.0706	1.344	0.2259	1.262	0.2131
A0A0D3G2J9	Uncharacterized protein OS=Oryza barthii PE=4 SV=1	11.7845	3	21	1	32.59	8.7	0.898	0.0015	0.965	0.115	0.927	0.0647
K3ZUF0	Uncharacterized protein OS=Setaria italica GN=LOC101774136 PE=4 SV=1	4.59459	1	1	1	39.783	4.3	1.044	0.7229	0.97	0.4176	1.081	0.4753
E5GCK6	Aquarius OS=Cucumis melo subsp. melo PE=4 SV=1	0.545207	1	1	1	249.392	5.81	1.105	0.0292	1.011	0.9967	1.195	0.2954
Q5JKB0	DNA replication licensing factor MCM4 OS=Oryza sativa subsp. japonica GN=MCM4 PE=3 SV=2	1.62413	1	2	1	94.845	6.76	NA	NA	NA	NA	NA	NA
A0A200QSP8	Eukaryotic translation initiation factor 3 subunit A OS=Macleaya cordata GN=BVC80_379g17 PE=3 SV=1	5.66449	4	22	1	107.528	9.2	1.612	0.1195	1.291	0.3513	1.568	0.121
Q10RW9	Chaperonin OS=Oryza sativa subsp. japonica GN=Os03g0143400 PE=2 SV=1	23.5702	12	118	2	61.007	5.72	1.355	0.2843	1.788	0.0515	1.952	0.0453
V4MDD9	Uncharacterized protein OS=Eutrema salsugineum GN=EUTSA_v10026128mg PE=4 SV=1	3.81356	1	7	1	26.572	8.31	1.156	0.0451	0.949	0.5618	1.162	0.0185
F2DR00	Predicted protein OS=Hordeum vulgare subsp. vulgare PE=2 SV=1	2.47525	1	3	1	40.553	8.06	1.66	0.1077	1.215	0.5229	1.725	0.095
K3Z792	Uncharacterized protein OS=Setaria italica GN=LOC101774971 PE=4 SV=1	3.25203	1	1	1	39.919	5.86	0.867	0.6289	0.635	0.1685	1.028	0.9584
F2CX02	Predicted protein OS=Hordeum vulgare subsp. vulgare PE=2 SV=1	3.0303	1	1	1	57.531	5.08	0.721	0.116	0.708	0.4099	0.869	0.3679
Q645M9	Glyoxisomal malate dehydrogenase OS=Solanum lycopersicum GN=gMDH PE=2 SV=1	3.36134	1	3	1	37.608	7.94	0.687	0.1223	0.742	0.045	0.677	0.0041
K4A798	Uncharacterized protein OS=Setaria italica GN=LOC101776753 PE=3 SV=1	11.8033	5	53	1	65.1	6.11	1.149	0.1781	1.308	0.0103	1.438	0.0033
F2EBV8	Predicted protein (Fragment) OS=Hordeum vulgare subsp. vulgare PE=2 SV=1	16.7112	9	19	4	80.416	7.47	1.111	0.004	0.966	0.5822	1.153	0.0548
F2DLM5	Predicted protein OS=Hordeum vulgare subsp. vulgare PE=2 SV=1	2.89855	1	2	1	52.367	5.81	NA	NA	NA	NA	NA	NA
A0A200QP01	RNA recognition motif domain OS=Macleaya cordata GN=BVC80_1777g8 PE=4 SV=1	4.51467	1	1	1	48.089	6.92	NA	NA	NA	NA	NA	NA
A0A1D5SKH1	Uncharacterized protein OS=Triticum aestivum PE=4 SV=1	2.20884	1	13	1	56.116	6.2	1.468	0.0042	1.8	0.0009	1.36	0.019
A0A0D3H8F9	Uncharacterized protein OS=Oryza barthii PE=4 SV=1	6.34921	1	2	1	35.417	5.34	NA	NA	NA	NA	NA	NA
W5E5Z3	Ribulose-phosphate 3-epimerase OS=Triticum aestivum PE=3 SV=1	11.3553	2	3	2	28.926	8.15	0.689	0.0372	0.494	0.0848	0.899	0.4204
K3XMX2	Uncharacterized protein OS=Setaria italica GN=LOC101777729 PE=3 SV=1	12.1622	2	40	2	16.223	6.21	0.902	0.0855	0.768	0.0022	0.997	0.8887
F2CRN3	Predicted protein OS=Hordeum vulgare subsp. vulgare PE=2 SV=1	10.1449	2	11	2	14.128	4.6	1.115	0.0342	1.19	0.0893	1.048	0.5364
A0A0D3GLK2	Uncharacterized protein OS=Oryza barthii PE=4 SV=1	1.48075	1	1	1	113.554	6.74	1.029	0.832	0.744	0.039	0.803	0.2465
F2EA93	Predicted protein OS=Hordeum vulgare subsp. vulgare PE=2 SV=1	20.4724	3	42	3	14.049	9.51	1.132	0.0369	0.96	0.1564	1.137	0.0083
A0A200Q4T9	Pseudouridine synthase OS=Macleaya cordata GN=BVC80_441g171 PE=4 SV=1	2.36439	1	1	1	80.236	6.1	0.655	0.0753	0.51	NA	0.558	0.3351
A0A1D5VT73	Fructose-bisphosphate aldolase OS=Triticum aestivum PE=3 SV=1	9.06921	2	11	1	45.086	8.85	0.98	0.7271	1.151	0.0183	1.019	0.7432
A0A0D3GDQ7	Uncharacterized protein OS=Oryza barthii PE=3 SV=1	23.9437	8	23	7	47.651	6.29	1.017	0.7241	1.055	0.1107	1.175	0.0198
A0A0D3HR67	Calcium-transporting ATPase OS=Oryza barthii PE=3 SV=1	1.73244	1	1	1	113.61	6.62	1	0.9681	0.879	NA	1.05	0.9767
A0A1D5SCW4	6-phosphogluconate dehydrogenase, decarboxylating OS=Triticum aestivum PE=3 SV=1	8.78244	3	8	3	53.885	5.87	0.943	0.0794	1.112	0.0207	1.105	0.0992
A0A0D3H8K5	Peptidylprolyl isomerase OS=Oryza barthii PE=4 SV=1	13.6667	4	48	2	33.461	9.67	1.075	0.1774	1.057	0.0332	1.061	0.0064
F2D811	Predicted protein OS=Hordeum vulgare subsp. vulgare PE=2 SV=1	3.46535	1	10	1	43.847	5.36	0.94	0.5249	0.416	0.0166	1.015	0.7472
Q67UZ0	Aminotransferase OS=Oryza sativa subsp. japonica GN=OsIDI4 PE=2 SV=1	7.72532	2	3	2	50.618	7.14	0.963	0.1204	1.017	0.516	0.786	0.0121
A0A1D6CD36	Aspartate aminotransferase OS=Triticum aestivum PE=4 SV=1	10.2564	3	40	1	47.396	6.6	0.991	0.6131	0.874	0.3698	1.239	0.7777
K4A9B9	Uncharacterized protein OS=Setaria italica GN=LOC101769468 PE=4 SV=1	7.75681	3	6	3	52.292	8.97	0.915	0.2822	0.703	0.0217	0.619	0.0021
F2E6M7	Predicted protein OS=Hordeum vulgare subsp. vulgare PE=2 SV=1	2.26855	3	6	2	176.899	8.35	0.983	0.7088	0.946	0.5981	0.953	0.6164
A0A1P8AV08	Aspartic proteinase A1 OS=Arabidopsis thaliana GN=APA1 PE=3 SV=1	6.76983	2	10	2	56	5.67	3.067	0.3525	2.967	0.401	2.421	0.6933
A0A0D3GII5	Uncharacterized protein OS=Oryza barthii PE=3 SV=1	28.2258	8	55	2	41.339	7.49	0.959	0.2939	0.916	0.001	0.916	0.0167
A8CCK2	Chloroplastic glutathione reductase OS=Hordeum vulgare GN=HvGR1 PE=2 SV=1	7.45455	3	15	1	59.216	7.77	0.639	0.1344	0.347	0.0039	1.026	0.9634
F2DRF0	Predicted protein OS=Hordeum vulgare subsp. vulgare PE=2 SV=1	3.27103	1	1	1	45.873	8.47	NA	NA	NA	NA	NA	NA
A0A0D3FDN8	Uncharacterized protein OS=Oryza barthii PE=3 SV=1	1.94932	1	1	1	59.111	6.49	0.804	0.0354	0.845	0.0929	1.08	0.4925
W7T298	Peptidyl-prolyl cis-trans isomerase OS=Nannochloropsis gaditana GN=Naga_100201g3 PE=3 SV=1	5.05618	1	9	1	19.684	6.77	1.33	0.3436	1.027	0.8591	0.799	0.3407
I1LZN1	Transmembrane 9 superfamily member OS=Glycine max GN=LOC100802084 PE=3 SV=1	2.05279	1	1	1	77.473	6.96	NA	NA	NA	NA	NA	NA
A0A078HI10	BnaCnng09160D protein OS=Brassica napus GN=BnaCnng09160D PE=4 SV=1	16.0338	3	41	1	26.478	5.73	0.778	0.1977	1.063	0.9156	0.94	0.5701
A0A078FEB8	BnaCnng03590D protein OS=Brassica napus GN=BnaCnng03590D PE=4 SV=1	9.88142	2	7	2	27.163	6.62	0.907	0.412	0.494	0.1189	0.947	0.1455
B6TGD5	Ethylene response protein OS=Zea mays GN=USP PE=2 SV=1	12.4294	2	2	2	19.925	6.43	1.132	0.1137	1.167	0.0634	1.146	0.1333
Q43831	RuBisCO large subunit-binding protein subunit beta, chloroplastic (Fragment) OS=Secale cereale GN=CPN60 PE=2 SV=1	24.2485	8	57	1	53.379	4.94	0.88	0.0412	0.883	0.0489	0.857	0.0479
P93344	Aldehyde dehydrogenase (NAD+) OS=Nicotiana tabacum GN=Aldh 2A PE=2 SV=1	8.11808	3	11	2	59.298	7.33	1.343	0.0706	1.222	0.438	1.496	0.035
K4ADG2	Uncharacterized protein OS=Setaria italica GN=LOC101765942 PE=4 SV=1	4.21053	1	3	1	30.476	6.57	NA	NA	NA	NA	NA	NA
W5EMZ6	Sucrose synthase OS=Triticum aestivum PE=3 SV=1	4.73373	2	5	1	58.397	7.08	0.533	0.0692	0.602	0.0034	1.028	0.7465
F2E5G9	Predicted protein OS=Hordeum vulgare subsp. vulgare PE=2 SV=1	1.11562	1	1	1	110.259	5.5	0.741	0.326	NA	NA	NA	NA
Q5NBF4	Os01g0271500 protein OS=Oryza sativa subsp. japonica GN=Os01g0271500 PE=4 SV=1	6.20843	2	4	1	49.552	5.44	0.439	0.0051	0.868	0.0941	0.335	0.0001
F2D4I8	Eukaryotic translation initiation factor 3 subunit F OS=Hordeum vulgare subsp. vulgare PE=2 SV=1	4.79452	1	6	1	31.855	5.36	0.837	0.3759	0.871	0.4354	0.846	0.3875
S8CIP5	Uncharacterized protein (Fragment) OS=Genlisea aurea GN=M569_08176 PE=4 SV=1	10.3448	8	51	1	93.681	6.2	0.731	0.1794	0.847	0.0524	0.518	0.0016
F2DNX3	Predicted protein OS=Hordeum vulgare subsp. vulgare PE=2 SV=1	3.62694	2	4	2	63.19	8.07	1.068	0.084	0.856	0.0604	0.783	0.0009
J3S5N1	Y-type high-molecular-weight glutenin subunit 1Sshy2.3 OS=Aegilops sharonensis PE=4 SV=1	1.43416	1	2	1	82.358	7.44	0.672	0.1771	1.961	0.0019	1.173	0.3977
F2EFW8	Predicted protein OS=Hordeum vulgare subsp. vulgare PE=2 SV=1	2.18121	1	1	1	66.247	6.8	0.782	0.018	0.763	0.0176	0.777	0.0215
F2CWX2	Predicted protein OS=Hordeum vulgare subsp. vulgare PE=2 SV=1	16.6667	3	45	3	28.59	5.99	1.085	0.0257	0.968	0.3043	0.744	0.0074
F2CRA3	Predicted protein OS=Hordeum vulgare subsp. vulgare PE=2 SV=1	8.5034	2	2	1	31.872	4.64	0.957	0.8025	0.49	0.1309	NA	NA
B8B8V3	Uncharacterized protein OS=Oryza sativa subsp. indica GN=OsI_29960 PE=4 SV=1	5.40541	2	11	1	44.044	6.21	1.214	0.0951	1.676	0.0081	1.489	0.0249
A0A1D5TWQ5	Pyruvate kinase OS=Triticum aestivum PE=3 SV=1	14.3969	7	35	2	55.366	8.06	1.074	0.1676	1.252	0.2674	1.404	0.1759
B6SZ05	Histone H2A OS=Zea mays PE=2 SV=1	18.3246	3	57	1	20.211	10.67	1.035	0.3999	0.975	0.154	1.062	0.3479
Q42699	5-methyltetrahydropteroyltriglutamate--homocysteine methyltransferase OS=Catharanthus roseus GN=METE PE=2 SV=1	8.23529	6	33	2	84.804	6.52	1.694	0.0089	1.408	0.0046	1.506	0.0691
Q8L806	Putative ribosomal protein S18 OS=Triticum aestivum PE=1 SV=1	19.0789	3	34	3	17.651	10.74	1.041	0.7209	1.158	0.0454	1.23	0.0181
K3ZR12	Uncharacterized protein OS=Setaria italica GN=LOC101779336 PE=4 SV=1	3.76344	2	9	2	82.246	6.6	0.803	0.3385	0.875	0.3483	0.78	0.0864
W5DZ64	Acyl carrier protein OS=Triticum aestivum PE=3 SV=1	8.95522	1	1	1	14.58	5.94	1.061	0.2053	1.004	0.9798	1.013	0.5007
K3ZRI7	Uncharacterized protein OS=Setaria italica GN=LOC101783179 PE=4 SV=1	3.37079	2	14	2	68.757	6.65	1.005	0.8805	0.882	0.0448	0.98	0.3097
A0A1D6ANP6	Alpha-galactosidase OS=Triticum aestivum PE=3 SV=1	1.82927	1	1	1	73.431	6.64	0.986	0.7455	0.696	0.0055	1.026	0.7917
A0A0D3FGX7	Arginine biosynthesis bifunctional protein ArgJ, chloroplastic OS=Oryza barthii PE=3 SV=1	3.02376	1	4	1	47.839	6.92	1.269	0.0065	0.978	0.6663	1.082	0.2496
Q43320	Aldose reductase-related protein OS=Avena fatua PE=2 SV=1	27.5862	9	332	4	35.755	6.76	1.115	0.0116	0.877	0.0044	0.981	0.48
Q0DBN4	Aspartate aminotransferase OS=Oryza sativa subsp. japonica GN=Os06g0548000 PE=2 SV=1	9.50324	3	40	1	51.288	8.27	1.163	0.5371	1.03	0.9695	1.143	0.2957
A0A0D3GUB0	Uncharacterized protein OS=Oryza barthii PE=4 SV=1	5.37037	2	6	2	59.975	9.39	0.963	0.5631	0.991	0.7444	0.873	0.0917
F2E7Q2	Pyrroline-5-carboxylate reductase OS=Hordeum vulgare subsp. vulgare PE=2 SV=1	15.1625	3	16	2	28.529	8.43	1.144	0.7512	1.118	0.7413	1.208	0.5012
F2DJY6	Predicted protein OS=Hordeum vulgare subsp. vulgare PE=2 SV=1	7.32601	2	3	2	28.271	10.26	1.131	0.0168	0.977	0.6574	1.018	0.8233
A0A1J7FPT9	Uncharacterized protein OS=Lupinus angustifolius GN=TanjilG_00129 PE=3 SV=1	4.92126	2	7	1	54.439	6.42	0.886	0.1035	1.004	0.9548	1.301	0.0128
F2E7A2	Predicted protein OS=Hordeum vulgare subsp. vulgare PE=2 SV=1	2.5393	2	5	1	94.688	6.42	0.936	0.1652	1.027	0.9231	1.003	0.9335
K4A4M1	Uncharacterized protein OS=Setaria italica GN=LOC101766381 PE=4 SV=1	2.44565	9	25	3	453.075	6.1	1.078	0.4388	0.899	0.2128	1.125	0.2225
F2DLB7	Predicted protein OS=Hordeum vulgare subsp. vulgare PE=2 SV=1	1.66205	1	2	1	77.648	5.97	0.442	0.0442	0.845	0.3565	0.592	0.0129
F2D1R2	Predicted protein (Fragment) OS=Hordeum vulgare subsp. vulgare PE=2 SV=1	15.0628	4	10	2	27.574	4.93	1.192	0.8324	1.426	0.2408	1.699	0.0045
B6U1T9	2-hydroxyphytanoyl-CoA lyase OS=Zea mays PE=2 SV=1	12	5	12	2	60.197	6.11	1.236	0.1926	1.071	0.6639	1.157	0.3648
A8IUZ4	Malic enzyme OS=Chlamydomonas reinhardtii GN=MME4 PE=3 SV=1	3.21429	1	1	1	60.258	6.84	0.965	0.8109	0.696	0.0308	0.927	0.4371
A0A1V4ECS4	Chaperone protein ClpB OS=Streptomyces sp. GKU 895 GN=clpB PE=3 SV=1	4.50867	4	49	1	94.463	5.08	0.863	NA	0.479	NA	0.466	NA
F2DLP9	Predicted protein OS=Hordeum vulgare subsp. vulgare PE=2 SV=1	7.62621	6	12	6	107.148	6.2	1.016	0.6576	0.95	0.0392	1.037	0.1018
F2EDH2	Predicted protein OS=Hordeum vulgare subsp. vulgare PE=2 SV=1	4.8951	1	2	1	31.86	9.79	0.874	0.161	0.789	0.0052	0.874	0.0004
K3YTV6	Uncharacterized protein OS=Setaria italica GN=LOC101774895 PE=4 SV=1	3.207	1	3	1	37.924	4.82	0.373	0.0328	0.646	0.044	0.516	0.0798
K4A6J0	Uncharacterized protein OS=Setaria italica GN=LOC101772119 PE=4 SV=1	1.8705	1	1	1	77.07	6.57	0.62	0.1059	0.583	0.0589	0.709	0.0112
Q67YI9	Clathrin interactor EPSIN 2 OS=Arabidopsis thaliana GN=EPSIN2 PE=1 SV=1	1.22905	1	1	1	95.418	5.96	0.734	0.0703	0.804	0.0835	0.778	0.248
K3Z653	Uncharacterized protein OS=Setaria italica GN=LOC101756721 PE=4 SV=1	2.43902	1	1	1	50.734	7.4	1.016	0.9374	1.009	0.9669	0.922	0.3214
K4AIN9	Uncharacterized protein OS=Setaria italica GN=LOC101773099 PE=3 SV=1	28.2723	5	118	1	21.486	8.4	0.998	0.9042	0.793	0.0008	1.142	0.0095
F2D448	Predicted protein OS=Hordeum vulgare subsp. vulgare PE=2 SV=1	12.9496	3	12	1	30.322	10.17	0.946	0.606	1.063	0.7488	0.728	0.0683
A0A1D5YUD8	Calcium-transporting ATPase OS=Triticum aestivum PE=3 SV=1	0.980392	1	1	1	110.971	6.09	0.477	0.2332	0.748	0.2318	0.72	0.1261
Q9ZTB6	Starch branching enzyme IIb OS=Hordeum vulgare GN=sbeIIb PE=2 SV=1	1.80941	1	1	1	93.543	6.13	1.042	NA	1.313	0.4894	0.871	0.1098
Q43274	Aldehyde dehydrogenase OS=Zea mays GN=rf2 PE=2 SV=1	11.4754	5	29	2	59.409	7.15	1.098	0.1561	0.943	0.3969	1.006	0.9858
F2DA22	Predicted protein OS=Hordeum vulgare subsp. vulgare PE=2 SV=1	9.50119	4	15	4	46.777	5.92	1.195	0.0357	1.049	0.2132	1.092	0.143
K4A9R0	Uncharacterized protein OS=Setaria italica GN=LOC101770700 PE=3 SV=1	3.07018	1	3	1	49.122	6.25	1.349	0.0941	1.208	0.476	1.127	0.0884
Q84P52	Gamma aminobutyrate transaminase 3, chloroplastic OS=Solanum lycopersicum GN=GABA-TP3 PE=1 SV=1	2.11538	1	13	1	57.203	7.18	0.582	0.1055	0.905	0.2561	1.273	0.2061
K4A9U2	Uncharacterized protein OS=Setaria italica GN=LOC101770152 PE=4 SV=1	3.31858	1	1	1	49.461	5.25	NA	NA	1.101	0.4043	0.548	0.0099
K3Z4K1	Uncharacterized protein OS=Setaria italica GN=LOC101768222 PE=4 SV=1	1.6	1	1	1	70.199	9.76	1.283	0.2944	1.416	0.1018	1.686	0.0868
A0A1D5TUK5	40S ribosomal protein S8 OS=Triticum aestivum PE=3 SV=1	28.4444	6	113	6	25.248	10.45	1.033	0.2921	0.975	0.1189	1.094	0.0044
A0A218WMV4	Uncharacterized protein OS=Punica granatum GN=CDL15_Pgr026780 PE=3 SV=1	7.94702	2	19	2	15.549	4.68	1.225	0.0006	1.079	0.0032	1.17	0.0021
A0A0D3G850	Uncharacterized protein OS=Oryza barthii PE=3 SV=1	2.89855	1	1	1	45.198	6.28	NA	NA	NA	NA	NA	NA
A0A1C9J6H7	NADH dehydrogenase subunit 7 OS=Boehmeria nivea GN=Nad7 PE=2 SV=1	24.8731	8	64	8	44.82	6.98	0.926	0.1283	0.816	0.0146	1.029	0.6979
F2DS97	Mitogen-activated protein kinase OS=Hordeum vulgare subsp. vulgare PE=2 SV=1	3.18302	1	4	1	42.866	6.16	0.803	0.2875	0.932	0.5015	1.114	0.5473
F2CWM2	Predicted protein OS=Hordeum vulgare subsp. vulgare PE=2 SV=1	4.37637	1	5	1	48.158	6.8	0.886	0.4622	0.873	0.291	0.873	0.3057
A0A0D3GE69	Uncharacterized protein OS=Oryza barthii PE=4 SV=1	1.8225	2	3	2	139.908	5.26	1.176	0.0485	0.993	0.8479	1.22	0.0233
M7YCD7	Cytosolic Fe-S cluster assembly factor NBP35 OS=Triticum urartu GN=NBP35 PE=3 SV=1	4.25532	2	6	1	72.95	5.31	NA	NA	NA	NA	NA	NA
A0A1J6K8E9	Hmg-y-related protein a OS=Nicotiana attenuata GN=HMGYA_1 PE=3 SV=1	6.74847	1	3	1	18.344	10.1	0.769	0.5547	0.437	NA	NA	NA
I1LSH8	Uncharacterized protein OS=Glycine max GN=LOC100811463 PE=4 SV=1	1.2761	1	5	1	97.867	6.2	1.212	0.5005	1.262	0.4315	1.216	0.6273
F2EE28	Predicted protein OS=Hordeum vulgare subsp. vulgare PE=2 SV=1	25.0871	13	151	3	60.995	5.55	1.115	0.0996	1.057	0.3713	1.169	0.0188
I1JSE2	Uncharacterized protein OS=Glycine max GN=LOC100791450 PE=4 SV=1	1.26917	2	5	1	203.762	5.76	0.989	NA	1.132	0.263	1.196	0.4704
B4FUH1	NADH dehydrogenase [ubiquinone] iron-sulfur protein 8-B mitochondrial OS=Zea mays GN=100283266 PE=2 SV=1	15.6951	3	20	3	25.709	5.31	0.798	0.0166	0.759	0.004	0.898	0.0956
K3Y6Y6	Uncharacterized protein OS=Setaria italica GN=LOC101765211 PE=4 SV=1	2.28216	1	1	1	53.773	5.88	0.655	0.0241	NA	NA	1.163	0.0221
A0A0K9R902	Uncharacterized protein OS=Spinacia oleracea GN=SOVF_093420 PE=4 SV=1	0.819672	1	1	1	133.168	4.48	NA	NA	NA	NA	NA	NA
I1HCH9	NADH-cytochrome b5 reductase OS=Brachypodium distachyon GN=LOC100829805 PE=3 SV=1	15.4341	4	22	4	33.817	8.75	1.108	0.6582	0.955	0.6241	0.945	0.5772
F2DR19	Histidinol dehydrogenase, chloroplastic OS=Hordeum vulgare subsp. vulgare PE=2 SV=1	6.73684	2	4	2	50.659	6.38	1.15	0.72	1.361	0.31	1.527	0.1398
I4L4F4	Uncharacterized protein OS=Pseudomonas synxantha BG33R GN=PseBG33_3053 PE=4 SV=1	0.525701	1	2	1	192.047	6.37	0.87	0.0418	0.914	0.1308	1.208	0.0686
F2DCZ7	Predicted protein OS=Hordeum vulgare subsp. vulgare PE=2 SV=1	3.88514	2	7	1	66.229	6.68	1.251	0.0444	1.156	0.0698	1.162	0.1237
K3YSJ4	Uncharacterized protein OS=Setaria italica GN=LOC101753965 PE=4 SV=1	4.34783	2	18	1	46.076	5.16	0.953	0.629	0.803	0.2143	0.819	0.2455
A0A1J7GPG1	Pyruvate dehydrogenase E1 component subunit beta OS=Lupinus angustifolius GN=TanjilG_14862 PE=4 SV=1	3.04709	1	13	1	38.525	6.43	1.116	0.9083	1.405	0.5096	1.637	0.3016
K3YPE2	Uncharacterized protein OS=Setaria italica GN=SETIT_016134mg PE=4 SV=1	1.07705	1	1	1	133.128	8.66	1.011	0.7853	0.75	0.0003	0.867	0.089
Q09072	Avenin OS=Avena sativa PE=2 SV=1	12.1622	2	273	2	25.455	7.88	0.722	0.0003	1.909	0.0001	0.971	0.349
F2CQJ1	Predicted protein OS=Hordeum vulgare subsp. vulgare PE=2 SV=1	3.06346	1	1	1	50.966	6.04	0.922	0.7579	1.39	0.2975	0.629	0.0944
A0A1Y1IF35	16S rRNA processing protein OS=Klebsormidium flaccidum GN=KFL_005300080 PE=3 SV=1	0.885827	1	1	1	111.632	5.24	0.883	0.171	0.903	0.0622	0.841	0.2662
D7NHW9	2-phospho-D-glycerate hydrolase OS=Poncirus trifoliata GN=LOS2 PE=2 SV=1	9.88764	3	104	1	47.758	5.78	1.057	0.4427	1.215	0.0812	1.065	0.4193
A0A0D3FVX4	Uncharacterized protein OS=Oryza barthii PE=4 SV=1	5.10204	1	3	1	21.762	6.52	0.885	0.366	1.157	0.083	1.137	0.4867
A0A0D3H9G6	Uncharacterized protein OS=Oryza barthii PE=4 SV=1	2.78293	1	1	1	61.378	6.76	NA	NA	NA	NA	NA	NA
K4AFG0	Uncharacterized protein OS=Setaria italica GN=LOC101760289 PE=4 SV=1	29.3814	6	28	2	22.521	10.18	0.918	0.0181	0.866	0.0043	0.845	0.002
A0A078IKL8	BnaA01g30490D protein OS=Brassica napus GN=BnaA01g30490D PE=3 SV=1	15.6923	11	300	1	71.241	5.22	1.102	0.1351	1.938	0.0201	1.513	0.0238
A0A0D3ENT5	Chromatin-remodeling complex ATPase OS=Oryza barthii PE=3 SV=1	2.85205	3	6	3	129.208	5.3	0.825	0.0227	0.915	0.2215	0.862	0.2042
F2CSK5	Predicted protein OS=Hordeum vulgare subsp. vulgare PE=2 SV=1	4.5082	1	1	1	27.125	9.35	0.713	0.2123	0.829	0.2407	0.627	0.0323
A0A1W6ABB9	PAS domain-containing sensor histidine kinase OS=Bacillus mycoides GN=B7492_19290 PE=4 SV=1	1.56863	1	15	1	58.221	6.54	1.539	0.3717	1.058	0.9509	0.862	0.3446
K3XJX0	Uncharacterized protein OS=Setaria italica GN=LOC101782862 PE=4 SV=1	3.33333	1	1	1	36.94	8.98	0.793	0.1744	1.161	0.7194	1.069	0.8247
F2EK54	Histone H2A OS=Hordeum vulgare subsp. vulgare PE=2 SV=1	15.0327	1	1	1	16.249	10.58	0.608	0.0078	0.521	0.1276	0.917	0.5158
B4FV48	Cysteine proteinase inhibitor OS=Zea mays GN=732753 PE=2 SV=1	11.8367	2	24	1	26.68	6.6	1.444	0.512	1.249	NA	1.234	0.5734
B4FP46	Charged multivesicular body protein 3 OS=Zea mays GN=100216894 PE=2 SV=1	5.67686	1	2	1	25.965	5.5	0.744	0.1235	1.117	0.3708	1.269	0.2099
A0A0D3ENV9	Uncharacterized protein OS=Oryza barthii PE=3 SV=1	9.04977	1	22	1	24.73	5.35	0.807	0.1284	0.665	0.0688	0.728	0.0513
F2DK80	Predicted protein OS=Hordeum vulgare subsp. vulgare PE=2 SV=1	19.4937	6	55	4	41.149	8.1	1.16	0.2312	1.109	0.5723	1.383	0.0292
A0A078HTE2	BnaA02g27760D protein OS=Brassica napus GN=BnaA02g27760D PE=4 SV=1	1.36268	1	1	1	110.055	7.59	0.655	0.2489	0.944	0.5855	1.077	0.2156
K4AFW6	Uncharacterized protein OS=Setaria italica GN=LOC101756336 PE=3 SV=1	25.1462	3	9	3	19.457	5.15	1.187	0.0628	1.076	0.0988	1.088	0.0861
A0A1D6S572	Alpha-mannosidase OS=Triticum aestivum PE=3 SV=1	0.978474	1	1	1	113.926	6.11	0.831	0.0523	0.925	0.3309	1.272	0.0109
A0A0D3H807	Uncharacterized protein OS=Oryza barthii PE=3 SV=1	12.3288	9	64	4	90.604	5.11	1.199	0.0205	1.051	0.3037	1.292	0.0075
F2CWI1	Predicted protein (Fragment) OS=Hordeum vulgare subsp. vulgare PE=2 SV=1	4	2	2	2	59.599	5.29	1.139	0.9562	1.723	0.11	2.002	0.057
I1LYN0	Succinate--CoA ligase [ADP-forming] subunit beta, mitochondrial OS=Glycine max GN=LOC100790952 PE=3 SV=1	6.87204	2	17	1	45.312	6.16	0.668	0.0366	0.772	0.1743	1.025	0.9063
F2E045	Predicted protein OS=Hordeum vulgare subsp. vulgare PE=2 SV=1	7.01571	5	9	5	106.182	7.91	1.037	0.822	0.861	0.1828	0.788	0.0909
A0A0C4BFF4	Signal recognition particle subunit SRP72 OS=Triticum aestivum PE=3 SV=1	2.71903	1	6	1	73.01	9.06	0.913	0.5004	0.804	0.1711	0.651	0.0879
A0A0D3ERQ3	Uncharacterized protein OS=Oryza barthii PE=4 SV=1	2.29008	1	1	1	58.437	7.01	0.799	NA	0.854	NA	NA	NA
F2CZD9	Predicted protein OS=Hordeum vulgare subsp. vulgare PE=2 SV=1	10.6529	6	19	2	61.385	6.74	1.016	0.9515	1.078	0.6618	1.408	0.0103
F2DQH9	Predicted protein OS=Hordeum vulgare subsp. vulgare PE=2 SV=1	8.91566	3	6	2	44.754	5.29	0.465	0.0024	0.532	0.0603	0.626	0.0041
Q6Z9G0	Glyceraldehyde-3-phosphate dehydrogenase OS=Oryza sativa subsp. japonica GN=Os08g0440800 PE=2 SV=1	6.01202	2	6	2	53.336	7.01	1.16	0.7688	1.683	0.0828	2.091	0.0355
A0A1J3CCL7	KDEL-tailed cysteine endopeptidase CEP2 (Fragment) OS=Noccaea caerulescens GN=GA_TR1642_c0_g1_i1_g.5034 PE=3 SV=1	2.61097	1	1	1	43.058	7.36	0.822	0.3105	1.188	0.2286	0.821	0.1188
K3ZGX2	Uncharacterized protein OS=Setaria italica GN=LOC101778221 PE=4 SV=1	2.6003	3	8	1	143.593	9.69	1.112	0.4964	0.911	0.4889	0.946	0.5287
A0A1Y1IJ56	Uncharacterized protein OS=Klebsormidium flaccidum GN=KFL_006060050 PE=4 SV=1	5.55556	1	2	1	41.714	8.91	NA	NA	NA	NA	NA	NA
Q7XVE1	OSJNBa0083D01.21 protein OS=Oryza sativa subsp. japonica GN=Os04g0379300 PE=4 SV=1	1.06667	1	1	1	82.366	5.91	0.953	0.4759	0.85	0.0397	1.317	0.0059
P92683	Cytochrome c oxidase subunit Vb OS=Oryza sativa subsp. japonica GN=coxVb PE=2 SV=1	8.28402	2	17	2	18.036	5.15	0.962	0.5152	1.026	0.7512	1.015	0.8971
I0J3E8	Early-responsive to dehydration 2 OS=Arabidopsis halleri subsp. halleri PE=3 SV=1	14.3087	9	91	2	68.864	5.3	0.899	0.1816	1.172	0.1824	1.191	0.0039
Q0JNR2	Cysteine proteinase inhibitor 12 OS=Oryza sativa subsp. japonica GN=Os01g0270100 PE=2 SV=1	8	3	25	2	27.252	6.54	0.973	0.6848	0.672	0.074	0.803	0.0605
A0A0D3FCN5	Uncharacterized protein OS=Oryza barthii PE=4 SV=1	5.50459	1	14	1	22.551	7.56	0.28	0.042	0.665	0.0106	0.533	0.0016
F2DAK1	Predicted protein OS=Hordeum vulgare subsp. vulgare PE=2 SV=1	10.3093	1	5	1	20.384	8.97	1.106	0.8257	1.593	0.0064	NA	NA
K3XMU9	Uncharacterized protein OS=Setaria italica GN=LOC101775291 PE=4 SV=1	15.1316	2	7	1	16.177	5.67	1.01	0.9987	0.79	0.0249	0.505	0.0028
C7J0C0	Os03g0370250 protein (Fragment) OS=Oryza sativa subsp. japonica GN=Os03g0370250 PE=4 SV=1	2.17918	1	1	1	43.679	6.93	1.114	0.8154	1.002	0.982	1.109	0.4562
A0A0D3FE13	Uncharacterized protein OS=Oryza barthii PE=4 SV=1	9.80736	5	20	1	62.801	6.86	0.814	0.0338	0.817	0.0127	0.9	0.1413
A0A1J7FZU5	Uncharacterized protein OS=Lupinus angustifolius GN=TanjilG_28708 PE=4 SV=1	1.9037	1	1	1	100.441	6.02	0.556	NA	NA	NA	0.817	NA
K3Z721	Uncharacterized protein OS=Setaria italica GN=LOC101757143 PE=3 SV=1	10.2094	4	15	1	40.596	6.13	0.887	0.0226	0.782	0.0003	0.911	0.0735
F2CR87	Predicted protein OS=Hordeum vulgare subsp. vulgare PE=2 SV=1	5.37084	3	16	3	85.855	5.95	0.948	0.3316	0.972	0.3	0.911	0.1268
A0A0D3GEE6	Uncharacterized protein OS=Oryza barthii PE=4 SV=1	1.40647	1	3	1	80.353	4.96	NA	NA	NA	NA	NA	NA
A0A0D3EXY0	Uncharacterized protein OS=Oryza barthii PE=4 SV=1	9.75	3	6	3	45.211	7.06	1.631	0.3065	1.548	0.3856	2.028	0.1684
Q9MBF3	Glycine-rich RNA-binding protein OS=Citrus unshiu PE=4 SV=1	16.1677	3	60	2	16.839	8.13	1.243	0.139	1.01	0.8618	0.78	0.0094
A0A1D5RR02	Beta-amylase OS=Triticum aestivum PE=3 SV=1	1.77353	1	1	1	80.901	6.65	0.728	0.0781	0.677	0.2133	0.715	NA
K3XFR6	Uncharacterized protein OS=Setaria italica GN=LOC101766243 PE=4 SV=1	19.2434	9	73	4	65.878	7.46	1.256	0.0003	1.22	0.0052	1.314	0.0023
A0A176VZJ5	Uncharacterized protein OS=Marchantia polymorpha subsp. ruderalis GN=AXG93_2145s1220 PE=4 SV=1	2.14477	1	1	1	84.304	5.59	1.576	0.0207	1.206	0.3283	1.369	0.0205
W5EDC2	ATP-dependent (S)-NAD(P)H-hydrate dehydratase OS=Triticum aestivum PE=3 SV=1	12.4365	5	27	1	42.652	7.81	0.926	0.0001	0.858	0.0098	1.02	0.294
F2ECH4	Predicted protein OS=Hordeum vulgare subsp. vulgare PE=2 SV=1	11.326	4	98	4	38.651	6.96	0.815	0.0006	0.669	0.0002	0.768	0
Q93XQ6	Peptidyl-prolyl cis-trans isomerase OS=Triticum aestivum GN=CyP2 PE=2 SV=1	16.9591	2	73	2	18.367	8.25	0.952	0.4673	0.671	0.0016	0.823	0.012
F2CQM6	Predicted protein OS=Hordeum vulgare subsp. vulgare PE=2 SV=1	10.3448	2	8	2	25.895	8.82	0.823	0.079	1.149	0.4925	1.143	0.3439
S8DX01	Uncharacterized protein (Fragment) OS=Genlisea aurea GN=M569_06996 PE=3 SV=1	8.90805	2	8	1	36.067	5.2	1.673	0.1881	1.578	0.2544	1.671	0.1896
F2CQ24	Predicted protein (Fragment) OS=Hordeum vulgare subsp. vulgare PE=2 SV=1	5.26316	2	12	2	33.828	4.7	1.013	0.9203	1.024	0.4717	1.082	0.0594
A0A0E0DY28	Glutathione peroxidase OS=Oryza meridionalis PE=3 SV=1	1.71429	1	1	1	74.005	7.08	0.638	NA	NA	NA	0.487	NA
A0A218X4J3	Uncharacterized protein OS=Punica granatum GN=CDL15_Pgr023051 PE=4 SV=1	6.97674	2	11	1	33.603	5.07	0.964	0.2626	0.883	0.0316	1.02	0.6234
A0A0D3FL84	Uncharacterized protein OS=Oryza barthii PE=3 SV=1	2.27704	1	2	1	58.808	6.07	NA	NA	1.035	0.9978	0.258	NA
Q6YZX5	Os08g0191200 protein OS=Oryza sativa subsp. japonica GN=Os08g0191200 PE=2 SV=1	3.79507	1	2	1	55.098	5.49	1.537	0.4373	0.983	0.7392	0.795	0.2234
F2DI61	Predicted protein OS=Hordeum vulgare subsp. vulgare PE=2 SV=1	10.9209	11	57	3	135.789	5.69	1.062	0.1235	1.008	0.5188	1.062	0.0143
Q9LM03	Methionine synthase OS=Solanum tuberosum GN=MS PE=2 SV=1	12.9412	9	79	3	84.613	6.32	1.099	0.6029	0.891	0.1237	0.912	0.4944
A0A1R3HWQ3	Uncharacterized protein OS=Corchorus capsularis GN=CCACVL1_16523 PE=3 SV=1	0.545571	1	3	1	345.616	7.01	2.349	0.0246	1.238	0.71	2.265	0.2577
A0A200QMF7	Phosphotransferase OS=Macleaya cordata GN=BVC80_8979g42 PE=3 SV=1	3.47551	2	3	1	68.779	6.65	1.813	0.0579	1.099	0.2006	1.357	0.0077
Q8H0V6	ABC transporter F family member 3 OS=Arabidopsis thaliana GN=ABCF3 PE=1 SV=1	3.91608	2	3	1	79.594	6.07	NA	NA	NA	NA	NA	NA
F2EEM4	Predicted protein OS=Hordeum vulgare subsp. vulgare PE=2 SV=1	3.66379	1	2	1	50.426	9.13	NA	NA	NA	NA	NA	NA
B6U5N9	Small nuclear ribonucleoprotein F OS=Zea mays PE=2 SV=1	11.215	1	3	1	12.16	5.1	NA	NA	NA	NA	NA	NA
F2D7Z2	Predicted protein OS=Hordeum vulgare subsp. vulgare PE=2 SV=1	6.97674	1	4	1	14.742	5.03	0.982	0.6651	0.922	0.1877	1.048	0.4652
A0A0U2L8J6	Heat shock protein 17 OS=Agrostis stolonifera PE=2 SV=1	31.1258	5	266	2	16.945	6.23	0.945	0.1226	0.76	0.0028	0.958	0.2106
B4FUW7	Uncharacterized conserved protein UCP022280 OS=Zea mays GN=100276044 PE=2 SV=1	10.2804	2	5	2	23.841	8.94	1.49	0.3926	1.357	0.5354	1.364	0.5276
A0A1D6C0G5	Coatomer subunit beta' OS=Triticum aestivum PE=3 SV=1	6.4978	5	16	2	102.399	4.96	0.62	0.1559	1.026	0.5186	0.75	0.1831
F2EJ45	Predicted protein (Fragment) OS=Hordeum vulgare subsp. vulgare PE=2 SV=1	1.68067	1	1	1	63.331	6.28	1.263	0.1984	1.092	0.6483	1.279	0.1995
K3Z3L3	Uncharacterized protein OS=Setaria italica GN=LOC101762555 PE=4 SV=1	1.606	1	1	1	106.485	7.47	1.052	0.5053	1.122	0.208	1.334	0.0232
A0A0D3HFJ5	Uncharacterized protein OS=Oryza barthii PE=4 SV=1	5.01044	3	8	1	105.997	7.49	0.985	0.6972	1.296	0.6846	1.402	0.389
K3XE94	Eukaryotic translation initiation factor 3 subunit A OS=Setaria italica GN=LOC101775289 PE=3 SV=1	4.23729	4	9	2	109.11	9.14	NA	NA	NA	NA	NA	NA
F2CRV5	Predicted protein OS=Hordeum vulgare subsp. vulgare PE=2 SV=1	1.10132	1	1	1	96.292	6.16	0.742	0.4842	0.558	NA	0.754	0.0552
K3Y4U4	Uncharacterized protein OS=Setaria italica GN=SETIT_009232mg PE=3 SV=1	1.14395	1	2	1	118.42	8.07	0.651	0.3006	0.603	NA	0.881	0.5
F2CUM1	Clathrin light chain OS=Hordeum vulgare subsp. vulgare PE=2 SV=1	7.54717	2	5	2	34.26	4.84	0.925	0.3012	0.853	0.0208	0.863	0.0238
F2CRJ5	Predicted protein OS=Hordeum vulgare subsp. vulgare PE=2 SV=1	4.01235	1	2	1	37.541	7.25	1.131	0.9792	1.21	0.8539	1.477	0.4538
S8E780	Uncharacterized protein (Fragment) OS=Genlisea aurea GN=M569_06487 PE=4 SV=1	5.074	2	27	1	51.888	5.57	0.954	0.472	0.724	0.0077	1.079	0.2463
F2DJS5	Predicted protein OS=Hordeum vulgare subsp. vulgare PE=2 SV=1	2.26804	1	1	1	52.179	6.48	0.813	0.2114	0.898	0.4579	0.91	0.4688
Q9FQA9	Glutathione S-transferase GST 30 OS=Zea mays GN=541841 PE=2 SV=1	5.19481	1	5	1	25.208	5.5	1.097	0.12	1.134	0.0231	1.201	0.0294
F2D5Z0	Predicted protein OS=Hordeum vulgare subsp. vulgare PE=2 SV=1	10.9195	4	40	4	38.948	7.56	0.822	0.1928	0.758	0.0553	0.809	0.1021
A0A1J3E8T7	Acyl-coenzyme A oxidase 4, peroxisomal (Fragment) OS=Noccaea caerulescens GN=GA_TR6918_c0_g1_i1_g.23057 PE=3 SV=1	3.2967	1	5	1	49.647	8.32	0.832	0.0006	0.842	0.0358	0.746	0.065
F2E1N0	Predicted protein (Fragment) OS=Hordeum vulgare subsp. vulgare PE=2 SV=1	5.55556	2	4	2	42.432	6.84	1.046	0.8777	0.997	0.8233	0.86	0.2486
A0A1D6CE80	Transcription elongation factor SPT5 OS=Triticum aestivum PE=3 SV=1	6.08944	5	14	5	115.807	5.38	0.755	0.0832	0.78	0.0643	0.713	0.0042
B4FNA3	Uncharacterized protein OS=Zea mays PE=2 SV=1	8.84354	1	1	1	15.694	9.57	0.817	0.1104	0.943	0.7288	1.375	0.3028
A0A1D6B1K1	Proteasome subunit alpha type OS=Triticum aestivum PE=3 SV=1	15.2249	3	29	3	31.235	5.31	0.871	0.0641	0.869	0.1431	0.918	0.2027
F2E789	Predicted protein OS=Hordeum vulgare subsp. vulgare PE=2 SV=1	2.10084	2	4	2	104.932	7.17	0.954	0.8051	1.037	0.9589	1.47	0.1186
A0A078I381	BnaC01g10520D protein OS=Brassica napus GN=BnaC01g10520D PE=4 SV=1	2.82258	1	2	1	55.843	5.52	0.724	0.2657	0.609	0.1152	0.96	0.6124
K3XUQ4	Uncharacterized protein OS=Setaria italica GN=LOC101780669 PE=4 SV=1	3.74309	8	17	2	274.264	8.76	1.037	0.6702	0.926	0.124	1.065	0.2688
F2DTP9	Predicted protein OS=Hordeum vulgare subsp. vulgare PE=2 SV=1	6.78337	2	4	2	51.348	6.58	0.917	0.2262	1.318	0.0434	1.348	0.0016
C8TFD5	Putative threonyl-tRNA synthetase OS=Oryza sativa subsp. indica GN=K0122H06.9 PE=3 SV=1	6.94259	6	25	6	85.385	7.97	0.912	0.0814	0.779	0.0057	0.934	0.1594
A0A0D3FR85	Uncharacterized protein OS=Oryza barthii PE=4 SV=1	3.38028	1	7	1	39.081	6.61	0.721	0.0807	0.491	0.0127	1.01	0.9032
A0A0D3GSN9	Uncharacterized protein OS=Oryza barthii PE=4 SV=1	3.1339	1	4	1	37.825	8.72	NA	NA	NA	NA	NA	NA
A0A0D3G9P9	Uncharacterized protein OS=Oryza barthii PE=4 SV=1	2.33161	1	2	1	41.881	8.53	1.012	0.7267	NA	NA	1.452	0.0661
Q10LF8	Nucleolar protein Nop56, putative, expressed OS=Oryza sativa subsp. japonica GN=Os03g0352300 PE=4 SV=1	9.05797	3	16	1	61.294	8.53	NA	NA	NA	NA	NA	NA
F2DX25	Predicted protein OS=Hordeum vulgare subsp. vulgare PE=2 SV=1	17.8571	13	270	4	80.383	5.06	0.75	0.0119	0.843	0.0031	0.928	0.0799
B6U4A3	Heat shock 70 kDa protein OS=Zea mays PE=2 SV=1	15.4867	9	142	1	72.704	5.77	0.972	0.0522	0.896	0.0268	0.913	0.0407
O24441	Low molecular weight heat shock protein PvHSP17-19 (Fragment) OS=Phaseolus vulgaris GN=Pvhsp17-19 PE=2 SV=1	18.6667	1	2	1	8.669	10.15	0.729	NA	NA	NA	1.771	NA
A0A1D5WUL4	Glycosyltransferase OS=Triticum aestivum PE=3 SV=1	8.23293	3	12	3	53.664	6.06	1.14	0.0002	1.275	0.0001	1.295	0.0036
K3ZVI2	Uncharacterized protein OS=Setaria italica GN=LOC101782218 PE=4 SV=1	6.47249	1	2	1	34.804	5.54	0.911	0.298	0.741	0.0391	1.002	0.9557
F2E5L3	Predicted protein OS=Hordeum vulgare subsp. vulgare PE=2 SV=1	21.0811	3	11	1	20.539	6.25	0.871	0.2775	0.897	0.0964	0.859	0.2042
F4IG73	BEACH domain-containing protein C2 OS=Arabidopsis thaliana GN=BCHC2 PE=1 SV=1	0.533156	1	2	1	327.884	5.91	NA	NA	0.741	NA	1.612	NA
A0A0D3HRT8	Uncharacterized protein OS=Oryza barthii PE=4 SV=1	2.3614	2	5	2	100.211	7.5	0.891	0.4644	1.44	0.7524	0.961	0.513
A0A078IVH8	Calcium-transporting ATPase OS=Brassica napus GN=BnaC09g53480D PE=3 SV=1	2.07254	1	1	1	125.419	8.32	NA	NA	NA	NA	NA	NA
F2CTJ9	Predicted protein OS=Hordeum vulgare subsp. vulgare PE=2 SV=1	10.3896	2	6	2	32.829	6.55	0.862	0.3575	1.141	0.0477	0.993	0.8031
F2DA52	Predicted protein OS=Hordeum vulgare subsp. vulgare PE=2 SV=1	5.54871	4	7	4	88.869	7.75	1.014	0.9373	0.848	0.2219	0.786	0.1195
A0A0D3F1L5	Uncharacterized protein OS=Oryza barthii PE=3 SV=1	6.90355	8	54	1	110.213	6.4	0.796	0.0312	0.723	0.0049	0.891	0.3198
A0A0D3FK06	Uncharacterized protein OS=Oryza barthii PE=4 SV=1	28.0822	5	100	2	16.377	10.04	1.088	0.0091	1.028	0.3554	1.02	0.3869
K3Z4P6	Uncharacterized protein OS=Setaria italica GN=LOC101762132 PE=3 SV=1	9.85222	6	18	2	68.78	7.94	0.947	0.5668	1.231	0.0651	1.108	0.2441
F2CV88	40S ribosomal protein S26 OS=Hordeum vulgare subsp. vulgare PE=2 SV=1	31.9444	3	13	3	15.682	11.03	0.977	0.4212	0.9	0.022	1.087	0.0176
F2D314	Predicted protein OS=Hordeum vulgare subsp. vulgare PE=2 SV=1	6.79012	1	1	1	17.237	7.8	1.121	0.6012	0.89	0.407	1.006	0.938
K3YHU0	Uncharacterized protein OS=Setaria italica GN=LOC101763966 PE=4 SV=1	4.96454	2	6	2	44.749	7.91	1.242	0.0005	1.051	0.2854	1.129	0.0089
A0A0D3HA51	Uncharacterized protein OS=Oryza barthii PE=4 SV=1	0.505817	1	5	1	216.327	6.18	0.969	0.6549	1.026	0.9377	1.146	0.2307
F2E8P4	Starch synthase, chloroplastic/amyloplastic OS=Hordeum vulgare subsp. vulgare PE=2 SV=1	1.35301	1	1	1	88.433	8.1	1.343	0.3758	NA	NA	1.331	0.1433
J3MI22	Dirigent protein OS=Oryza brachyantha PE=3 SV=1	3.7594	1	1	1	27.003	5.86	1.17	0.1658	1.156	0.0139	1.078	0.0842
A0A0D3EUS4	Vacuolar protein sorting-associated protein 28 homolog OS=Oryza barthii PE=3 SV=1	12.2066	2	2	2	22.969	5.14	0.68	0.0327	0.855	0.3743	0.973	0.7156
F2CVR8	Predicted protein OS=Hordeum vulgare subsp. vulgare PE=2 SV=1	6.59898	1	3	1	21.39	6.55	0.816	0.2089	0.691	0.0465	1.001	0.8277
Q0DXR0	Os02g0738900 protein OS=Oryza sativa subsp. japonica GN=Os02g0738900 PE=3 SV=1	8.34236	7	12	3	100.331	9.16	0.687	0.0174	0.926	0.0274	0.825	0.003
S8E9X4	Peptidyl-prolyl cis-trans isomerase (Fragment) OS=Genlisea aurea GN=M569_05465 PE=3 SV=1	7.54717	1	1	1	17.338	7.5	0.592	0.061	0.68	0.0762	0.628	0.0511
K3XVQ9	Uncharacterized protein OS=Setaria italica GN=LOC101775662 PE=4 SV=1	2.11161	1	3	1	72.355	8.48	2.184	0.0316	2.43	0.0326	2.418	0.0226
J3MA38	Glucose-1-phosphate adenylyltransferase OS=Oryza brachyantha GN=102714462 PE=3 SV=1	12.7168	5	61	1	57.614	6.79	0.923	0.012	0.537	0.1297	0.703	0.024
B6SW97	Uncharacterized protein OS=Zea mays PE=2 SV=1	2.09677	1	2	1	67.716	5.12	NA	NA	NA	NA	NA	NA
A0A1D6CIZ6	3-oxoacyl-[acyl-carrier-protein] synthase OS=Triticum aestivum PE=3 SV=1	2.37581	1	5	1	48.502	7.15	1.066	0.0466	1.087	0.0232	1.006	0.9412
A0A0D3FN80	Uncharacterized protein OS=Oryza barthii PE=3 SV=1	11.7805	8	37	1	81.039	6.28	NA	NA	NA	NA	NA	NA
A0A0D3FP43	Uncharacterized protein OS=Oryza barthii PE=4 SV=1	1.57143	1	1	1	79.33	8.69	NA	NA	NA	NA	NA	NA
A0A125RLL8	MBD6-5AS OS=Triticum aestivum PE=2 SV=1	3.67816	1	2	1	45.019	4.49	0.937	0.2823	0.888	0.0741	0.909	0.1265
K3Z3H8	Uncharacterized protein OS=Setaria italica GN=LOC101781581 PE=4 SV=1	3.25534	2	3	1	110.644	5.36	0.595	NA	0.652	NA	0.923	0.7468
F2DAB2	Predicted protein OS=Hordeum vulgare subsp. vulgare PE=2 SV=1	18.7135	5	14	3	37.015	6.2	0.961	0.6551	1.054	0.5645	0.932	0.3371
A0A0D3G199	Uncharacterized protein OS=Oryza barthii PE=4 SV=1	2.00364	1	10	1	58.374	8.47	1.341	0.4557	0.998	0.8177	1.378	0.2211
A0A176VSH9	Uncharacterized protein OS=Marchantia polymorpha subsp. ruderalis GN=AXG93_3340s1210 PE=4 SV=1	1.99387	1	5	1	73.76	5.55	0.953	0.5344	1.139	0.0077	1.103	0.2272
A0A1D6C0M9	Uncharacterized protein OS=Triticum aestivum PE=4 SV=1	6.4133	2	16	1	44.966	9.07	0.936	0.5766	1.138	0.6991	1.633	0.0255
Q9FVU9	COP9 signalosome complex subunit 5b OS=Arabidopsis thaliana GN=CSN5B PE=1 SV=1	3.91061	1	5	1	40.293	5.29	1.08	0.921	0.984	0.7535	0.98	0.7328
F2D1I3	Predicted protein OS=Hordeum vulgare subsp. vulgare PE=2 SV=1	4.86258	1	1	1	49.028	7.49	0.625	NA	NA	NA	NA	NA
B6U2G4	Uncharacterized protein OS=Zea mays PE=2 SV=1	6.15836	2	3	2	40.888	9.85	0.965	0.6588	0.787	0.2532	0.632	0.0956
Q0D7W4	Zeta-carotene desaturase OS=Oryza sativa subsp. japonica GN=Os07g0204900 PE=3 SV=1	4.32526	2	4	2	63.689	8.41	0.695	0.0056	0.677	0.0581	0.402	0.0002
A0A0D3F103	Uncharacterized protein OS=Oryza barthii PE=4 SV=1	0.944767	1	1	1	153.886	5.91	NA	NA	0.722	NA	0.708	NA
A0A0Q3HDP3	Uncharacterized protein OS=Brachypodium distachyon GN=BRADI_4g38440 PE=4 SV=1	6.52174	2	4	1	55.356	9.13	0.748	NA	0.504	NA	0.626	0.2202
F2E7Z4	Predicted protein OS=Hordeum vulgare subsp. vulgare PE=2 SV=1	1.61002	1	1	1	60.628	4.97	0.853	0.209	0.85	0.45	0.965	0.6732
F2DAR6	Predicted protein OS=Hordeum vulgare subsp. vulgare PE=2 SV=1	3.32103	1	1	1	27.081	5.47	1.157	0.0785	1.299	0.0211	0.943	0.2969
F2D475	Predicted protein OS=Hordeum vulgare subsp. vulgare PE=2 SV=1	1.85701	2	5	2	115.061	7.01	1.182	0.8287	1.491	0.3343	1.621	0.2377
B6TB83	Vesicle-associated membrane protein 725 OS=Zea mays PE=2 SV=1	3.94737	1	2	1	33.907	7.27	0.528	0.0024	0.5	0.039	1.058	0.8541
A0A1D5YPF2	Ribosome assembly factor mrt4 OS=Triticum aestivum PE=3 SV=1	10	2	11	2	30.739	9.89	0.915	0.2098	0.815	0.2471	0.919	0.0347
A0A0D3GUS0	Xylose isomerase OS=Oryza barthii PE=3 SV=1	12.3173	5	34	2	53.427	5.66	1.097	0.009	0.924	0.1462	1.075	0.0198
A0A1D5TZX8	ATP-dependent Clp protease proteolytic subunit OS=Triticum aestivum PE=3 SV=1	9.12162	1	1	1	31.548	7.97	NA	NA	NA	NA	NA	NA
K3ZLU7	Uncharacterized protein OS=Setaria italica GN=LOC101767959 PE=4 SV=1	2.07039	1	2	1	56.231	8.06	0.613	NA	0.465	NA	0.523	0.0394
F2CXS0	Predicted protein OS=Hordeum vulgare subsp. vulgare PE=2 SV=1	4.29448	1	3	1	35.243	6.29	NA	NA	NA	NA	NA	NA
A0A0D3G3F2	Importin subunit alpha OS=Oryza barthii PE=3 SV=1	15.3982	6	42	1	61.99	5.38	1.206	0.0507	1.462	0.0076	1.433	0.0081
A0A0D3FDC5	Uncharacterized protein OS=Oryza barthii PE=3 SV=1	2.77778	2	4	2	100.515	6.79	1.015	0.8683	1.054	0.7526	1.266	0.0311
A0A0D3HNM3	Uncharacterized protein OS=Oryza barthii PE=4 SV=1	2.08333	1	2	1	53.061	8.06	0.891	0.3786	0.789	0.1274	0.788	0.0058
K3Z3W7	Delta-1-pyrroline-5-carboxylate synthase OS=Setaria italica GN=LOC101765114 PE=3 SV=1	4.64548	4	24	2	88.705	7.15	0.405	0.3698	1.343	0.7667	1.069	0.5628
F2CRE3	Cation-transporting ATPase OS=Hordeum vulgare subsp. vulgare PE=2 SV=1	0.76661	1	1	1	131.239	8.19	0.986	0.7737	0.738	0.0781	0.811	0.4664
F2DW12	Predicted protein OS=Hordeum vulgare subsp. vulgare PE=2 SV=1	9.74359	2	5	1	19.95	8.9	0.904	0.2136	0.556	0.0001	0.702	0.0002
A0A0D3G9T2	Uncharacterized protein OS=Oryza barthii PE=4 SV=1	2.60586	2	4	1	103.118	6.28	0.573	0.1962	0.917	0.4473	1.022	0.9823
I1IF34	Annexin OS=Brachypodium distachyon GN=LOC100823884 PE=3 SV=1	8.57143	2	14	1	35.402	6.55	0.773	0.1274	1.006	0.8457	0.99	0.8076
A0A1D5X2L6	Proteasome subunit beta type OS=Triticum aestivum PE=3 SV=1	5.28302	1	1	1	28.504	7.62	1.277	0.1532	1.381	0.3633	1	0.9678
F2D9F4	Glucose-1-phosphate adenylyltransferase (Fragment) OS=Hordeum vulgare subsp. vulgare PE=2 SV=1	25.6311	9	69	4	57.225	7.68	1.029	0.0527	0.943	0.0192	1.123	0.0691
A0A0C5ATR1	4CL2 protein OS=Lolium perenne GN=4CL2 PE=4 SV=1	2.15827	1	1	1	59.219	5.59	0.875	0.11	2.194	0.0279	1.656	0.0812
A0A0D3GYZ7	Uncharacterized protein OS=Oryza barthii PE=3 SV=1	11.0294	5	27	2	59.572	6.62	0.865	0.0651	0.889	0.0486	0.989	0.8147
A0A078JFE6	Fructose-bisphosphate aldolase OS=Brassica napus GN=BnaCnng50220D PE=3 SV=1	17.3184	5	155	3	38.467	6.73	1.03	0.5933	1.145	0.0077	1.185	0.0262
B6TMW7	Transaminase/ transferase isoform 1 OS=Zea mays GN=100285201 PE=2 SV=1	2.79188	1	3	1	43.503	5.2	1.716	0.0775	2.051	0.0366	2.062	0.0479
A0A1U8FD43	Glucose-1-phosphate adenylyltransferase OS=Capsicum annuum GN=LOC107853748 PE=3 SV=1	2.20994	1	3	1	60.539	7.64	1.11	0.7374	0.835	0.2409	1	0.8596
W5DT84	ATP-dependent (S)-NAD(P)H-hydrate dehydratase OS=Triticum aestivum PE=3 SV=1	14.8052	5	25	1	41.781	8.5	NA	NA	NA	NA	2.131	NA
K3ZUD5	Uncharacterized protein OS=Setaria italica GN=LOC101759935 PE=4 SV=1	4.03226	1	2	1	41.466	6.47	0.909	0.3702	1.018	0.9907	0.952	0.5885
K3YGV5	Uncharacterized protein OS=Setaria italica GN=LOC101780040 PE=4 SV=1	4.46735	3	4	3	61.656	8.1	0.991	0.7726	1.166	0.1984	1.282	0.007
A0A078I733	BnaA02g04630D protein OS=Brassica napus GN=BnaA02g04630D PE=4 SV=1	16.7822	10	91	1	81.264	8.5	1.196	0.0405	0.977	0.5572	1.337	0.0217
F2DXD4	Eukaryotic translation initiation factor 3 subunit G OS=Hordeum vulgare subsp. vulgare PE=2 SV=1	21.7993	5	53	5	31.312	7.03	0.951	0.1595	0.936	0.0892	0.945	0.1294
U5HG56	Nucleolar GTP-binding protein 1 OS=Microbotryum lychnidis-dioicae (strain p1A1 Lamole / MvSl-1064) GN=MVLG_06075 PE=4 SV=1	1.36054	1	2	1	83.699	9.14	0.795	0.1026	0.866	0.1144	0.833	0.101
A0A200QSR1	Helicase OS=Macleaya cordata GN=BVC80_379g11 PE=4 SV=1	1.73053	1	2	1	87.573	6.4	NA	NA	NA	NA	NA	NA
B4F8L1	COP9 signalosome complex subunit 7 OS=Zea mays PE=2 SV=1	4.5977	1	4	1	29.542	5.44	1.051	0.8572	1.517	0.014	1.219	0.1046
B7F8R8	Os12g0129400 protein OS=Oryza sativa subsp. japonica GN=Os12g0129400 PE=2 SV=1	2.93454	1	2	1	47.812	6.33	2.516	0.032	2.633	0.0618	2.652	0.0655
B6SU81	Sulfurtransferase OS=Zea mays PE=2 SV=1	9.89011	2	3	2	29.687	6.34	0.658	0.1362	0.718	0.0127	0.817	0.1013
A0A0D3F0F6	Uncharacterized protein OS=Oryza barthii PE=4 SV=1	8.42788	9	38	1	136.478	5.55	0.458	0.1051	0.828	0.3665	1.194	0.5626
K3Z672	Uncharacterized protein OS=Setaria italica GN=LOC101771995 PE=4 SV=1	15.2125	6	18	0	48.831	9.09	1.5	0.0136	1.357	0.3906	1.288	0.1507
P93696	Phosphoenolpyruvate-carboxylase OS=Vanilla planifolia GN=ppc PE=2 SV=1	4.80167	3	26	1	109.213	6.49	0.987	0.7648	1.081	0.4535	0.797	0.1927
Q76FS3	Tubulin beta-6 chain OS=Oryza sativa subsp. japonica GN=TUBB6 PE=2 SV=1	29.955	13	148	1	49.854	4.91	1.038	0.4482	1.111	0.0708	1.252	0.0063
F2DA07	Predicted protein OS=Hordeum vulgare subsp. vulgare PE=2 SV=1	15.493	1	12	1	7.918	5.45	0.994	0.7243	1.305	0.5574	1.487	0.3316
B4FX20	AKIN gamma OS=Zea mays GN=100286384 PE=1 SV=1	1.99557	1	4	1	48.386	5.03	1.188	0.7959	1.029	0.9346	0.964	0.8048
A0A1Q3CTR3	Dynamin_N domain-containing protein/Dynamin_M domain-containing protein/GED domain-containing protein OS=Cephalotus follicularis GN=CFOL_v3_26910 PE=3 SV=1	3.11987	2	9	1	68.171	7.75	0.676	0.0424	1.074	0.6868	1.178	0.206
A0A200Q5T4	RNA recognition motif domain OS=Macleaya cordata GN=BVC80_1383g18 PE=4 SV=1	3.59937	2	8	1	72.853	6.67	1.006	0.9324	0.877	0.0356	0.985	0.663
O24500	Glycolate oxidase (Fragment) OS=Arabidopsis thaliana PE=2 SV=1	3.861	1	3	1	28.108	9.51	1.113	0.6306	1.123	0.6807	1.196	0.2488
A0A1D5XRJ3	RuvB-like helicase OS=Triticum aestivum PE=3 SV=1	16.044	5	36	1	49.701	5.69	0.948	0.5347	1.561	0.0195	1.19	0.3671
F2DAP7	Malic enzyme OS=Hordeum vulgare subsp. vulgare PE=2 SV=1	13.9647	6	13	6	69.264	5.78	0.848	0.0434	0.687	0.0071	0.854	0.1643
A0A1D5SCJ1	ATP synthase subunit beta OS=Triticum aestivum PE=3 SV=1	36.1011	14	432	5	59.254	6.2	0.97	0.0419	0.945	0.0365	1.1	0.0031
F2ED10	Predicted protein OS=Hordeum vulgare subsp. vulgare PE=2 SV=1	12.5	1	2	1	14.515	9.96	1.6	0.0381	1.594	0.0404	1.36	0.4044
B4F9U1	Transducin/WD40 repeat-like superfamily protein OS=Zea mays GN=100191700 PE=2 SV=1	7.59494	2	2	2	35.294	6.73	0.851	0.1063	0.791	0.074	0.902	0.2226
I1JKP7	3-phosphoshikimate 1-carboxyvinyltransferase OS=Glycine max GN=LOC100811089 PE=3 SV=1	3.42205	1	3	1	55.8	6.73	1.216	0.8825	0.948	0.5275	0.478	0.3697
K3Y6V4	Isocitrate dehydrogenase [NADP] OS=Setaria italica GN=LOC101764125 PE=3 SV=1	14.8073	5	19	3	54.949	8.27	1.22	0.3346	1.001	0.8653	1.419	0.0826
K3XG66	Uncharacterized protein OS=Setaria italica GN=LOC101754352 PE=4 SV=1	1.62162	1	5	1	59.173	5.87	1.587	0.0135	1.195	0.4106	0.909	0.3907
A1X810	14-3-3E OS=Hordeum vulgare subsp. vulgare PE=2 SV=1	29.3233	5	55	2	29.419	4.83	1.001	0.9524	0.899	0.0164	1.001	0.9784
A0A0D3FKC4	Uncharacterized protein OS=Oryza barthii PE=3 SV=1	4.29448	1	3	1	34.864	5.03	2.317	0.4878	0.488	0.3877	0.977	0.5771
A0A0C4BJF5	Peptidyl-prolyl cis-trans isomerase OS=Triticum aestivum PE=3 SV=1	5.625	1	1	1	17.24	8.06	1.548	0.0186	1.328	0.2703	1.598	0.0088
F2DDU5	Predicted protein OS=Hordeum vulgare subsp. vulgare PE=2 SV=1	5.27383	2	7	2	51.487	8.54	1.006	0.7149	0.991	0.611	1.041	0.6462
A0A176WLH6	Uncharacterized protein OS=Marchantia polymorpha subsp. ruderalis GN=AXG93_601s1000 PE=4 SV=1	2.32019	1	1	1	47.936	5.43	0.87	0.3932	0.943	0.3786	0.837	0.0871
A0A1D5VN49	Uncharacterized protein OS=Triticum aestivum PE=4 SV=1	0.997783	1	2	1	99.235	6.87	1.721	0.0896	1.239	0.5107	1.521	0.165
A0A1Q3C2V7	RGP domain-containing protein OS=Cephalotus follicularis GN=CFOL_v3_17999 PE=4 SV=1	15.9218	6	67	2	40.894	6.86	0.983	0.1092	0.982	0.4397	1.1	0.0001
A0A0D3FDH8	Uncharacterized protein OS=Oryza barthii PE=4 SV=1	1.19595	1	2	1	121.041	6.16	0.898	0.2585	0.718	0.1497	0.623	0.0022
K4AAQ4	Uncharacterized protein OS=Setaria italica GN=LOC101769860 PE=4 SV=1	23.7624	7	178	1	44.285	10.56	1.102	0.4118	0.849	0.0062	0.942	0.0437
K7LSN8	Peptidyl-prolyl cis-trans isomerase OS=Glycine max GN=LOC100785825 PE=3 SV=1	6.22407	1	16	1	25.205	8.78	1.007	0.9538	0.841	0.0251	0.976	0.5483
F2CT65	Predicted protein OS=Hordeum vulgare subsp. vulgare PE=2 SV=1	14.6341	2	7	2	8.43	5.14	0.868	0.0436	0.502	0.0004	0.264	0
K3XFA6	Uncharacterized protein OS=Setaria italica GN=LOC101770565 PE=4 SV=1	1.64425	2	11	2	72.785	6.71	1.03	0.2358	0.803	0.3233	1.175	0.0537
A0A0D3GVL6	Uncharacterized protein OS=Oryza barthii PE=3 SV=1	4.82759	1	1	1	31.797	7.93	NA	NA	NA	NA	NA	NA
F2D013	Predicted protein OS=Hordeum vulgare subsp. vulgare PE=2 SV=1	4.61538	1	2	1	36.019	9.17	0.874	0.1237	0.648	0.0629	0.853	0.0491
Q69V60	Os06g0608300 protein OS=Oryza sativa subsp. japonica GN=Os06g0608300 PE=2 SV=1	11.7352	9	42	2	110.428	5.31	1.06	0.5478	0.956	0.3803	1.109	0.3035
I6YI14	Glycosyltransferase OS=Linum usitatissimum PE=3 SV=1	2.85036	1	5	1	47.083	6.11	0.952	0.204	0.882	0.0146	0.988	0.7502
A0A1D6D3B2	ATP-dependent 6-phosphofructokinase OS=Triticum aestivum GN=PFK PE=3 SV=1	4.69314	2	5	0	59.86	7.01	NA	NA	NA	NA	NA	NA
K3YPN8	Uncharacterized protein OS=Setaria italica GN=LOC101772868 PE=4 SV=1	0.93361	1	5	1	107.052	9.06	2.884	0.429	2.671	0.5139	3.305	0.3452
Q6ASW3	3,4-dihydroxy-2-butanone kinase, putative, expressed OS=Oryza sativa subsp. japonica GN=B1377B10.5 PE=2 SV=1	8.08081	3	9	2	61.754	5.24	0.722	0.577	1.055	0.5991	1.334	0.2503
A0A0D3FKV2	Lysine--tRNA ligase OS=Oryza barthii PE=3 SV=1	7.53769	5	16	4	67.722	6.62	0.976	0.7204	0.832	0.0975	0.965	0.6674
F2D074	Predicted protein OS=Hordeum vulgare subsp. vulgare PE=2 SV=1	9.56175	2	6	1	26.465	5.85	0.84	0.3557	0.767	0.2984	1.049	0.5084
B4FMI4	Plant UBX domain-containing protein 10 OS=Zea mays GN=100217311 PE=2 SV=1	2.34542	1	4	1	51.145	5.2	0.991	0.8073	1.166	0.3714	1.337	0.1367
K3YPY8	Protein ROOT HAIR DEFECTIVE 3 homolog OS=Setaria italica GN=LOC101776781 PE=3 SV=1	4.93827	3	9	1	90.59	5.64	1.087	0.3761	0.947	0.2022	1.047	0.731
A0A097C0X0	Sucrose synthase OS=Zea mays GN=sus1 PE=3 SV=1	10.4567	7	37	3	94.675	6.54	0.931	0.1475	1.44	0.0011	0.909	0.0034
U9T259	Uncharacterized protein (Fragment) OS=Rhizophagus irregularis (strain DAOM 181602 / DAOM 197198 / MUCL 43194) GN=GLOINDRAFT_68073 PE=4 SV=1	4.9896	2	2	2	52.123	8.24	1.005	0.8718	0.876	0.2665	1.255	0.1063
A0A0D0NDY0	2-alkenal reductase OS=Pseudomonas fluorescens GN=RL74_20430 PE=3 SV=1	3.01954	1	7	1	62.252	5.59	1.056	0.8483	0.647	0.2128	0.975	0.7102
F2DCQ3	Predicted protein OS=Hordeum vulgare subsp. vulgare PE=2 SV=1	14.9533	9	68	4	69.4	6.71	1.153	0.0055	1.058	0.0283	1.196	0.0065
Q6Z5L9	Os02g0723600 protein OS=Oryza sativa subsp. japonica GN=Os02g0723600 PE=4 SV=1	6	1	1	1	33.439	5.64	0.841	NA	0.792	NA	0.915	0.4388
A0A1J3GYY3	Methyltransferase (Fragment) OS=Noccaea caerulescens GN=LE_TR899_c0_g1_i1_g.2439 PE=3 SV=1	3.18627	1	2	1	45.832	7.11	1.621	0.5258	1.441	0.9922	1.903	0.3078
A0A218X906	Uncharacterized protein OS=Punica granatum GN=CDL15_Pgr007032 PE=4 SV=1	3.22581	1	1	1	33.023	9.58	1.222	0.3889	0.788	0.1423	1.032	0.9914
A0A146L2K7	26S protease regulatory subunit 6B OS=Lygus hesperus GN=PRS6B_1 PE=3 SV=1	7.71084	2	4	1	47.047	5.44	0.772	NA	1.291	0.0473	0.968	0.6755
K3ZR70	Uncharacterized protein OS=Setaria italica GN=LOC101776813 PE=3 SV=1	1.72166	1	1	1	74.475	9.2	1.102	0.4446	1.253	0.1177	1.267	0.1018
B1P767	Cytosolic glyceraldehydes-3-phophate dehydrogenase (Fragment) OS=Lolium temulentum GN=GPC3 PE=2 SV=1	42.3664	9	144	4	28.233	6.42	1.057	0.0648	1.172	0.001	1.156	0.0032
F2D119	Predicted protein OS=Hordeum vulgare subsp. vulgare PE=2 SV=1	4.87805	1	7	1	36.194	6.16	0.614	0.1648	0.368	0.0003	0.593	0.1019
F2DQP8	Methionine S-methyltransferase OS=Hordeum vulgare subsp. vulgare PE=2 SV=1	7.07162	8	50	1	121.731	5.53	0.647	0.054	0.603	0.1812	0.953	0.7695
K3XV61	Uncharacterized protein OS=Setaria italica GN=LOC101756622 PE=4 SV=1	9.50276	7	23	3	101.155	7.39	0.847	0.1832	0.952	0.5563	1.115	0.4436
A0A1D5S7R0	Dihydrolipoyl dehydrogenase OS=Triticum aestivum PE=3 SV=1	16.9611	6	61	3	59.16	6.89	0.993	0.6552	0.693	0.0001	0.873	0.032
A0A1D5U1A0	Dolichyl-diphosphooligosaccharide--protein glycosyltransferase subunit 1 OS=Triticum aestivum PE=3 SV=1	2.079	1	1	1	53.137	8.4	0.777	0.08	1.123	0.3899	0.874	0.5414
A0A0A8XM56	Chaperone protein DnaK OS=Acinetobacter calcoaceticus GN=dnaK PE=2 SV=1	2.63158	1	1	1	69.409	4.86	1.236	0.0538	1.729	0.0017	2.127	0.0055
Q8LK65	DNA-binding protein phosphatase 2C OS=Nicotiana tabacum GN=DBP1 PE=2 SV=1	2.86458	1	1	1	42.17	5.02	0.836	0.0035	1.1	0.4269	0.875	0.0945
F2E5Q8	Predicted protein (Fragment) OS=Hordeum vulgare subsp. vulgare PE=2 SV=1	5.5336	2	5	2	55.082	9.39	0.816	0.1887	0.919	0.4514	1.218	0.2712
K3XMW9	Uncharacterized protein OS=Setaria italica GN=LOC101776908 PE=3 SV=1	28.1879	4	249	1	16.738	7.42	NA	NA	NA	NA	NA	NA
A0A077S025	Protein ROOT HAIR DEFECTIVE 3 homolog OS=Triticum aestivum GN=TRAES_3BF047600010CFD_c1 PE=3 SV=1	9.68944	7	22	5	90.154	5.54	1.041	0.3089	0.927	0.1038	1.013	0.7863
A0A1J3E797	Hypersensitive-induced response protein 1 (Fragment) OS=Noccaea caerulescens GN=GA_TR12631_c0_g1_i1_g.40373 PE=4 SV=1	4.38871	1	1	1	35.344	5.8	0.983	0.758	0.783	0.4694	0.834	0.2472
Q7XXQ9	Os03g0390700 protein OS=Oryza sativa subsp. japonica GN=LOC_Os03g27320 PE=2 SV=1	2.99401	1	1	1	36.34	8.05	1.396	0.0128	1.401	0.0253	1.365	0.074
F2DLK4	Predicted protein OS=Hordeum vulgare subsp. vulgare PE=2 SV=1	19.6237	11	54	4	80.222	6.79	1.34	0.0576	1.296	0.322	1.084	0.5454
M1W397	Probable splicing factor PRP8 (U5 snRNP) OS=Claviceps purpurea (strain 20.1) GN=CPUR_06381 PE=4 SV=1	2.02276	4	7	2	274.814	8.87	0.667	0.3249	1.205	NA	0.753	0.5931
B4F8B4	Aldolase-type TIM barrel family protein OS=Zea mays GN=100191301 PE=2 SV=1	7.39645	3	4	2	36.534	6.15	0.89	0.4092	0.952	0.6212	1.022	0.9283
Q7F1B1	Os07g0211800 protein OS=Oryza sativa subsp. japonica GN=OJ1664_D08.103-1 PE=2 SV=1	8.14607	2	2	2	37.628	5.03	1.101	0.6698	0.831	0.3585	1.353	0.1332
F2DSI7	Predicted protein OS=Hordeum vulgare subsp. vulgare PE=2 SV=1	10.0719	1	5	1	15.334	9.82	1.203	0.5194	1.062	0.9793	1.402	0.064
P18026	Tubulin beta-2 chain OS=Zea mays GN=TUBB2 PE=2 SV=1	28.8288	13	105	2	49.851	4.91	1.337	0.5791	1.025	0.8358	NA	NA
I1M6V9	Ubiquinone biosynthesis O-methyltransferase, mitochondrial OS=Glycine max GN=LOC100807770 PE=3 SV=2	12.0805	2	4	2	32.651	7.27	NA	NA	NA	NA	NA	NA
F2D0I0	Predicted protein OS=Hordeum vulgare subsp. vulgare PE=2 SV=1	9.50896	9	15	3	142.161	6.21	1.086	0.1223	1.052	0.1106	1.086	0.0249
B4FKM9	60S ribosome subunit biogenesis protein NIP7 homolog OS=Zea mays GN=100283150 PE=2 SV=1	5.31915	1	2	1	20.902	9.47	0.958	0.1968	0.925	0.1675	1.091	0.0289
I1L5K0	Uncharacterized protein OS=Glycine max GN=LOC100803927 PE=4 SV=1	0.87108	1	4	1	124.94	5.31	0.758	0.1099	0.796	0.2611	1.049	0.0991
F2EL66	Predicted protein OS=Hordeum vulgare subsp. vulgare PE=2 SV=1	8.25243	2	5	2	44.66	8.24	0.692	0.0021	0.715	0.0197	0.608	0.0019
A0A0D3FXV1	Uncharacterized protein OS=Oryza barthii PE=4 SV=1	4.91803	1	4	1	27.397	6.44	0.68	0.4444	1.129	0.3927	0.765	0.2779
A0A1J3K1Q3	Serine hydroxymethyltransferase (Fragment) OS=Noccaea caerulescens GN=MP_TR14624_c0_g1_i1_g.42107 PE=3 SV=1	2.14008	1	9	1	56.35	7.08	1.196	0.1857	0.905	0.1374	1.184	0.0095
K3YJK4	Uncharacterized protein OS=Setaria italica GN=LOC101782872 PE=3 SV=1	9.77778	3	42	3	25.252	11.49	1.081	0.0058	1.121	0.0029	1.184	0.0044
A0A1D5YPG3	Malate dehydrogenase OS=Triticum aestivum PE=3 SV=1	13.3166	4	18	3	41.708	9.57	0.722	0.014	0.677	0.0313	0.594	0.0218
F2DEP3	Predicted protein OS=Hordeum vulgare subsp. vulgare PE=2 SV=1	43.3735	5	94	1	17.728	8.91	0.797	NA	0.917	NA	1.328	NA
K3ZQD8	Uncharacterized protein OS=Setaria italica GN=LOC101759396 PE=4 SV=1	1.01729	1	2	1	112.129	6.8	1.124	0.2352	1.145	0.073	1.27	0.0529
B4FRG1	14-3-3-like protein OS=Zea mays GN=ZEAMMB73_Zm00001d007446 PE=2 SV=1	21.8045	4	43	1	29.297	4.87	1.229	NA	NA	NA	1.238	NA
F2EKY2	Predicted protein OS=Hordeum vulgare subsp. vulgare PE=2 SV=1	2.55682	1	1	1	70.518	7.64	0.81	NA	1.427	NA	1.233	NA
W5G2H3	Tubulin-specific chaperone A OS=Triticum aestivum PE=3 SV=1	16.6667	2	4	2	12.782	4.91	0.817	0.003	0.731	0	0.579	0.0002
I1KD00	Uncharacterized protein OS=Glycine max GN=LOC100797673 PE=3 SV=2	13.8114	8	183	1	83.341	6.61	1.949	0.0054	1.162	0.8052	1.596	0.0882
Q8LMR0	Phosphoserine aminotransferase OS=Oryza sativa subsp. japonica GN=OJ1134F05.4 PE=2 SV=1	2.58216	1	5	1	44.903	8.29	1.124	0.4855	0.917	0.664	0.317	0.0849
Q43057	Aspartate aminotransferase OS=Panicum miliaceum GN=pmAAT1 PE=2 SV=1	6.07477	2	36	1	47.698	7.33	1.111	0.831	1.213	0.4917	0.695	0.0254
F2D8Y6	Predicted protein OS=Hordeum vulgare subsp. vulgare PE=2 SV=1	12.6812	5	32	2	59.576	4.64	1.446	0.018	1.4	0.0617	1.433	0.0233
A0A0D3F331	Uncharacterized protein OS=Oryza barthii PE=3 SV=1	3.92585	3	22	2	104.099	9.06	1.049	0.3937	1.934	0.0006	1.25	0.0128
Q5SN38	Os01g0663800 protein OS=Oryza sativa subsp. japonica GN=P0671D01.44-1 PE=4 SV=1	4.58284	3	9	2	89.837	5.11	0.755	0.0455	0.771	0.0383	0.713	0.0702
A0A0L0JS27	Universal stress family protein OS=Streptomyces acidiscabies GN=IQ63_33355 PE=3 SV=1	3.06122	1	10	1	30.801	9.48	0.898	0.0458	0.988	0.769	1.055	0.3033
F2DXG1	Predicted protein OS=Hordeum vulgare subsp. vulgare PE=2 SV=1	3.92157	1	1	1	27.726	8.35	0.978	0.5547	1.261	0.0572	1.31	0.1546
Q0JDZ7	40S ribosomal protein S8 OS=Oryza sativa subsp. japonica GN=Os04g0349500 PE=2 SV=1	6.33484	1	22	1	24.913	10.4	0.953	0.2283	1.236	0.0302	1.007	0.8825
A0A1J7I431	Uncharacterized protein OS=Lupinus angustifolius GN=TanjilG_08458 PE=4 SV=1	2.36407	2	5	2	42.336	9.77	0.75	0.1731	1.143	0.0142	0.813	0.3157
A0A0D3GT18	Uncharacterized protein OS=Oryza barthii PE=4 SV=1	4.87805	1	1	1	33.887	7.97	2.065	0.1069	1.833	0.11	1.797	0.135
F2D5E4	Predicted protein OS=Hordeum vulgare subsp. vulgare PE=2 SV=1	6.58065	4	12	4	81.756	6.11	1.019	0.7916	1.169	0.0015	1.027	0.5851
A0A1Z5K9Y7	ATP-dependent RNA helicase DDX5/DBP2 OS=Fistulifera solaris GN=FisN_15Hh019 PE=3 SV=1	3.76712	2	7	1	63.934	9.51	NA	NA	0.406	0.0173	0.641	0.0119
B6UHU7	Catalytic/ hydrolase/ phosphoglycolate phosphatase OS=Zea mays PE=2 SV=1	4.7619	1	1	1	29.88	7.28	0.553	0.0802	0.954	0.8072	0.926	0.7444
W5AA91	Importin subunit alpha OS=Triticum aestivum PE=3 SV=1	16.1049	6	41	1	58.583	5.25	1.656	0.4598	0.696	0.2293	1.232	0.7704
A0A0D3GBI4	Uncharacterized protein OS=Oryza barthii PE=4 SV=1	6.52742	2	8	1	41.004	6.06	1.508	0.0487	1.2	0.0459	1.098	0.0166
K3Z9A6	Superoxide dismutase OS=Setaria italica GN=LOC101756329 PE=3 SV=1	12.8205	3	48	3	25.295	7.71	1.092	0.0285	1.071	0.012	1.075	0.0214
A0A1D5URR9	Carboxypeptidase OS=Triticum aestivum PE=3 SV=1	2.6643	1	7	1	61.851	6.87	1.04	0.9005	0.83	0.2723	0.962	0.6343
A0A0C4MLF7	Uncharacterized protein OS=Zoysia matrella GN=SS5 PE=2 SV=1	18.9723	5	77	1	27.054	5.72	0.975	0.5876	0.885	0.3189	1.103	0.1474
V4TGZ4	Uncharacterized protein OS=Citrus clementina GN=CICLE_v10033050mg PE=4 SV=1	11.194	2	45	2	14.225	5.31	0.851	0.0052	0.404	0	0.422	0
A0A1J7IPY8	Uncharacterized protein OS=Lupinus angustifolius GN=TanjilG_17044 PE=3 SV=1	26.3819	8	52	1	44.628	8.19	1.115	0.0286	1.106	0.1177	1.112	0.0979
A0A1D6SA10	Eukaryotic translation initiation factor 3 subunit J OS=Triticum aestivum PE=3 SV=1	8.13953	2	7	2	28.55	4.82	0.877	0.1921	0.983	0.746	0.706	0.1246
K3YS02	Uncharacterized protein OS=Setaria italica GN=LOC101771128 PE=4 SV=1	2.88066	1	1	1	52.304	8.75	1.068	0.3369	0.927	0.3396	1.04	0.5458
F2EC85	Predicted protein OS=Hordeum vulgare subsp. vulgare PE=2 SV=1	4.79452	1	1	1	29.361	7.84	0.999	0.9528	1.014	0.9941	0.613	0.1668
A0A0D1BVR1	Uncharacterized protein OS=Ustilago maydis (strain 521 / FGSC 9021) GN=UMAG_11193 PE=4 SV=1	5.10638	1	1	1	26.704	7.3	NA	NA	NA	NA	NA	NA
A0A1J3DY95	Nuclear/nucleolar GTPase 2 (Fragment) OS=Noccaea caerulescens GN=GA_TR5457_c0_g1_i1_g.17427 PE=3 SV=1	2.43902	1	1	1	68.927	6.96	0.676	NA	NA	NA	NA	NA
A8JD64	Peptidyl-prolyl cis-trans isomerase OS=Chlamydomonas reinhardtii GN=CYN19-2 PE=3 SV=1	8.13953	1	73	1	18.368	7.78	0.868	0.0332	0.673	0.0013	0.849	0.005
F2DLZ8	Predicted protein OS=Hordeum vulgare subsp. vulgare PE=2 SV=1	20	6	15	6	36.716	7.75	1.031	0.8389	1.057	0.3245	1.002	0.9979
Q69R94	Os07g0693900 protein OS=Oryza sativa subsp. japonica GN=Os07g0693900 PE=4 SV=1	1.92771	2	2	2	134.882	5.36	1.024	0.9955	0.669	0.0331	1.016	0.2723
F2D086	1-(5-phosphoribosyl)-5-[(5-phosphoribosylamino)methylideneamino] imidazole-4-carboxamide isomerase, chloroplastic OS=Hordeum vulgare subsp. vulgare PE=2 SV=1	3.25733	1	1	1	32.962	6.29	NA	NA	NA	NA	NA	NA
A0A0D3FFD4	Uncharacterized protein OS=Oryza barthii PE=3 SV=1	1.85497	1	2	1	64.724	9.6	0.827	0.0079	0.792	0.0051	1.051	0.2225
K3Y2N3	Uncharacterized protein OS=Setaria italica GN=LOC101764602 PE=4 SV=1	2.93333	1	4	1	42.123	5.67	NA	NA	NA	NA	NA	NA
F2DH57	Predicted protein OS=Hordeum vulgare subsp. vulgare PE=2 SV=1	10.066	5	19	3	64.798	5.96	0.973	0.4216	0.945	0.1271	1.05	0.4741
A0A200QAK7	Ribosomal protein L30 OS=Macleaya cordata GN=BVC80_37g9 PE=4 SV=1	12.2449	4	96	1	28.366	9.94	1.302	0.0195	1.271	0.0141	1.28	0.0738
A0A200QCC3	AAA+ ATPase domain OS=Macleaya cordata GN=BVC80_339g32 PE=4 SV=1	2.30692	2	12	1	112.536	6.32	NA	NA	NA	NA	NA	NA
K3Z951	Uncharacterized protein OS=Setaria italica GN=LOC101781975 PE=3 SV=1	4.45344	1	1	1	27.199	9.36	0.531	0.2337	0.452	0.2185	0.48	0.2147
K3YPJ8	Uncharacterized protein OS=Setaria italica GN=LOC101762215 PE=3 SV=1	3.71457	3	11	1	113.659	9.45	1.049	NA	0.418	0.3315	0.545	0.2071
F2D6F2	Predicted protein OS=Hordeum vulgare subsp. vulgare PE=2 SV=1	1.01112	1	4	1	109.713	6.98	2.587	0.2498	2.327	0.3147	1.777	0.5999
I1KZK2	Uncharacterized protein OS=Glycine max GN=LOC100809943 PE=3 SV=1	13.6449	5	51	5	58.915	5.85	1.129	0.141	0.983	0.7393	1.134	0.1271
F2CZW6	Predicted protein (Fragment) OS=Hordeum vulgare subsp. vulgare PE=2 SV=1	3.77358	2	8	2	28.939	9.91	1.068	0.1183	1.005	0.9034	1.022	0.7045
A0A1D5ZVZ0	Diphosphomevalonate decarboxylase OS=Triticum aestivum PE=3 SV=1	4.28571	1	4	1	45.898	6.21	1.236	0.0091	1.06	0.2767	1.068	0.2923
A0A218X1U1	Uncharacterized protein OS=Punica granatum GN=CDL15_Pgr003336 PE=4 SV=1	2.12766	2	5	2	138.39	5.94	0.896	0.0585	0.91	0.2591	0.706	0.1092
Q6K6Q1	Phenylalanine ammonia-lyase OS=Oryza sativa subsp. japonica GN=Os02g0626400 PE=2 SV=1	5.01393	2	4	1	77.709	6.46	0.611	0.001	0.863	0.1483	0.8	0.1277
A0A1D6BYZ6	ATP-dependent 6-phosphofructokinase OS=Triticum aestivum GN=PFK PE=3 SV=1	3.82166	2	2	2	68.917	8.97	0.577	0.1058	0.688	0.0276	0.893	0.2337
F2D3D5	Predicted protein OS=Hordeum vulgare subsp. vulgare PE=2 SV=1	14.0436	4	17	4	41.27	6.25	0.764	0.0143	0.696	0.0011	0.809	0.0092
W7TM80	Ethanolamine-phosphate cytidylyltransferase OS=Nannochloropsis gaditana GN=Naga_100004g40 PE=4 SV=1	2.43902	1	1	1	54.965	7.34	1.293	0.055	1.095	0.5439	1.351	0.0102
F2EKB0	3-oxoacyl-[acyl-carrier-protein] synthase OS=Hordeum vulgare subsp. vulgare PE=2 SV=1	3.0303	1	2	1	48.306	6.6	0.998	0.8117	0.905	0.3016	1.191	0.0972
A0A0D3FCX7	Uncharacterized protein OS=Oryza barthii PE=3 SV=1	15.6805	10	108	3	72.505	5.88	1.14	0.0007	1.017	0.0443	0.928	0.0256
A0A0D3F158	Uncharacterized protein OS=Oryza barthii PE=4 SV=1	2.95699	1	1	1	41.309	6.6	0.756	0.1231	0.949	0.5269	1.405	0.2807
A0A1J3DVE6	Putative sucrose-phosphate synthase 2 (Fragment) OS=Noccaea caerulescens GN=GA_TR11008_c1_g1_i1_g.35539 PE=4 SV=1	2.1322	2	3	1	103.994	6.37	2.104	NA	0.63	NA	0.943	NA
A0A1I7RRY9	Uncharacterized protein OS=Bursaphelenchus xylophilus PE=3 SV=1	6.62252	1	10	1	16.243	10.48	0.987	0.5304	0.81	0.0019	0.981	0.5144
F2DM71	Predicted protein OS=Hordeum vulgare subsp. vulgare PE=2 SV=1	13.9456	4	36	3	33.286	7.17	0.979	0.6201	0.864	0.0238	0.827	0.0456
F2DDZ5	Pyruvate dehydrogenase E1 component subunit beta OS=Hordeum vulgare subsp. vulgare PE=2 SV=1	5.85106	2	17	2	40.299	5.48	1.051	0.6183	1.098	0.3375	1.044	0.6929
K3Y771	Uncharacterized protein OS=Setaria italica GN=LOC101783970 PE=4 SV=1	3.28947	1	1	1	49.08	8.24	0.791	0.1572	0.797	0.1326	0.863	0.3892
I1KAD3	Uncharacterized protein OS=Glycine max GN=LOC100791865 PE=4 SV=2	1.65975	1	1	1	79.881	6.67	1.159	0.2353	1.171	0.5201	1.238	0.0806
B6TL18	Uncharacterized protein OS=Zea mays PE=2 SV=1	3.84615	1	4	1	25.928	9.55	0.87	0.4077	0.982	0.7428	1.108	0.0104
A0A1D5XPR4	Coatomer subunit alpha OS=Triticum aestivum PE=4 SV=1	7.39523	8	15	4	136.315	7.02	1.159	0.0517	1.039	0.0219	1.071	0.0395
K4A754	Uncharacterized protein OS=Setaria italica GN=LOC101766477 PE=4 SV=1	1.76849	2	11	2	67.465	7.9	0.925	0.1179	1.241	0.0017	1.084	0.0677
F2ELH5	Predicted protein (Fragment) OS=Hordeum vulgare subsp. vulgare PE=2 SV=1	3.47958	2	5	2	73.261	8.98	1.789	0.0006	0.611	0.0253	1.472	0.2006
A0A200R9C8	Heat shock protein 70 family OS=Macleaya cordata GN=BVC80_521g147 PE=3 SV=1	5.45455	6	48	1	75.857	5.39	0.896	0.2055	1.078	0.039	1.133	0.1448
K3YJ71	Uncharacterized protein OS=Setaria italica GN=LOC101774509 PE=3 SV=1	7.63359	1	1	1	29.716	9.28	0.675	NA	0.804	NA	0.849	0.0978
P52894	Alanine aminotransferase 2 OS=Hordeum vulgare PE=1 SV=1	7.05394	2	3	1	52.844	6.32	NA	NA	NA	NA	NA	NA
A0A0D3HIK8	Uncharacterized protein OS=Oryza barthii PE=3 SV=1	24.1379	7	52	1	41.596	5.49	1.061	0.0722	1.03	0.1931	0.945	0.0509
A0A0K9RLM8	Succinate dehydrogenase [ubiquinone] flavoprotein subunit, mitochondrial OS=Spinacia oleracea GN=SOVF_052540 PE=3 SV=1	8.06962	4	10	2	69.488	6.21	1.087	0.6989	1.043	0.9244	1.322	0.1539
K3XIQ8	Uncharacterized protein OS=Setaria italica GN=LOC101781103 PE=4 SV=1	6.37755	2	4	2	43.558	10.81	1.054	0.1152	0.94	0.3516	0.915	0.0148
A0A0D3EN96	Dihydrolipoyl dehydrogenase OS=Oryza barthii PE=3 SV=1	19.8807	7	27	1	52.568	7.53	1.288	0.1383	1.551	0.0333	1.475	0.0628
S8D135	Uncharacterized protein (Fragment) OS=Genlisea aurea GN=M569_01646 PE=4 SV=1	36.3057	4	112	1	17.899	9.82	0.917	0.064	0.759	0.0053	0.915	0.0616
F2EBN3	Predicted protein (Fragment) OS=Hordeum vulgare subsp. vulgare PE=2 SV=1	3.78698	3	17	1	96.641	6.05	0.895	0.0227	0.595	0.1406	1.192	0.0046
A0A1J7GXS1	Uncharacterized protein OS=Lupinus angustifolius GN=TanjilG_03659 PE=4 SV=1	2.94906	1	9	1	41.642	4.32	2.056	0.0027	1.243	0.1898	1.701	0.1356
C6TGU6	Uncharacterized protein OS=Glycine max GN=LOC100793134 PE=2 SV=1	7.16049	2	5	2	45.074	4.81	1.045	0.5756	0.892	0.1675	0.971	0.6525
F2D4N4	Predicted protein OS=Hordeum vulgare subsp. vulgare PE=2 SV=1	4.01338	1	2	1	34.608	8.81	1.056	0.7833	0.918	0.354	0.827	0.3839
F2DY80	Predicted protein OS=Hordeum vulgare subsp. vulgare PE=2 SV=1	3.11615	1	2	1	40.743	6.37	0.339	0.1399	0.617	0.5042	0.663	0.4501
Q5QPY4	Glycosyltransferase OS=Zea mays GN=a4 PE=2 SV=1	2.64228	1	1	1	53.839	7.31	NA	NA	NA	NA	NA	NA
A0A0D3GU56	Uncharacterized protein OS=Oryza barthii PE=4 SV=1	8.79121	2	10	2	29.743	6.76	1.276	0.0159	1.098	0.3032	1.323	0.012
P50695	Thaumatin-like pathogenesis-related protein 1 OS=Avena sativa GN=RASTL-1 PE=2 SV=1	8.87574	1	1	1	17.342	6.24	0.801	0.0497	0.869	0.4158	0.812	0.0475
K3YI22	Uncharacterized protein OS=Setaria italica GN=LOC101774775 PE=3 SV=1	2.79898	1	1	1	43.942	8.66	NA	NA	NA	NA	NA	NA
A0A218XJ33	ATP-dependent 6-phosphofructokinase OS=Punica granatum GN=PFK PE=3 SV=1	4.48598	3	13	2	58.3	7.21	1.013	0.9712	0.856	0.1996	0.892	0.2102
I1GX63	Uncharacterized protein OS=Brachypodium distachyon GN=LOC100845669 PE=4 SV=1	5.61927	4	20	3	95.917	4.72	1.005	0.8775	1.056	0.1273	1.146	0.0174
A0A0D3F7R9	Uncharacterized protein OS=Oryza barthii PE=4 SV=1	5.10949	1	2	1	30.66	8	0.797	0.027	0.909	0.1724	0.945	0.4555
K3YHW6	Uncharacterized protein OS=Setaria italica GN=LOC101757743 PE=4 SV=1	6.56934	3	6	3	45.917	8.57	1.254	0.1325	1.03	0.9865	1.129	0.2674
A0A0D3EXM8	Uncharacterized protein OS=Oryza barthii PE=4 SV=1	3.17125	1	1	1	50.816	6.35	1.489	0.3926	1.376	0.5085	0.792	0.3016
F2E8N7	Predicted protein OS=Hordeum vulgare subsp. vulgare PE=2 SV=1	3.64683	2	3	2	57.31	6.55	1.101	0.1837	0.94	0.313	1.192	0.1029
A0A1Q3ARQ3	DEAD domain-containing protein OS=Cephalotus follicularis GN=CFOL_v3_01942 PE=4 SV=1	1.3986	1	4	1	63.262	8.88	1.502	0.5273	0.621	0.38	0.918	0.7511
A0A0F7H0D1	Peptidylprolyl isomerase OS=Goodyera fumata GN=FKBP15-1 PE=2 SV=1	17.9487	3	11	1	16.895	7.24	1.196	0.0251	0.985	0.597	1.011	0.9253
A0A0D3GF86	Signal peptidase I OS=Oryza barthii PE=3 SV=1	6.11111	1	3	1	19.985	7.15	0.915	0.2006	0.982	0.7556	0.784	0.1077
Q5GAV6	Uncharacterized protein OS=Zea mays GN=A9002 PE=4 SV=1	3.04569	1	1	1	44	6.7	1.293	0.0021	1.084	0.361	1.197	0.008
W5AX51	Peroxidase OS=Triticum aestivum PE=3 SV=1	2.12766	1	3	1	41.939	6.1	1.457	NA	1.362	0.0445	1.696	0.0441
B6SK46	Cupin family protein OS=Zea mays GN=100280650 PE=2 SV=1	9.96169	4	134	3	56.491	6.49	1.021	0.4577	0.943	0.001	0.957	0.2024
A0A1W6EF05	ATP synthase subunit beta, chloroplastic OS=Amana wanzhensis GN=atpB PE=3 SV=1	8.83534	3	26	2	53.656	5.39	0.786	0.0571	NA	NA	0.642	0.0995
W5C5K1	Eukaryotic translation initiation factor 3 subunit M OS=Triticum aestivum PE=3 SV=1	6.69856	2	10	1	45.881	5.29	0.917	0.1869	0.918	0.2128	1.035	0.766
A0A0D3HGI2	Uncharacterized protein OS=Oryza barthii PE=4 SV=1	1.30362	3	8	3	263.569	5.94	1.012	0.9297	0.618	0.0543	0.872	0.4024
K4A5J2	Uncharacterized protein OS=Setaria italica GN=LOC101784720 PE=4 SV=1	1.21816	1	2	1	102.343	5.24	NA	NA	NA	NA	NA	NA
P92917	Af10-protein OS=Avena fatua PE=2 SV=1	1.5674	1	1	1	68.37	5.87	0.99	0.7801	0.975	0.7203	0.954	0.6313
F2DQU4	Predicted protein OS=Hordeum vulgare subsp. vulgare PE=2 SV=1	12.22	4	15	1	52.631	5.6	1.076	0.3255	1.082	0.4583	1.03	0.8438
A0A0K9QJJ0	Uncharacterized protein OS=Spinacia oleracea GN=SOVF_172030 PE=4 SV=1	5.38244	1	6	1	37.585	6.73	0.882	0.1148	0.998	0.9189	1.133	0.0578
A0A078FPV5	BnaA10g06820D protein OS=Brassica napus GN=BnaA10g06820D PE=4 SV=1	4.91329	1	2	1	39.41	8.7	1.286	0.7068	0.559	0.0462	1.675	0.134
F2D721	Predicted protein OS=Hordeum vulgare subsp. vulgare PE=2 SV=1	16.3934	1	2	1	7.259	5.35	1.373	NA	1.072	0.5404	1.242	0.1678
F2CY68	Predicted protein OS=Hordeum vulgare subsp. vulgare PE=2 SV=1	7.16981	5	23	5	58.473	6.49	0.947	0.3059	0.948	0.0116	0.967	0.3454
F2CQH7	Predicted protein OS=Hordeum vulgare subsp. vulgare PE=2 SV=1	7.95756	2	5	2	37.687	8.35	0.657	0.0101	0.879	0.1589	0.884	0.1653
Q2QQX3	Expressed protein OS=Oryza sativa subsp. japonica GN=LOC_Os12g29550 PE=4 SV=1	1.96078	1	1	1	59.286	5.94	0.635	0.1246	0.691	0.1641	0.724	0.106
F2DVJ4	Predicted protein OS=Hordeum vulgare subsp. vulgare PE=2 SV=1	7.63359	2	4	1	42.031	6.54	0.645	0.0848	0.655	0.0198	0.602	0.0018
A0A1J3DH40	D-lactate dehydrogenase [cytochrome], mitochondrial (Fragment) OS=Noccaea caerulescens GN=GA_TR6516_c0_g1_i1_g.21871 PE=4 SV=1	1.68067	1	5	1	65.159	6.67	0.234	0.0023	0.535	0.0096	0.618	0.0294
K3Z0X9	Uncharacterized protein OS=Setaria italica GN=LOC101776649 PE=3 SV=1	20.9924	4	59	2	29.672	4.77	0.973	0.5894	1.022	0.7213	1.084	0.1986
Q6K4K9	Os09g0249700 protein OS=Oryza sativa subsp. japonica GN=Os09g0249700 PE=2 SV=1	9.54003	4	18	2	65.658	5.03	0.817	0.0973	0.83	0.0575	0.761	0.0008
A0A0D3FBR5	Uncharacterized protein OS=Oryza barthii PE=4 SV=1	3.61757	1	2	1	42.733	9.58	1.583	NA	0.896	NA	0.906	0.1465
A0A200Q0H2	HEAT OS=Macleaya cordata GN=BVC80_8691g14 PE=3 SV=1	2.68949	4	15	2	135.478	5.33	0.997	0.8965	0.959	0.2323	1.084	0.0987
A0A0D3GWJ0	Uncharacterized protein OS=Oryza barthii PE=4 SV=1	4.24403	1	15	1	41.902	7.52	1.209	0.8419	1.884	0.0003	1.625	0.1257
W5G0E6	Proteasome subunit alpha type OS=Triticum aestivum PE=3 SV=1	17.6707	4	24	3	27.15	6.15	1.324	0.0164	1.192	0.0844	1.265	0.1588
F2DNW4	Predicted protein (Fragment) OS=Hordeum vulgare subsp. vulgare PE=2 SV=1	1.69252	1	6	1	77.59	5.58	1.255	0.5641	1.797	0.0917	1.088	0.8363
A0A0A7LUH5	ATP synthase subunit alpha OS=Ornithogalum saundersiae GN=Atp1 PE=2 SV=1	16.9625	8	210	1	55.141	6.1	1.021	0.6833	0.97	0.2531	1.055	0.4464
A0A0D3A374	Peroxidase OS=Brassica oleracea var. oleracea PE=3 SV=1	4.4586	2	2	1	52.357	9.55	1.399	0.0117	1.358	0.0206	1.604	0.0006
W5FWT6	Aldehyde dehydrogenase 7B1 OS=Triticum aestivum GN=ALDH7B1 PE=2 SV=1	17.4853	7	54	1	54.326	6.44	1.167	0.0393	1.026	0.3832	1.179	0.0084
F2DHD8	Predicted protein OS=Hordeum vulgare subsp. vulgare PE=2 SV=1	12.835	7	18	6	77.612	7.11	1.064	0.1141	0.991	0.5501	1.067	0.015
K3Z542	Uncharacterized protein OS=Setaria italica GN=LOC101784552 PE=3 SV=1	2.72727	1	3	1	63.085	6.28	1.609	0.4449	1.979	0.237	1.651	0.4845
A0A0D3F5T2	Uncharacterized protein OS=Oryza barthii PE=4 SV=1	5.47667	5	47	2	108.106	6.84	1.023	0.9939	0.816	0.1636	1.033	0.9632
B6TQB1	Bifunctional polymyxin resistance arnA protein OS=Zea mays GN=542159 PE=2 SV=1	11.4213	3	13	3	43.846	6.25	1.251	0.0955	1.613	0.016	1.404	0.0479
A0A072VAH0	Peroxidase OS=Medicago truncatula GN=25487245 PE=3 SV=1	3.67647	1	33	1	45.619	6.46	0.701	0.008	0.696	0.0045	0.864	0.0446
A0A1D5ULY4	Calcium-transporting ATPase OS=Triticum aestivum PE=3 SV=1	1.9544	2	11	2	133.59	6.86	1.112	0.0367	1.056	0.4274	2.31	0.107
K3YQV0	Uncharacterized protein OS=Setaria italica GN=LOC101757480 PE=4 SV=1	3.6859	1	2	1	68.522	5.19	NA	NA	NA	NA	NA	NA
K4A9M3	Uncharacterized protein OS=Setaria italica GN=LOC101786316 PE=4 SV=1	2.59179	1	1	1	52.88	5.19	1.152	0.6565	0.891	0.6898	1.632	0.0965
A0A0D3HGH5	Uncharacterized protein OS=Oryza barthii PE=3 SV=1	3.09598	1	1	1	35.223	6.77	0.673	0.0968	0.863	0.6454	0.46	0.0205
F2CVG7	Predicted protein OS=Hordeum vulgare subsp. vulgare PE=2 SV=1	10.5634	3	19	2	31.673	5.36	0.667	0.0779	0.662	0.0045	0.727	0.0801
K3Y516	Uncharacterized protein OS=Setaria italica GN=LOC101754399 PE=3 SV=1	11.0749	9	41	8	102.137	6.61	1.073	0.7108	1.02	0.9786	0.876	0.2848
A0A0A8XAD0	DNA repair protein RadA OS=Acinetobacter calcoaceticus GN=radA PE=3 SV=1	2.1645	1	1	1	49.633	7.68	0.803	0.0378	NA	NA	0.76	0.038
F2DHT9	Alpha-mannosidase OS=Hordeum vulgare subsp. vulgare PE=2 SV=1	2.30461	2	10	2	111.167	6.76	0.903	0.3146	0.962	0.6401	0.615	0.0169
F2EEX1	Predicted protein OS=Hordeum vulgare subsp. vulgare PE=2 SV=1	19.7368	1	1	1	8.361	9.52	0.597	0.1083	NA	NA	0.859	0.4125
A0A146LFS7	Methionine aminopeptidase 2 OS=Lygus hesperus GN=METAP2_1 PE=3 SV=1	1.10375	1	2	1	101.535	6.7	0.834	0.0291	0.79	0.0182	0.885	0.0862
P24067	Luminal-binding protein 2 OS=Zea mays GN=BIPE2 PE=1 SV=3	15.5354	10	145	5	73.04	5.21	0.986	0.082	1.033	0.011	1.078	0.0286
A0A1J7I8G9	Uncharacterized protein OS=Lupinus angustifolius GN=TanjilG_11293 PE=3 SV=1	1.27877	1	6	1	128.354	5.54	1.012	0.9333	1.076	0.9653	1.228	0.0555
A0A1J3J7X4	Tryptophan synthase (Fragment) OS=Noccaea caerulescens GN=MP_TR8305_c0_g1_i1_g.26357 PE=3 SV=1	6.50407	2	4	2	53.529	7.02	0.948	0.4851	1.05	0.8941	1.286	0.0949
F2E9W6	Predicted protein OS=Hordeum vulgare subsp. vulgare PE=2 SV=1	3.97516	2	3	2	90.965	9.54	1.479	0.0026	1.19	0.8815	1.651	0.0016
F2DDK5	Predicted protein OS=Hordeum vulgare subsp. vulgare PE=2 SV=1	4.71634	6	16	3	159.772	6.14	1.144	0.2426	0.898	0.1355	0.983	0.741
F2CPR0	Predicted protein OS=Hordeum vulgare subsp. vulgare PE=2 SV=1	3.52645	1	1	1	44.687	5.06	1.19	0.3798	0.812	0.2044	0.774	0.2208
B5L808	Heat-shock protein 70 OS=Dactylis glomerata GN=Hsp70 PE=2 SV=1	23.3232	18	393	6	71.603	5.15	1.088	0.0011	0.973	0.0837	1.067	0.0021
D8L9A3	Protein disulfide isomerase family protein 3-1 alfa OS=Triticum aestivum GN=pdil3-1 PE=2 SV=1	5.36044	3	9	3	59.557	5.03	0.686	0.0472	0.778	0.0878	0.964	0.3136
A0A0D3EY20	Uncharacterized protein OS=Oryza barthii PE=4 SV=1	4.93359	2	9	2	58.236	7.85	9.153	0.2821	10.023	0.2551	4.201	0.7723
K4A5F0	Uncharacterized protein OS=Setaria italica GN=SETIT_034104mg PE=4 SV=1	6.69456	5	11	3	104.569	9.35	1.002	0.9806	0.997	0.8965	0.816	0.0446
Q96300	14-3-3-like protein GF14 nu OS=Arabidopsis thaliana GN=GRF7 PE=1 SV=1	12.8302	3	32	1	29.806	4.82	1.941	0.0882	2.166	0.0565	0.879	0.4373
F2ECJ6	RuvB-like helicase (Fragment) OS=Hordeum vulgare subsp. vulgare PE=2 SV=1	19.5565	8	34	8	54.463	6.81	1.041	0.017	0.8	0.05	1.097	0.0117
B6TAE1	NADH-ubiquinone oxidoreductase 39 kDa subunit OS=Zea mays PE=2 SV=1	8.35381	3	23	1	44.554	8.85	1.238	0.092	1.124	0.2899	1.029	0.9082
A0A0D3FWC8	Peptidylprolyl isomerase OS=Oryza barthii PE=4 SV=1	2.07547	1	10	1	57.705	5.72	0.991	0.8193	0.869	0.0556	0.969	0.6017
F2D342	Transmembrane 9 superfamily member OS=Hordeum vulgare subsp. vulgare PE=2 SV=1	1.86441	1	1	1	67.204	7.91	0.866	0.6143	0.956	0.6387	0.96	0.6536
F2E4C2	Predicted protein OS=Hordeum vulgare subsp. vulgare PE=2 SV=1	22.2222	17	501	5	71.86	5.25	1.063	0.0586	0.897	0.012	0.993	0.7161
F4JUL8	Actin-related protein 2/3 complex subunit 4 OS=Arabidopsis thaliana GN=ARPC4 PE=3 SV=1	7.95455	1	2	1	20.687	8.82	1.059	0.7637	1.508	0.195	1.331	0.0342
A0A0D3GTH3	Uncharacterized protein OS=Oryza barthii PE=3 SV=1	3.98406	1	14	1	27.536	4.65	1.23	0.0163	0.789	0.2501	1.169	0.0866
A0A0D3H369	Peptidyl-prolyl cis-trans isomerase OS=Oryza barthii PE=3 SV=1	6.34328	1	3	1	29.604	9.03	1.02	0.7706	1.242	0.1654	0.989	0.8094
Q8H822	Glucan endo-1,3-beta-glucosidase 3, putative, expressed OS=Oryza sativa subsp. japonica GN=OJ1743A09.5 PE=2 SV=1	2.18254	1	8	1	53.773	5.71	2.476	0.9851	4.205	0.4736	3.858	0.1829
A0A0K9RSR1	Histone H2A OS=Spinacia oleracea GN=SOVF_033630 PE=3 SV=1	5.51724	1	6	1	15.414	10.52	1.133	0.0282	1.148	0.3192	1.127	0.0396
F2E9S9	Predicted protein OS=Hordeum vulgare subsp. vulgare PE=2 SV=1	8.16667	3	32	1	64.209	5.66	1.119	0.9552	1.095	0.7724	1.37	0.1771
K3XN42	Uncharacterized protein OS=Setaria italica GN=LOC101764089 PE=3 SV=1	31.8519	3	15	1	14.998	5.3	1.027	0.815	0.92	0.5177	1.073	0.5784
A0A0D3H1C4	Uncharacterized protein OS=Oryza barthii PE=4 SV=1	4.0293	1	1	1	28.346	6	0.993	0.8474	0.963	0.4124	1.007	0.9731
F2DUE6	Predicted protein OS=Hordeum vulgare subsp. vulgare PE=2 SV=1	3.86266	1	6	1	26.473	9.28	0.676	0.0413	0.684	0.0093	0.719	0.023
F2DLR6	Predicted protein OS=Hordeum vulgare subsp. vulgare PE=2 SV=1	8.13309	3	13	2	58.096	7.44	2.256	0.092	1.655	0.2587	2.341	0.0859
F2EKS1	Predicted protein (Fragment) OS=Hordeum vulgare subsp. vulgare PE=2 SV=1	5.80645	2	12	2	50.341	6.99	0.589	0.1879	0.31	0.0243	0.727	0.2553
A0A1D6ADS5	Protein disulfide-isomerase OS=Triticum aestivum PE=3 SV=1	7.14286	4	11	4	67.318	4.75	1.012	0.8453	1.037	0.8402	0.934	0.242
A0A0D3GHW8	Uncharacterized protein OS=Oryza barthii PE=4 SV=1	0.65123	1	1	1	154.633	6.7	1.163	0.07	1.239	0.0457	1.149	0.0869
K4AC87	Uncharacterized protein OS=Setaria italica GN=LOC101755411 PE=4 SV=1	3.25444	1	2	1	39.635	9.74	1.635	0.1546	1.446	0.2898	1.632	0.1718
B4FGI9	Transport protein particle (TRAPP) component OS=Zea mays GN=100193854 PE=2 SV=1	4.12371	1	2	1	21.689	7.5	1.908	0.1405	1.561	0.3452	1.513	0.0808
A0A0D3F7R4	Succinate--CoA ligase [ADP-forming] subunit beta, mitochondrial OS=Oryza barthii PE=3 SV=1	16.8246	5	29	1	45.063	6.32	1.03	0.0092	0.933	0.2646	1.102	0.0674
Q9LTX9	Heat shock 70 kDa protein 7, chloroplastic OS=Arabidopsis thaliana GN=HSP70-7 PE=2 SV=1	5.98886	6	47	1	76.95	5.3	0.894	0.003	0.798	0.0693	1.102	0.0905
Q5VNV1	Glycine cleavage T protein-like OS=Oryza sativa subsp. japonica GN=Os06g0134800 PE=2 SV=1	5.23691	1	2	1	44.124	5.8	1.027	0.1553	0.862	0.0174	0.967	0.6084
K3XEI1	Uncharacterized protein OS=Setaria italica GN=LOC101767476 PE=4 SV=1	15.777	13	124	2	93.85	6.27	1.216	0.0017	1.147	0.0001	1.199	0.0001
F2E416	Predicted protein OS=Hordeum vulgare subsp. vulgare PE=2 SV=1	4.03727	1	1	1	34.411	6.93	0.911	0.0449	0.692	0.015	1.022	0.8884
A0A1J7FV79	Uncharacterized protein OS=Lupinus angustifolius GN=TanjilG_06609 PE=4 SV=1	4.71014	3	16	1	91.616	8.51	0.907	0.664	0.851	0.0116	0.963	0.1545
A0A0D3FA76	Uncharacterized protein OS=Oryza barthii PE=4 SV=1	7.06402	4	16	2	49.641	7.24	1.169	0.0802	0.999	0.9169	1.389	0.0167
A0A0K9QKF2	Uncharacterized protein OS=Spinacia oleracea GN=SOVF_168950 PE=4 SV=1	10.5541	3	13	3	41.116	7.97	1.066	0.4873	0.972	0.6899	0.937	0.4935
A0A176VKJ6	Uncharacterized protein OS=Marchantia polymorpha subsp. ruderalis GN=AXG93_2964s1080 PE=4 SV=1	0.565771	1	3	1	155.396	7.05	1.156	0.9174	1.308	0.6937	1.644	0.2632
F2DPL0	Protein HIRA (Fragment) OS=Hordeum vulgare subsp. vulgare PE=2 SV=1	2.1041	1	3	1	98.842	7.21	1.448	0.4333	1.613	0.5932	2	0.1329
Q851J9	Putative germin-like protein 3-4 OS=Oryza sativa subsp. japonica GN=Os03g0693800 PE=3 SV=1	5.67686	2	19	2	24.288	6.38	0.866	0.0266	1.099	0.3691	1.208	0.0087
V5NW73	Allene oxide cyclase 1 OS=Triticum aestivum GN=AOC1 PE=2 SV=1	10.0418	2	35	1	25.813	8.81	1.451	0.3149	1.368	0.4388	1.536	0.2533
E9KIV6	ATP synthase subunit alpha, chloroplastic OS=Oryza meridionalis GN=atpA PE=3 SV=1	1.68856	1	1	1	58.941	7.12	0.725	0.1739	0.699	0.1566	0.627	0.0049
F2DA85	Predicted protein OS=Hordeum vulgare subsp. vulgare PE=2 SV=1	1.1194	1	1	1	88.865	4.61	0.818	0.0808	0.951	0.659	0.955	0.6562
F2D3S4	Predicted protein OS=Hordeum vulgare subsp. vulgare PE=2 SV=1	3.82696	2	18	2	61.694	5.1	0.946	0.1171	0.704	0.0007	0.809	0.0063
F2DFG0	Predicted protein OS=Hordeum vulgare subsp. vulgare PE=2 SV=1	9.61538	4	33	1	55.203	4.94	0.969	0.6815	0.89	0.2091	0.943	0.4791
K3YTL3	Uncharacterized protein OS=Setaria italica GN=LOC101786234 PE=4 SV=1	10.0559	3	6	3	39.332	6.3	0.892	0.1938	0.649	0.0101	0.889	0.2546
A0A0D3FYG2	Uncharacterized protein OS=Oryza barthii PE=4 SV=1	6.1008	2	2	2	42.059	6.29	1.466	0.397	1.26	0.5448	1.831	0.1138
Q84M87	Os03g0858100 protein OS=Oryza sativa subsp. japonica GN=Os03g0858100 PE=4 SV=1	6.63551	6	18	6	122.718	5.69	0.982	0.7589	0.995	0.8303	1.21	0.3039
A0A1J3EID8	Acyl-CoA-binding domain-containing protein 2 OS=Noccaea caerulescens GN=LC_TR5667_c0_g1_i1_g.19661 PE=4 SV=1	4.51977	1	2	1	38.65	4.54	0.813	0.0013	1.208	0.0028	1.243	0.057
A0A0D3H3Q7	Uncharacterized protein OS=Oryza barthii PE=4 SV=1	1.33011	1	6	1	90.227	6.06	1.1	0.3865	0.843	0.505	1.131	0.1399
A0A1Q3BF67	ABC_tran domain-containing protein/ABC_tran_2 domain-containing protein OS=Cephalotus follicularis GN=CFOL_v3_10004 PE=4 SV=1	6	3	11	1	67.281	6.62	NA	NA	0.925	NA	NA	NA
Q5ZC77	Protein arginine methyltransferase NDUFAF7 OS=Oryza sativa subsp. japonica GN=Os01g0588800 PE=2 SV=1	5.35714	2	5	2	54.564	5.53	1.883	0.9319	2.417	0.2143	3.031	0.1213
F2DII7	Predicted protein OS=Hordeum vulgare subsp. vulgare PE=2 SV=1	12.3675	6	28	6	63.331	5.91	1.217	0.0005	1.263	0.0028	1.401	0.0078
F2D0A7	Predicted protein OS=Hordeum vulgare subsp. vulgare PE=2 SV=1	4.33526	1	1	1	38.151	9.25	0.948	0.7989	1.033	0.9785	1.513	0.423
F2D3T1	Predicted protein OS=Hordeum vulgare subsp. vulgare PE=2 SV=1	2.08333	1	2	1	57.735	9.96	1.177	NA	1.019	0.7697	0.952	0.5656
A0A0D3F325	T-complex protein 1 subunit gamma OS=Oryza barthii PE=3 SV=1	10.4839	5	35	2	53.965	6.64	1.184	0.0154	0.854	0.0432	1.065	0.4832
F2DSL6	Predicted protein OS=Hordeum vulgare subsp. vulgare PE=2 SV=1	4.0146	1	1	1	29.743	6.42	0.749	NA	0.687	0.1339	NA	NA
A0A0D3GUM6	Uncharacterized protein OS=Oryza barthii PE=4 SV=1	5.35152	4	15	1	109.519	6.55	1.235	0.6906	1.373	0.4204	0.882	0.4535
Q6ZK87	Erwinia chrysanthemi IndA protein homolog-like OS=Oryza sativa subsp. japonica GN=Os08g0504400 PE=2 SV=1	4.43213	1	4	1	38.142	7.91	0.875	0.2857	1.33	0.1096	1.31	0.0907
F2CPM8	Predicted protein OS=Hordeum vulgare subsp. vulgare PE=2 SV=1	8.48126	3	14	3	54.476	7.59	1.146	0.0018	1.044	0.6751	1.157	0.0054
A0A1D6CXF2	Proteasome subunit alpha type OS=Triticum aestivum PE=3 SV=1	24.8996	5	37	3	27.318	7.43	0.942	0.1836	0.92	0.0981	0.95	0.2996
A0A0D3FXH9	Uncharacterized protein OS=Oryza barthii PE=4 SV=1	3.21839	1	31	1	48.165	5.86	1.156	0.2057	0.959	0.6228	0.98	0.7287
F2CVC1	Predicted protein OS=Hordeum vulgare subsp. vulgare PE=2 SV=1	22.1277	5	26	5	27.024	5.12	1.251	0.1771	0.993	0.8409	1.355	0.0404
B9G6A7	Os10g0481400 protein OS=Oryza sativa subsp. japonica GN=Os10g0481400 PE=4 SV=1	10.2273	1	3	1	9.566	9.52	0.907	0.4948	0.81	0.3005	NA	NA
A0A1D5ZVN0	NEDD8-activating enzyme E1 regulatory subunit OS=Triticum aestivum PE=3 SV=1	6.66667	3	7	1	64.218	6.28	1.078	0.0302	1.006	0.8984	1.023	0.5815
F2DCX2	Predicted protein OS=Hordeum vulgare subsp. vulgare PE=2 SV=1	2.07337	1	1	1	71.449	7.49	1.061	0.6376	0.756	0.0498	0.883	0.2194
F2D1V6	Predicted protein (Fragment) OS=Hordeum vulgare subsp. vulgare PE=2 SV=1	12.7796	4	16	4	34.37	6.6	0.924	0.0929	0.99	0.7183	0.989	0.7936
F2E330	L-lactate dehydrogenase OS=Hordeum vulgare subsp. vulgare PE=2 SV=1	14.0056	5	13	5	37.783	7.06	0.86	0.0631	0.712	0.0189	0.989	0.8135
A0A0D3H0C2	Uncharacterized protein OS=Oryza barthii PE=4 SV=1	2.02578	1	3	1	59.331	9.33	1.086	0.9751	1.186	0.682	1.378	0.3265
A0A0D3HN82	Uncharacterized protein OS=Oryza barthii PE=3 SV=1	1.13636	1	2	1	123.865	5.87	NA	NA	1.245	0.6352	NA	NA
A0A0D3HGP2	Uncharacterized protein OS=Oryza barthii PE=4 SV=1	8.29694	3	18	3	48.409	5.35	1.081	0.4701	0.941	0.4211	1.149	0.2111
B6TSB3	Glucose-6-phosphate 1-dehydrogenase OS=Zea mays GN=100284317 PE=2 SV=1	6.1144	3	16	3	57.593	6.77	1.067	0.4249	1.072	0.3474	1.033	0.6546
F2DGQ9	Predicted protein OS=Hordeum vulgare subsp. vulgare PE=2 SV=1	3.91061	1	9	1	39.023	5.83	1.19	0.028	0.942	0.5781	1.122	0.0145
F2CT57	Predicted protein OS=Hordeum vulgare subsp. vulgare PE=2 SV=1	9.2511	3	11	3	26.245	7.06	1.052	0.5403	0.946	0.4639	1.079	0.424
A0A0D3FBY7	Uncharacterized protein OS=Oryza barthii PE=3 SV=1	8.66935	3	31	3	53.445	6.67	1.061	0.5497	0.947	0.2072	1.201	0.0143
A0A1J3GNA4	Glutamine synthetase (Fragment) OS=Noccaea caerulescens GN=LE_TR17511_c0_g1_i1_g.56575 PE=3 SV=1	2.6764	1	2	1	45.489	5.69	0.855	0.2212	0.974	0.6722	1.278	0.0181
A0A1J7HKP3	Uncharacterized protein OS=Lupinus angustifolius GN=TanjilG_11203 PE=3 SV=1	4.05186	2	5	1	68.927	7.8	1.123	0.1877	1.538	0.2046	1.509	0.0979
F2DXT7	Predicted protein OS=Hordeum vulgare subsp. vulgare PE=2 SV=1	2.08817	1	3	1	48.345	6.84	0.567	0.092	0.693	0.082	0.969	0.7866
Q4TZJ2	Pyrroline-5-carboxylate reductase OS=Zea mays GN=p5cr PE=2 SV=1	13.9373	3	19	1	29.714	9.11	0.984	0.7653	1.132	0.5334	1.121	0.5837
A0A1D5WZ09	ATP-dependent Clp protease proteolytic subunit OS=Triticum aestivum PE=3 SV=1	3.08123	1	1	1	38.888	9.29	1.213	0.7497	1.085	0.9927	1.163	0.7986
A0A1J3FJF6	Beta-adaptin-like protein C (Fragment) OS=Noccaea caerulescens GN=LC_TR5218_c0_g1_i1_g.18300 PE=4 SV=1	1.08578	1	2	1	102.226	5.03	1.128	0.1223	1.089	0.6661	0.885	0.049
F2D4W9	Predicted protein OS=Hordeum vulgare subsp. vulgare PE=2 SV=1	7.14286	1	3	1	29.392	8.85	1.001	0.9547	0.531	NA	1.102	0.3709
K4D3V6	Uncharacterized protein OS=Solanum lycopersicum PE=3 SV=1	1.41509	1	1	1	93.498	8.21	1.041	0.7843	1.761	0.1317	1.189	0.2154
Q0JD42	Protein disulfide isomerase-like 5-2 OS=Oryza sativa subsp. japonica GN=PDIL5-2 PE=2 SV=2	7.56501	2	14	2	47.026	4.96	1.603	0.001	1.573	0.0031	1.192	0.2855
K4A6Y6	Uncharacterized protein OS=Setaria italica GN=LOC101779579 PE=4 SV=1	13.125	7	44	2	68.028	8.28	0.986	0.5877	0.937	0.0698	1.003	0.9705
K3ZV14	Uncharacterized protein OS=Setaria italica GN=LOC101771294 PE=4 SV=1	10.4167	3	4	3	38.758	8.29	0.661	0.0153	0.79	0.0698	0.771	0.0059
K3YN67	Uncharacterized protein OS=Setaria italica GN=LOC101757096 PE=3 SV=1	12.3894	2	34	2	13.179	10.39	0.984	0.7562	0.758	0.0006	0.85	0.0785
F2CTI3	Predicted protein OS=Hordeum vulgare subsp. vulgare PE=2 SV=1	13.0841	4	43	3	33.827	5.57	1.219	0.0789	1.076	0.4385	1.21	0.0905
K3ZHK0	Uncharacterized protein OS=Setaria italica GN=LOC101777248 PE=4 SV=1	3.61272	2	8	2	78.318	8.5	0.765	0.0103	0.883	0.0791	1.011	0.901
A0A1J7G4S5	Uncharacterized protein OS=Lupinus angustifolius GN=TanjilG_26756 PE=4 SV=1	19.4631	2	12	1	16.984	4.39	0.872	0.0801	0.938	0.1667	0.928	0.0304
A0A078H9I1	BnaA01g14150D protein OS=Brassica napus GN=BnaA01g14150D PE=4 SV=1	3.73134	1	4	1	44.148	6.61	2.566	0.1838	2.028	0.3508	2.913	0.1527
F2EFS9	Predicted protein OS=Hordeum vulgare subsp. vulgare PE=2 SV=1	4.33526	2	3	2	76.049	7.43	1.016	0.8579	3.727	0.0075	3.942	0.0083
J3N003	Uncharacterized protein OS=Oryza brachyantha PE=3 SV=1	2.58621	2	3	2	74.246	8.16	1.071	0.167	1.096	0.1173	1.262	0.0032
Q93XI6	Mitochondrial aldehyde dehydrogenase ALDH2 OS=Hordeum vulgare GN=ALDH2 PE=2 SV=1	4.37158	3	15	0	59.302	6.7	NA	NA	NA	NA	NA	NA
K3YJ82	Uncharacterized protein OS=Setaria italica GN=LOC101758573 PE=3 SV=1	12.7413	3	31	2	28.599	4.89	0.666	0.0438	0.848	0.0341	1.116	0.0158
F2CTY5	Predicted protein OS=Hordeum vulgare subsp. vulgare PE=2 SV=1	7.21533	7	22	3	99.427	5.34	1.001	0.9707	0.999	0.9077	1.072	0.0068
Q7XHR1	Os07g0490300 protein OS=Oryza sativa subsp. japonica GN=Os07g0490300 PE=2 SV=1	3.31126	1	3	1	33.357	9.66	1.277	0.1102	1.136	0.9536	0.943	0.5353
B6UGJ0	Globulin-1 S allele OS=Zea mays PE=2 SV=1	2.21729	1	123	1	49.933	6.61	0.709	0.0024	0.647	0.0009	0.823	0.0128
K3ZS34	Uncharacterized protein OS=Setaria italica GN=LOC101758190 PE=4 SV=1	1.63636	1	2	1	61.127	9.04	0.826	0.094	0.882	0.2146	0.989	0.7711
F2DJA3	Predicted protein OS=Hordeum vulgare subsp. vulgare PE=2 SV=1	3.83275	1	1	1	30.36	7.53	2.488	0.0019	3.733	0.0004	2.571	0.0001
A0A1D5XXA6	40S ribosomal protein S3a OS=Triticum aestivum PE=3 SV=1	6.08365	2	25	2	30.002	9.79	0.721	0.0653	0.627	0.076	0.829	0.296
F2CPQ0	Predicted protein OS=Hordeum vulgare subsp. vulgare PE=2 SV=1	4.79452	2	3	2	45.474	4.5	0.926	0.4703	0.922	0.4352	0.947	0.6052
F2DED9	Predicted protein OS=Hordeum vulgare subsp. vulgare PE=2 SV=1	7.33945	3	32	3	36.225	5.15	1.09	0.186	0.873	0.0448	1.007	0.9073
F2ECY1	Predicted protein OS=Hordeum vulgare subsp. vulgare PE=2 SV=1	41.4286	6	17	4	15.048	10.48	1.28	0.0002	1.093	0.0026	1.311	0.0001
Q75PK7	Os01g0315800 protein OS=Oryza sativa subsp. japonica GN=UXS-2 PE=2 SV=1	16	5	15	1	46.417	8.24	NA	NA	NA	NA	NA	NA
Q688U6	Os05g0579000 protein OS=Oryza sativa subsp. japonica GN=Os05g0579000 PE=3 SV=1	4.39122	2	7	2	53.285	9.01	0.457	0.0779	0.903	0.4676	1.164	0.937
Q0WXG7	Triticain beta OS=Triticum aestivum PE=2 SV=1	6.77966	2	4	1	50.63	5.66	0.991	0.8179	1.462	0.0055	1.63	0.0017
K3YG24	Aconitate hydratase OS=Setaria italica GN=LOC101780980 PE=3 SV=1	15.056	12	130	1	106.621	7.31	1.079	0.0074	1.066	0.0275	1.169	0.0009
A0A218X8V3	Uncharacterized protein OS=Punica granatum GN=CDL15_Pgr007137 PE=4 SV=1	6.81265	2	6	1	44.806	5.12	0.475	0.1328	0.983	0.7577	1.117	0.3919
K3ZSD4	Uncharacterized protein OS=Setaria italica GN=LOC101784792 PE=4 SV=1	2.51451	1	2	1	54.915	6.18	1.011	0.9643	0.979	0.7205	1.068	0.6854
F2ELV4	Glycosyltransferase OS=Hordeum vulgare subsp. vulgare PE=2 SV=1	3.00429	1	1	1	50.782	6.19	1.445	0.5159	1.09	0.9378	0.537	0.2893
A8QA53	Peptidyl-prolyl cis-trans isomerase OS=Malassezia globosa (strain ATCC MYA-4612 / CBS 7966) GN=MGL_3612 PE=3 SV=1	8.37989	1	3	1	19.078	9.1	1.443	0.5846	1.57	0.4186	NA	NA
A0A1D5SXL5	Nuclear pore complex protein NUP35 OS=Triticum aestivum PE=3 SV=1	2.94118	1	1	1	35.313	9.74	0.961	0.6363	0.731	0.4502	0.733	0.1708
A0A1D5YIH3	Histone H2A OS=Triticum aestivum PE=3 SV=1	22.6415	3	26	2	16.637	10.64	1.002	0.8442	0.994	0.8159	1.068	0.0173
A0A1J7FZ29	Polyadenylate-binding protein OS=Lupinus angustifolius GN=TanjilG_13121 PE=3 SV=1	4.03727	1	1	1	69.965	7.36	NA	NA	NA	NA	NA	NA
F2DST6	Predicted protein OS=Hordeum vulgare subsp. vulgare PE=2 SV=1	5.66343	3	13	3	66.191	8.32	0.87	0.0288	1.124	0.0256	1.102	0.0362
F2CU35	Predicted protein OS=Hordeum vulgare subsp. vulgare PE=2 SV=1	2.35294	1	1	1	47.562	9.09	1.244	0.1551	1.258	0.0398	1.028	0.7974
A0A0D3G809	Uncharacterized protein OS=Oryza barthii PE=4 SV=1	2.65306	1	1	1	53.883	6.01	NA	NA	0.486	NA	NA	NA
F2DHC4	Predicted protein OS=Hordeum vulgare subsp. vulgare PE=2 SV=1	14.3396	3	38	3	27.948	5.26	1.252	0.1586	1.155	0.3089	1.188	0.2409
A0A0D3GML7	Uncharacterized protein OS=Oryza barthii PE=3 SV=1	2.93856	3	12	3	131.027	6.37	0.907	0.1153	0.781	0.0102	0.959	0.4685
F2D9S7	Predicted protein OS=Hordeum vulgare subsp. vulgare PE=2 SV=1	17.5824	1	11	1	10.131	10.15	0.955	0.0887	0.94	0.0657	0.974	0.3467
A0A1Z5JDJ6	RNA-binding protein Musashi OS=Fistulifera solaris GN=FisN_15Lh218 PE=4 SV=1	6.32411	1	6	1	27.602	7.14	0.753	NA	0.516	0.0795	1.667	NA
A0A1D5WCE5	Malic enzyme OS=Triticum aestivum PE=3 SV=1	17.1474	8	83	8	68.265	7.68	1.18	0.0025	1.083	0.0505	1.102	0.0067
K3ZJZ5	Uncharacterized protein OS=Setaria italica GN=LOC101761705 PE=3 SV=1	18.7166	2	11	2	20.586	4.91	1.493	0.0084	1.412	0.0907	1.053	0.9803
A0A1D6RSE6	Ubiquinone biosynthesis O-methyltransferase, mitochondrial OS=Triticum aestivum GN=COQ3 PE=3 SV=1	9.20245	2	8	2	35.067	8.34	0.827	0.0948	0.632	0.0258	1.144	0.262
F2E8C1	Predicted protein OS=Hordeum vulgare subsp. vulgare PE=2 SV=1	20.6612	2	4	2	12.672	9.77	0.893	0.0104	0.729	0.0051	1.127	0.0071
K3XVT6	Uncharacterized protein OS=Setaria italica GN=LOC101777444 PE=4 SV=1	1.41066	1	2	1	70.114	6.32	1.188	0.2077	0.95	0.4118	0.828	0.0005
B5TM97	Ribosomal protein S4 OS=Arabidopsis thaliana PE=2 SV=1	2.48619	1	2	1	43.325	10.95	1.197	0.5917	0.935	0.5492	1.177	0.6661
A0A1D5YY58	Proteasome subunit alpha type OS=Triticum aestivum PE=3 SV=1	18.0723	4	31	2	27.271	8.31	1.042	0.7225	0.655	0.0439	0.884	0.0037
Q4L0W6	Spermidine synthase OS=Cucumis sativus PE=2 SV=1	8.83281	3	25	1	34.386	5.06	NA	NA	NA	NA	NA	NA
Q94JE5	Os01g0706000 protein OS=Oryza sativa subsp. japonica GN=Os01g0706000 PE=2 SV=1	5.43478	1	1	1	21.015	4.49	0.434	0.0079	0.596	0.0001	0.704	0.0014
A0A1D5YN27	GrpE protein homolog OS=Triticum aestivum PE=3 SV=1	12.2924	3	34	3	32.799	5.33	1.011	0.9098	0.935	0.2422	1.02	0.7906
A0A218X1J8	Uncharacterized protein OS=Punica granatum GN=CDL15_Pgr002787 PE=4 SV=1	2.31317	2	11	1	126.29	8.62	0.854	0.0267	0.872	0.0431	0.975	0.6034
K3ZQF9	Uncharacterized protein OS=Setaria italica GN=LOC101781159 PE=4 SV=1	5.13627	4	24	1	109.513	6.32	1.01	0.9802	1.024	0.7685	1.044	0.475
F2D839	Predicted protein OS=Hordeum vulgare subsp. vulgare PE=2 SV=1	4.04372	3	13	3	102.887	5.96	0.9	0.043	1.094	0.0509	0.925	0.3035
A0A0D3FHX5	Uncharacterized protein OS=Oryza barthii PE=4 SV=1	4.45104	1	5	1	37.28	6.95	1.145	0.4477	1.24	0.3709	1.041	0.9706
A0A218VXY3	Uncharacterized protein OS=Punica granatum GN=CDL15_Pgr028786 PE=4 SV=1	3.32542	1	2	1	46.251	6.49	1.21	0.911	0.75	0.5343	1.942	0.0976
Q7F9J2	OSJNBa0013A04.12 protein OS=Oryza sativa subsp. japonica GN=Os04g0261400 PE=2 SV=1	1.2987	1	1	1	82.805	8.54	0.935	0.5704	0.775	0.053	0.948	0.6143
K7LI90	Uncharacterized protein OS=Glycine max GN=LOC100805725 PE=4 SV=1	1.48699	1	1	1	92.356	7.25	0.572	0.004	0.612	0.0423	0.76	0.0214
F2CQF3	Predicted protein OS=Hordeum vulgare subsp. vulgare PE=2 SV=1	21.2632	8	36	3	51.766	8.98	0.988	0.7976	1.212	0.2364	1.285	0.0712
K3ZTJ3	Uncharacterized protein OS=Setaria italica GN=LOC101764932 PE=3 SV=1	2.33645	1	3	1	46.839	8.94	1.13	0.0623	1.191	0.0469	1.375	0.1756
K3YQQ4	Uncharacterized protein OS=Setaria italica GN=LOC101766406 PE=4 SV=1	2.76074	2	6	2	72.261	9.25	0.916	0.3425	0.759	0.1021	0.85	0.1479
Q5N773	Os01g0813500 protein OS=Oryza sativa subsp. japonica GN=Os01g0813500 PE=2 SV=1	4.25056	1	3	1	48.595	6.43	1.441	0.4695	1.211	0.5149	1.329	0.293
W5B7W5	Caleosin OS=Triticum aestivum GN=Clo2 PE=2 SV=1	4.09836	1	9	1	27.732	6.62	0.884	0.1518	1.515	0.0123	1.115	0.2552
V4KIW3	Uncharacterized protein (Fragment) OS=Eutrema salsugineum GN=EUTSA_v10029140mg PE=4 SV=1	9.09091	1	13	1	16.124	9.85	0.953	0.4101	0.874	0.0749	0.951	0.4068
C8TFC0	Exocyst complex component Sec8-like OS=Oryza sativa subsp. indica GN=K0116D04.19 PE=4 SV=1	2.36295	2	3	2	117.324	5.74	0.768	0.0403	0.753	0.0138	0.872	0.2362
F2DZ92	Predicted protein OS=Hordeum vulgare subsp. vulgare PE=2 SV=1	8.06452	2	5	1	33.387	6.23	1.135	0.8434	0.933	0.5683	1.222	0.6313
A0A0D3F3E3	Uncharacterized protein OS=Oryza barthii PE=4 SV=1	3.42531	3	68	2	116.244	9.07	1.014	0.7641	2.313	0.0015	1.27	0.0125
A0A0D3GLF9	Uncharacterized protein OS=Oryza barthii PE=4 SV=1	0.917431	1	1	1	121.651	8.7	NA	NA	0.262	NA	NA	NA
S8CHM2	Phosphoglycerate kinase OS=Genlisea aurea GN=M569_10703 PE=3 SV=1	13.217	4	15	1	42.159	5.66	0.536	0.0766	0.467	0.0292	1.478	0.5357
A0A0D3HBV2	Uncharacterized protein OS=Oryza barthii PE=4 SV=1	5.08475	2	10	2	58.247	5.25	0.914	0.5162	0.394	0.0159	0.914	0.5073
K3YRY8	Uncharacterized protein OS=Setaria italica GN=LOC101776396 PE=4 SV=1	6.93878	4	14	4	54.653	10.08	1.119	0.0408	0.976	0.6907	1.043	0.5025
K3Z6G8	Uncharacterized protein OS=Setaria italica GN=LOC101771458 PE=4 SV=1	7.07547	2	5	1	45.676	7.24	NA	NA	NA	NA	NA	NA
K3XLR0	Uncharacterized protein OS=Setaria italica GN=LOC101764756 PE=3 SV=1	9.00901	1	4	1	25.241	7.31	1.85	0.2381	1.72	0.0799	1.009	0.7864
I1L3K1	Uncharacterized protein OS=Glycine max GN=LOC100801803 PE=4 SV=2	0.690131	1	1	1	158.749	6.14	NA	NA	NA	NA	NA	NA
F2EIG0	Predicted protein OS=Hordeum vulgare subsp. vulgare PE=2 SV=1	2.89017	1	1	1	36.458	9.19	0.963	0.6635	1	0.929	1.097	0.3046
K3ZAN8	Uncharacterized protein OS=Setaria italica GN=LOC101754301 PE=4 SV=1	6.66667	1	1	1	15.041	12.06	1.218	0.6536	1.001	0.7556	1.214	0.6748
F2D270	Predicted protein OS=Hordeum vulgare subsp. vulgare PE=2 SV=1	5.19126	2	4	1	41.691	7.52	3.573	0.3368	1.685	0.9411	3.365	0.2968
K3ZTC4	Dolichyl-diphosphooligosaccharide--protein glycosyltransferase 48 kDa subunit OS=Setaria italica GN=LOC101759933 PE=3 SV=1	10.4308	3	8	1	48.847	6.73	1.468	0.0046	1.351	0.0028	1.153	0.106
A0A176VF86	Uncharacterized protein OS=Marchantia polymorpha subsp. ruderalis GN=AXG93_2839s1380 PE=4 SV=1	0.468019	1	1	1	217.256	5.25	1.035	0.7487	0.813	0.0273	0.648	0.0057
F2DIZ2	Predicted protein OS=Hordeum vulgare subsp. vulgare PE=2 SV=1	10.4859	3	3	3	43.42	7.46	0.983	0.7368	0.942	0.2909	0.75	0.2278
B3TM20	Alpha-soluble NSF attachment protein OS=Elaeis guineensis var. tenera PE=2 SV=1	7.95848	2	17	1	32.534	5.1	1.027	0.9742	1.143	0.6277	1.389	0.1041
K3Y6S4	Dihydrolipoyl dehydrogenase OS=Setaria italica GN=LOC101763461 PE=3 SV=1	15.3693	6	39	1	52.751	7.34	1.118	0.6921	1.252	0.4298	1.177	0.5938
K3XWU4	Uncharacterized protein OS=Setaria italica GN=LOC101760690 PE=3 SV=1	2.42291	1	1	1	49.978	8.5	1.063	0.7507	0.988	0.8013	1.166	0.1907
A0A1J7HBL1	Uncharacterized protein OS=Lupinus angustifolius GN=TanjilG_22696 PE=3 SV=1	2.99897	2	13	1	110.691	6.07	1.069	0.4925	1.026	0.7679	1.264	0.074
B6T6B3	Eukaryotic translation initiation factor 3 subunit M OS=Zea mays PE=2 SV=1	5.06024	1	3	1	46.24	5.3	0.728	NA	0.711	0.3866	1.017	0.9648
A0A176W4H3	Uncharacterized protein OS=Marchantia polymorpha subsp. ruderalis GN=AXG93_3911s1140 PE=4 SV=1	0.699677	1	3	1	208.808	6.37	0.994	0.702	0.455	0.1169	1.063	0.7202
K3ZH85	Uncharacterized protein OS=Setaria italica GN=LOC101784145 PE=4 SV=1	1.30152	1	1	1	101.816	5.67	0.939	0.7335	NA	NA	NA	NA
F2DS02	Predicted protein OS=Hordeum vulgare subsp. vulgare PE=2 SV=1	5.17241	1	11	1	20.616	7.99	0.818	0.1688	0.894	0.2791	0.813	0.1258
B4FSG3	60S ribosomal protein L7-1 OS=Zea mays GN=100281971 PE=2 SV=1	12.1457	4	73	1	28.523	10.08	1.303	0.1262	1.085	0.6428	1.304	0.1283
A0A0D3HE52	Uncharacterized protein OS=Oryza barthii PE=4 SV=1	3.64238	1	6	1	33.146	8.87	1.136	0.2145	0.981	0.7542	0.86	0.2968
A0A200QX27	CS domain OS=Macleaya cordata GN=BVC80_65g32 PE=4 SV=1	11.6438	2	6	1	16.536	6.32	NA	NA	0.612	NA	0.839	0.0173
Q0DS53	Os03g0333100 protein OS=Oryza sativa subsp. japonica GN=Os03g0333100 PE=4 SV=1	1.69492	1	7	1	133.618	8.43	1.222	0.9301	1.502	0.9291	1.127	0.7707
A0A1D5XUJ1	40S ribosomal protein S21 OS=Triticum aestivum PE=3 SV=1	31.7073	2	6	2	9.19	7.34	1.177	0.0469	0.997	0.8675	0.983	0.3922
K3Z448	Uncharacterized protein OS=Setaria italica GN=LOC101775636 PE=4 SV=1	3.49933	2	4	1	81.302	6.15	1.041	0.8289	0.969	0.6893	0.953	0.5838
A0A161YAL3	Cwf15 cwc15 cell cycle control protein (Fragment) OS=Colletotrichum incanum GN=CI238_03083 PE=4 SV=1	3.26087	1	1	1	31.354	5.22	0.998	0.8084	0.847	0.3156	0.969	0.6899
A0A078IGT4	BnaA01g07660D protein OS=Brassica napus GN=BnaA01g07660D PE=3 SV=1	2.16963	2	3	2	116.775	10.74	1.059	0.1198	1.101	0.076	1	0.9707
A0A0D3EJS5	Uncharacterized protein OS=Oryza barthii PE=4 SV=1	7.40741	2	3	2	36.837	11.27	0.918	0.0143	0.896	0.1596	0.933	0.1401
Q8LLB9	BPM OS=Hordeum vulgare GN=Bpm PE=4 SV=1	3.40285	3	12	2	98.265	6.11	0.676	0.1199	0.761	0.0248	0.947	0.4047
F2CSX8	Predicted protein OS=Hordeum vulgare subsp. vulgare PE=2 SV=1	3.25694	2	4	2	92.405	9.69	0.829	0.0691	0.855	0.0527	0.874	0.3769
A0A1D5ZUF5	Inosine-5'-monophosphate dehydrogenase OS=Triticum aestivum PE=3 SV=1	15.0905	6	28	6	52.098	6.06	0.976	0.6479	1.032	0.6999	1.077	0.2838
A0A1D5TD66	6,7-dimethyl-8-ribityllumazine synthase OS=Triticum aestivum PE=3 SV=1	15	2	25	2	22.404	9.29	1.002	0.9967	0.978	0.0115	1.037	0.051
F2CSZ1	Predicted protein OS=Hordeum vulgare subsp. vulgare PE=2 SV=1	7.37179	4	4	4	33.439	9.72	1.027	0.7448	0.978	0.2837	0.996	0.8896
K3XV56	Coatomer subunit beta' OS=Setaria italica GN=LOC101760125 PE=3 SV=1	5.82418	5	12	2	102.551	4.97	0.966	0.5771	0.937	0.3709	1.058	0.5131
A0A1D6KE00	Thaumatin-like protein OS=Zea mays GN=ZEAMMB73_Zm00001d030694 PE=4 SV=1	3.91061	3	13	2	116.436	4.79	0.321	0.0432	0.346	0.0222	0.93	0.5567
B6TQC0	3-N-debenzoyl-2-deoxytaxol N-benzoyltransferase OS=Zea mays GN=100284134 PE=2 SV=1	2.80374	1	10	1	46.071	5.25	0.647	0.0565	0.774	0.1679	0.301	0.0052
V4KQB9	Uncharacterized protein OS=Eutrema salsugineum GN=EUTSA_v10003717mg PE=3 SV=1	1.9337	1	5	1	81.828	7.65	0.744	0.2774	1.504	0.8754	0.652	0.1879
Q7Y008	Os03g0681900 protein OS=Oryza sativa subsp. japonica GN=OSJNBb0070O09.4 PE=2 SV=1	7.46753	2	11	2	34.016	8.92	0.954	0.513	0.795	0.0482	0.912	0.248
K3YIG5	Glyceraldehyde-3-phosphate dehydrogenase OS=Setaria italica GN=LOC101768835 PE=3 SV=1	22.8487	7	208	2	36.575	7.47	1.093	0.2566	1.142	0.097	1.283	0.0335
K3ZX08	Uncharacterized protein OS=Setaria italica GN=LOC101780052 PE=4 SV=1	7.92079	1	3	1	22.069	8.28	0.642	0.0134	0.755	0.2211	1.111	0.2783
K3XDU0	Uncharacterized protein OS=Setaria italica GN=LOC101769092 PE=4 SV=1	1.73913	2	2	2	146.763	6.9	0.804	0.3145	1.044	0.8964	0.86	0.4152
F2CV01	Predicted protein OS=Hordeum vulgare subsp. vulgare PE=2 SV=1	4.66321	1	3	1	20.628	9.66	1.376	0.0548	1.316	0.0001	1.107	0.1614
A0A0K9QJL6	Glyceraldehyde-3-phosphate dehydrogenase OS=Spinacia oleracea GN=SOVF_178150 PE=3 SV=1	10.1655	5	18	2	45.037	8.73	1.473	0.0002	1.132	0.0268	1.365	0.0078
A0A0D3EY35	Uncharacterized protein OS=Oryza barthii PE=3 SV=1	6.15385	1	5	1	21.283	5.08	0.759	0.279	1.808	0.4749	0.738	0.2217
A0A1Y1ISV2	ATP-dependent RNA helicase DDX46/PRP5 OS=Klebsormidium flaccidum GN=KFL_008420020 PE=4 SV=1	1.77059	2	3	2	143.861	5.92	0.936	0.4485	0.938	0.4609	1.071	0.6157
A0A1E7VAN8	Flagellar motor switch protein FliG OS=Duganella sp. HH105 GN=fliG_1 PE=4 SV=1	2.30548	1	9	1	38.645	4.77	0.792	0.1158	0.815	0.1445	0.671	0.0371
A0A0D3FI03	Uncharacterized protein OS=Oryza barthii PE=4 SV=1	7.23861	2	22	2	41.681	6.74	0.803	0.0016	0.769	0.0052	0.997	0.1404
A0A1D5U053	V-type proton ATPase subunit a OS=Triticum aestivum PE=3 SV=1	3.1746	2	5	1	92.361	6.04	0.814	0.0611	1.12	0.2311	0.819	0.2302
I1K0W1	ATP-dependent Clp protease proteolytic subunit OS=Glycine max GN=LOC100785827 PE=2 SV=2	3.94737	1	1	1	33.464	9.28	0.88	0.2111	1.034	0.3698	1.167	0.1679
A0A0D3FLM6	Uncharacterized protein OS=Oryza barthii PE=4 SV=1	5.55556	3	6	3	71.041	5.26	0.979	0.7396	0.906	0.0883	1.075	0.2436
B6TX01	Glycoside hydrolase, family 28 OS=Zea mays GN=100284735 PE=2 SV=1	1.94384	1	2	1	49.704	6.61	0.909	0.1571	0.885	0.0541	0.66	0.1424
A0A0D3FQZ1	Uncharacterized protein OS=Oryza barthii PE=4 SV=1	2.38569	1	13	1	55.652	7.9	1.46	0.2099	1.039	0.9028	1.286	0.3934
F2E7G1	Predicted protein OS=Hordeum vulgare subsp. vulgare PE=2 SV=1	12.4722	6	35	1	49.655	6.21	1.057	0.1542	1.048	0.1969	1.037	0.2957
F2E598	Predicted protein OS=Hordeum vulgare subsp. vulgare PE=2 SV=1	35.4839	7	125	4	17.074	9.89	1.132	0.003	0.994	0.8033	1.182	0.0086
F2D6E0	Predicted protein OS=Hordeum vulgare subsp. vulgare PE=2 SV=1	4.61894	1	1	1	46.605	7.71	0.864	0.3408	1.417	0.1191	1.847	0.2157
Q8H8S2	Os03g0598900 protein OS=Oryza sativa subsp. japonica GN=Os03g0598900 PE=4 SV=1	4.56274	1	3	1	29.395	7.9	0.803	0.1196	0.546	0.0555	0.495	0.0591
A0A0D3H8V4	Uncharacterized protein OS=Oryza barthii PE=4 SV=1	2.43902	1	1	1	52.998	6.92	1.303	0.1499	0.907	0.0393	1.197	0.6903
F2DG90	Predicted protein (Fragment) OS=Hordeum vulgare subsp. vulgare PE=2 SV=1	24.8555	7	31	5	37.717	6.9	1.028	0.6715	1.109	0.1997	1.22	0.0497
K4A1W2	Uncharacterized protein OS=Setaria italica GN=LOC101765606 PE=4 SV=1	3.55731	1	2	1	25.704	6.9	0.861	0.1949	0.9	0.3372	0.893	0.0549
F2E556	Predicted protein OS=Hordeum vulgare subsp. vulgare PE=2 SV=1	14.094	3	39	2	16.782	10.67	1.037	0.4502	0.884	0.0153	0.978	0.6773
P14928	ABA-inducible protein PHV A1 OS=Hordeum vulgare GN=HVA1 PE=2 SV=1	10.3286	3	11	2	21.807	9.03	1.229	0.027	0.891	0.0417	0.967	0.3972
W5FVU7	Proteasome subunit beta OS=Triticum aestivum PE=3 SV=1	7.25806	1	31	1	27.517	7.23	0.917	0.4669	0.92	0.5128	1.081	0.9702
F2CZS1	Peroxidase OS=Hordeum vulgare subsp. vulgare PE=2 SV=1	8.02292	2	19	2	37.107	8.02	1.011	0.9898	1.024	0.9747	1.215	0.0757
K3Z3V6	DNA helicase OS=Setaria italica GN=LOC101761710 PE=3 SV=1	1.20337	1	1	1	92.347	5.92	1.171	0.1431	1.3	0.1309	1.431	0.012
F2E785	Predicted protein OS=Hordeum vulgare subsp. vulgare PE=2 SV=1	7.4159	8	19	3	141.782	6.24	0.996	0.8438	0.879	0.0226	0.992	0.8376
A0A1D6CZF3	Pyruvate dehydrogenase E1 component subunit alpha OS=Triticum aestivum PE=4 SV=1	2.53807	1	4	1	43.395	7.96	1.262	0.3885	0.847	0.2818	1.249	0.3625
F2DQE7	Acetyltransferase component of pyruvate dehydrogenase complex OS=Hordeum vulgare subsp. vulgare PE=2 SV=1	12.2711	5	21	4	58.675	7.83	1.27	0.0409	1.208	0.0963	1.437	0.0033
K3Z7Z9	Peroxidase OS=Setaria italica GN=LOC101763208 PE=3 SV=1	2.78638	1	18	1	33.691	6.71	NA	NA	NA	NA	NA	NA
B6TA37	Protein RCC2 OS=Zea mays GN=100193728 PE=2 SV=1	2.00364	1	10	1	58.08	8.15	1.176	0.1552	1.081	0.5384	0.613	0.2089
F2DS44	Predicted protein OS=Hordeum vulgare subsp. vulgare PE=2 SV=1	7.75	3	5	1	45.905	6.58	2.152	0.0572	1.674	0.1836	2.146	0.0591
B6THW6	Huntingtin interacting protein K OS=Zea mays PE=2 SV=1	9.44882	1	8	1	13.406	5.21	0.741	0.0295	0.627	0.0046	0.587	0.0372
D2KZ12	3-ketoacyl-CoA thiolase-like protein OS=Triticum aestivum GN=TaSAG8 PE=2 SV=1	26.5795	7	101	4	47.896	7.96	0.995	0.8113	0.977	0.5672	1.122	0.0103
A0A0D3FVG1	Uncharacterized protein OS=Oryza barthii PE=4 SV=1	10.2167	2	15	1	33.741	5.21	0.754	0.2788	0.79	0.258	1.137	0.8149
A0A0D3H1T3	Uncharacterized protein OS=Oryza barthii PE=4 SV=1	3.34347	1	4	1	36.072	6.6	0.92	0.3663	0.822	0.115	0.904	0.2956
A0A1D6D4X5	Plasma membrane ATPase OS=Triticum aestivum PE=3 SV=1	7.92812	7	16	1	103.482	5.92	1.031	0.7921	1.136	0.6336	0.992	0.8309
F2E132	Predicted protein OS=Hordeum vulgare subsp. vulgare PE=2 SV=1	7.67824	3	5	3	61.032	6.4	0.776	0.2109	0.551	0.0209	0.487	0.1662
K3XDX0	Uncharacterized protein OS=Setaria italica GN=LOC101786356 PE=4 SV=1	2.06954	2	3	2	133.116	6.67	0.81	0.0916	0.64	0.0173	0.746	0.144
F2D702	Predicted protein OS=Hordeum vulgare subsp. vulgare PE=2 SV=1	19.4872	6	46	3	22.604	10.24	0.934	0.0288	0.919	0.3163	1.097	0.1299
F2DMT5	Polyadenylate-binding protein OS=Hordeum vulgare subsp. vulgare PE=2 SV=1	11.2903	6	72	6	81.185	9.16	0.949	0.0572	0.858	0.0285	0.728	0.0008
F2DNL2	Xylose isomerase OS=Hordeum vulgare subsp. vulgare PE=2 SV=1	10.2296	4	34	1	53.397	5.43	1.131	0.4534	1.152	0.0364	1.013	0.9019
F2EEP4	Histone H2A OS=Hordeum vulgare subsp. vulgare PE=2 SV=1	15.1079	2	56	1	14.412	10.32	1.304	0.0033	1.077	0.0679	0.964	0.3306
K7M3F8	Uncharacterized protein OS=Glycine max PE=3 SV=1	2.29508	1	2	1	69.304	6.7	1.081	0.7171	0.975	0.725	1.209	0.2876
A0A077HCQ0	Sucrose synthase OS=Triticum polonicum GN=SUS3 PE=2 SV=1	6.18047	4	13	1	92.115	6.73	0.973	0.6317	0.994	0.8446	1.15	0.4326
A0A078FEM4	BnaA09g40180D protein OS=Brassica napus GN=BnaA09g40180D PE=4 SV=1	7.63158	3	12	3	43.402	9.16	0.9	0.161	0.813	0.0045	0.963	0.2666
F2DFE5	Predicted protein OS=Hordeum vulgare subsp. vulgare PE=2 SV=1	2.18978	1	1	1	43.77	4.28	1.029	0.963	0.734	NA	1.583	NA
F2CQ03	Predicted protein OS=Hordeum vulgare subsp. vulgare PE=2 SV=1	1.80995	1	1	1	71.794	8.37	1.235	0.0137	1.325	0.0145	1.541	0.012
Q6AVU2	Endoplasmic oxidoreductin 1, putative, expressed OS=Oryza sativa subsp. japonica GN=OSJNBa0027J18.20 PE=4 SV=1	4.85232	2	5	2	52.944	5.49	0.816	0.2758	2.235	0.0128	1.763	0.0438
K3XKZ2	Uncharacterized protein OS=Setaria italica GN=LOC101756647 PE=4 SV=1	6.01504	1	5	1	29.457	9.83	1.028	0.9626	0.865	0.413	1.071	0.7678
A0A0D3GVN0	Uncharacterized protein OS=Oryza barthii PE=4 SV=1	6.07477	1	5	1	24.046	10.62	1.531	0.007	1.114	0.4441	1.251	0.6162
K3Z7Z8	Uncharacterized protein OS=Setaria italica GN=LOC101774703 PE=4 SV=1	4.33437	1	1	1	33.817	8.09	0.764	0.2746	NA	NA	0.722	0.3099
K4A8N3	Uncharacterized protein OS=Setaria italica GN=LOC101763642 PE=4 SV=1	4.48343	2	5	2	55.647	4.84	1.069	0.61	0.978	0.697	1.139	0.3143
B6U175	17.5 kDa class II heat shock protein OS=Zea mays PE=2 SV=1	14.9425	2	35	2	18.689	7.28	1.123	0.0673	1.028	0.4079	1.087	0.0757
F2DUQ7	Predicted protein OS=Hordeum vulgare subsp. vulgare PE=2 SV=1	16.879	5	74	2	33.226	7.09	1.177	0.0107	1.083	0.0069	1.095	0.0018
A0A218XAZ0	Uncharacterized protein OS=Punica granatum GN=CDL15_Pgr007907 PE=4 SV=1	5.32544	1	1	1	37.261	6.44	0.578	NA	0.425	NA	NA	NA
F2EDT6	Predicted protein OS=Hordeum vulgare subsp. vulgare PE=2 SV=1	3.37972	1	1	1	55.505	5.86	NA	NA	0.707	0.0021	0.604	0.0021
F2E7R5	Predicted protein OS=Hordeum vulgare subsp. vulgare PE=2 SV=1	9.92736	3	5	3	44.981	8.88	1.335	0.0773	1.409	0.0016	1.141	0.0217
K7LRK7	Uncharacterized protein OS=Glycine max GN=LOC100818572 PE=3 SV=1	2.19858	2	5	1	154.287	5.3	1.127	0.0055	1.128	0.1239	1.05	0.0893
A0A1D5Z3F7	Glycosyltransferase OS=Triticum aestivum PE=3 SV=1	2.71967	1	1	1	52.097	6.09	0.92	0.4962	0.715	0.0134	0.897	0.2794
A0A200QCY4	40S ribosomal protein SA OS=Macleaya cordata GN=BVC80_209g20 PE=3 SV=1	8.41751	2	9	2	32.484	5.01	1.212	0.0621	1.005	0.7283	0.966	0.0664
A0A0D3GC12	Uncharacterized protein OS=Oryza barthii PE=3 SV=1	21.6306	9	70	1	64.018	5.67	0.998	0.8926	0.968	0.2464	0.908	0.0864
F2DG65	Predicted protein OS=Hordeum vulgare subsp. vulgare PE=2 SV=1	3.37079	1	10	1	28.345	9.5	0.563	0.0416	0.838	0.0717	0.654	0.0332
F2DVN9	Predicted protein OS=Hordeum vulgare subsp. vulgare PE=2 SV=1	4.4843	2	17	2	50.279	7.37	0.866	0.0076	0.795	0.0054	0.885	0.014
F2E6Z7	Predicted protein OS=Hordeum vulgare subsp. vulgare PE=2 SV=1	2.54335	2	5	1	97.367	6.73	NA	NA	NA	NA	NA	NA
F2DXH7	Predicted protein OS=Hordeum vulgare subsp. vulgare PE=2 SV=1	9.42623	2	7	2	25.924	8.21	1.144	0.7705	1.13	0.7983	1.052	0.8523
A0A0D3F078	Uncharacterized protein OS=Oryza barthii PE=3 SV=1	13.3333	2	3	2	27.476	5.35	0.915	0.0164	0.741	0.0128	0.784	0.0244
Q7XIR7	Myosin-like protein OS=Oryza sativa subsp. japonica GN=OJ1163_G04.104 PE=2 SV=1	4.49438	1	4	1	39.092	7.27	0.521	0.0571	0.688	0.0459	0.429	0.005
A0A0D3G267	Uncharacterized protein OS=Oryza barthii PE=4 SV=1	2.79441	1	3	1	53.834	6.48	2.453	0.01	2.618	0.1605	1.686	0.3706
A0A200R4T3	Alpha crystallin/Hsp20 domain OS=Macleaya cordata GN=BVC80_1835g108 PE=3 SV=1	11.1111	2	19	2	18.702	5.5	1.719	0.0657	1.395	0.1678	1.538	0.2042
A0A1R3JD58	Heme peroxidase, plant/fungal/bacterial OS=Corchorus olitorius GN=COLO4_17322 PE=3 SV=1	2.76923	1	1	1	35.901	8.81	1.1	0.7975	1.603	0.2197	1.045	0.8813
Q10NZ7	Os03g0253100 protein OS=Oryza sativa subsp. japonica GN=Os03g0253100 PE=4 SV=1	2.34375	1	5	1	54.706	6.25	1.143	0.1168	1.348	0.0193	0.776	0.0135
F8P143	Peptidyl-prolyl cis-trans isomerase OS=Serpula lacrymans var. lacrymans (strain S7.9) GN=SERLADRAFT_471381 PE=3 SV=1	9.25926	1	2	1	17.513	9.48	0.689	0.1705	0.643	0.2106	0.875	0.5231
F2EBK6	Predicted protein OS=Hordeum vulgare subsp. vulgare PE=2 SV=1	1.67598	1	1	1	79.491	5.54	0.859	0.031	0.771	0.0322	0.701	0.0356
A0A0K9QNR3	Uncharacterized protein OS=Spinacia oleracea GN=SOVF_163540 PE=4 SV=1	3.28638	1	1	1	44.623	5.83	NA	NA	NA	NA	NA	NA
L7VFK6	Phytoene desaturase (Fragment) OS=Lolium temulentum GN=PDS PE=2 SV=1	6.92308	2	2	2	44.49	5.53	0.806	0.2703	1.022	0.8669	1.743	0.2912
A0A0D3HGQ5	Uncharacterized protein OS=Oryza barthii PE=4 SV=1	2.22005	8	30	2	459.112	6.13	1.007	0.9987	1.005	0.9859	1.015	0.9634
A0A0D3EU86	Uncharacterized protein OS=Oryza barthii PE=4 SV=1	3.06122	1	1	1	31.407	6.32	0.847	0.5	1.155	0.8029	0.889	0.0183
A0A200QNI3	Aldehyde dehydrogenase domain OS=Macleaya cordata GN=BVC80_8165g6 PE=3 SV=1	3.62173	1	1	1	53.193	7.74	1.345	0.227	NA	NA	1.18	0.1213
F2D8E6	Predicted protein OS=Hordeum vulgare subsp. vulgare PE=2 SV=1	7.58123	2	14	2	29.449	9.25	0.996	0.8659	0.985	0.6562	0.973	0.1241
Q5QFC3	Glutamine-dependent asparagine synthetase OS=Triticum aestivum GN=ASN1 PE=2 SV=1	11.9658	5	19	4	65.421	6.46	0.896	0.0326	0.793	0.0037	0.858	0.0161
A0A1D5XKY8	Coatomer subunit alpha OS=Triticum aestivum PE=4 SV=1	5.17241	5	10	1	135.737	7.01	0.757	0.0582	0.99	0.8219	0.894	0.3081
K3XX30	Uncharacterized protein OS=Setaria italica GN=LOC101770948 PE=3 SV=1	18.6047	8	68	8	47.763	5.07	1.164	0.0003	1.075	0.0502	1.119	0.0111
A0A0D3FER9	Uncharacterized protein OS=Oryza barthii PE=4 SV=1	6.48649	1	2	1	19.549	9.14	1.462	0.1048	1.192	0.2947	NA	NA
Q10LR5	Fumarate hydratase 1, mitochondrial, putative, expressed OS=Oryza sativa subsp. japonica GN=Os03g0337900 PE=2 SV=1	8.96414	4	22	4	53.649	7.37	0.997	0.8818	1.019	0.7903	1.054	0.4333
K3Z7E5	Reticulon-like protein OS=Setaria italica GN=LOC101759036 PE=4 SV=1	3.07263	1	7	1	40.052	9.58	0.883	0.0187	0.755	0.0015	0.919	0.1167
A0A0D3F8R6	Uncharacterized protein OS=Oryza barthii PE=3 SV=1	5.72233	5	28	2	118.592	9.42	1.107	0.0002	0.985	0.6527	1.06	0.03
A0A1Q3D340	GRAS domain-containing protein OS=Cephalotus follicularis GN=CFOL_v3_30270 PE=3 SV=1	2.38095	1	1	1	60.796	5.74	0.667	0.0289	0.896	0.4112	0.773	0.0036
Q53PH9	DEAD/DEAH box helicase family protein, expressed OS=Oryza sativa subsp. japonica GN=LOC_Os11g07500 PE=4 SV=1	2.19342	2	5	2	112.375	6.55	0.97	0.688	0.87	0.3853	0.527	0.043
Q65X08	Os05g0519400 protein OS=Oryza sativa subsp. japonica GN=Os05g0519400 PE=2 SV=1	7.13324	4	9	3	81.078	6.06	1.089	0.6824	0.371	0.0095	1.16	0.4762
A0A0D3HAJ9	Uncharacterized protein OS=Oryza barthii PE=4 SV=1	2.90698	1	4	1	38.375	5.21	1.231	0.5727	0.897	0.4538	1.167	0.7882
A0A0D3FTF1	Uncharacterized protein OS=Oryza barthii PE=4 SV=1	2.57302	3	4	3	157.891	6.2	1.098	0.1135	1.141	0.0267	0.826	0.0483
F2E6H5	Predicted protein OS=Hordeum vulgare subsp. vulgare PE=2 SV=1	11.0345	1	2	1	16.791	5.41	1.324	0.3174	1.113	0.638	0.696	0.2305
S8DTA0	Uncharacterized protein OS=Genlisea aurea GN=M569_08405 PE=3 SV=1	1.01112	1	1	1	111.03	6.24	1.911	NA	0.732	NA	1.173	NA
Q6Z3M0	Glucose-6-phosphate 1-epimerase OS=Oryza sativa subsp. japonica GN=Os08g0241600 PE=2 SV=1	4.1543	1	1	1	37.372	6.74	0.452	NA	0.702	0.2999	NA	NA
A0A1J3F7I3	60S ribosomal protein L4-1 OS=Noccaea caerulescens GN=LC_TR3684_c0_g1_i1_g.13709 PE=4 SV=1	6.34921	1	6	1	28.396	9.82	1.257	0.1399	1.089	0.6176	0.82	0.2078
A0A0D3GRF7	Uncharacterized protein OS=Oryza barthii PE=4 SV=1	1.7094	2	4	2	144.894	6.87	0.717	0.2308	0.733	0.2687	1.113	0.8289
F2EAD0	Predicted protein OS=Hordeum vulgare subsp. vulgare PE=2 SV=1	5.35714	1	4	1	29.095	4.97	1.763	0.0458	1.234	0.3596	1.136	0.3913
F2D264	Predicted protein OS=Hordeum vulgare subsp. vulgare PE=2 SV=1	8.97959	1	3	1	27.215	9.25	1.179	0.2074	1.25	0.8255	0.811	0.2481
A0A1D6FRJ2	ARM repeat superfamily protein OS=Zea mays GN=ZEAMMB73_Zm00001d010512 PE=4 SV=1	3.08219	2	11	1	96.091	4.74	1.014	NA	0.675	0.4777	0.354	0.0909
A0A1Q3CDC3	Ubiquitin domain-containing protein/UBA domain-containing protein/XPC-binding domain-containing protein OS=Cephalotus follicularis GN=CFOL_v3_21549 PE=4 SV=1	2.26131	1	1	1	43.754	4.97	0.734	0.0595	0.73	0.0217	0.736	0.0193
A0A1J3D7I8	Plasma membrane ATPase OS=Noccaea caerulescens GN=GA_TR15852_c0_g1_i1_g.49029 PE=3 SV=1	2.7027	3	9	1	105.635	6.76	NA	NA	NA	NA	NA	NA
F2CQW2	Predicted protein OS=Hordeum vulgare subsp. vulgare PE=2 SV=1	2.60417	1	1	1	62.397	9.03	NA	NA	NA	NA	NA	NA
K3XYI9	Uncharacterized protein OS=Setaria italica GN=LOC101755822 PE=4 SV=1	4.66667	1	1	1	34.309	5.15	NA	NA	NA	NA	NA	NA
F2DZI9	Predicted protein OS=Hordeum vulgare subsp. vulgare PE=2 SV=1	1.18598	2	8	1	199.915	6.27	0.649	0.0747	1.057	0.9112	0.977	0.7317
F2EJ37	Predicted protein OS=Hordeum vulgare subsp. vulgare PE=2 SV=1	3.62903	1	2	1	26.248	6.9	0.587	0.1696	0.461	0.066	0.692	0.1431
A0A0D3F182	Uncharacterized protein OS=Oryza barthii PE=3 SV=1	9.49721	3	6	3	38.373	7.39	1.59	0.2327	1.645	0.2	1.298	0.5046
A0A061GXS8	Villin 4 isoform 1 OS=Theobroma cacao GN=TCM_039301 PE=4 SV=1	2.44141	2	4	1	114.491	6.05	0.699	0.0003	0.869	0.0056	0.465	0.059
A0A0D3FV86	Membrane-anchored ubiquitin-fold protein OS=Oryza barthii PE=4 SV=1	7.69231	1	1	1	15.441	7.06	NA	NA	NA	NA	1.125	0.7707
A0A1Q3CPF8	S-formylglutathione hydrolase OS=Cephalotus follicularis GN=CFOL_v3_25593 PE=3 SV=1	6.71378	1	1	1	32.039	6.68	1.23	0.9856	0.847	0.4115	0.986	0.2965
W5G2X3	Pectinesterase OS=Triticum aestivum PE=4 SV=1	2.63158	1	2	1	60.672	7.62	0.998	0.8295	0.782	0.0004	0.86	0.0196
Q38786	Avenacosidase 1 OS=Avena sativa GN=P60A PE=1 SV=1	5.57491	3	21	2	64.999	6.49	1.208	0.0039	1.107	0.0345	1.088	0.0289
K3XW85	Uncharacterized protein OS=Setaria italica GN=LOC101756209 PE=3 SV=1	13.3945	7	46	1	59.127	6.09	0.7	0.0797	0.901	0.4927	0.975	0.5968
S8DIJ8	Uncharacterized protein OS=Genlisea aurea GN=M569_15547 PE=4 SV=1	3.4375	1	3	1	36.742	7.24	0.276	0.1114	0.708	0.5167	0.524	0.4077
K3ZRG4	Histone deacetylase OS=Setaria italica GN=LOC101756138 PE=4 SV=1	2.3511	1	1	1	69.073	5.97	0.838	0.6029	NA	NA	1.175	NA
K3YE17	Uncharacterized protein OS=Setaria italica GN=LOC101776280 PE=3 SV=1	2.74314	1	6	1	44.187	9.03	0.613	0.031	0.72	0.0323	0.89	0.4551
K3ZXX1	40S ribosomal protein S12 OS=Setaria italica GN=LOC101776005 PE=3 SV=1	27.1429	4	22	1	15.015	5.52	0.898	0.0893	0.833	0.0163	0.952	0.5332
F2DEI6	Predicted protein OS=Hordeum vulgare subsp. vulgare PE=2 SV=1	3.84615	1	2	1	33.266	4.74	2.023	0.0041	1.579	0.0306	2.066	0.0565
F2DGE6	Predicted protein OS=Hordeum vulgare subsp. vulgare PE=2 SV=1	1.18846	1	2	1	127.12	5.76	0.915	0.5109	0.946	0.158	1.139	0.4839
P67936-2	Isoform 2 of Tropomyosin alpha-4 chain OS=Homo sapiens GN=TPM4	4.92958	1	3	1	32.703	4.73	0.446	0.0079	0.811	0.0299	1.298	0.024
A0A200PP96	Taxilin family OS=Macleaya cordata GN=BVC80_1693g4 PE=4 SV=1	2.15054	1	2	1	53.024	5.77	0.909	0.6563	0.592	NA	0.758	0.3687
K3ZUC5	Uncharacterized protein OS=Setaria italica GN=LOC101756026 PE=4 SV=1	2.40642	1	3	1	41.855	6.64	NA	NA	0.75	0.4518	0.818	NA
A0A0D3EQM5	Uncharacterized protein OS=Oryza barthii PE=4 SV=1	4.29688	3	8	3	54.449	5.85	1.164	0.0052	1.059	0.0447	1.122	0.0009
A0A077RU45	Ubiquitinyl hydrolase 1 OS=Triticum aestivum GN=TRAES_3BF085400040CFD_c1 PE=3 SV=1	3.01887	2	5	2	88.417	5.16	1.79	0.0058	1.309	0.047	1.455	0.0577
A0A1D5ZGJ0	Alpha-galactosidase OS=Triticum aestivum PE=3 SV=1	9.45274	3	5	3	43.982	8.6	1.077	0.0397	0.974	0.4489	1.134	0.0295
Q0DVH3	Os03g0129900 protein (Fragment) OS=Oryza sativa subsp. japonica GN=Os03g0129900 PE=4 SV=1	8.16327	1	6	1	16.688	9.47	0.876	0.0124	0.772	0.0048	0.954	0.3478
K3YG20	Uncharacterized protein OS=Setaria italica GN=LOC101767239 PE=4 SV=1	2.31388	2	2	2	112.496	5.83	1.074	0.9925	0.72	0.2174	1.374	0.3485
S8C8Z2	Coatomer subunit gamma OS=Genlisea aurea GN=M569_11434 PE=3 SV=1	6.65163	5	17	1	98.187	5.19	0.64	0.062	0.671	0.0932	0.957	0.5243
F2DUV8	Predicted protein OS=Hordeum vulgare subsp. vulgare PE=2 SV=1	2.54237	1	3	1	38.351	8.5	1.065	0.4602	0.914	0.2583	1.009	0.9817
F2CVZ8	Predicted protein OS=Hordeum vulgare subsp. vulgare PE=2 SV=1	4.68498	2	3	2	67.467	6.1	0.777	0.1269	0.775	0.097	0.933	0.2804
F2CVZ1	Histone H2A OS=Hordeum vulgare subsp. vulgare PE=2 SV=1	17.4194	3	61	1	16.182	10.7	0.994	0.7746	0.912	0.0379	1.057	0.0396
F2DVY2	Predicted protein OS=Hordeum vulgare subsp. vulgare PE=2 SV=1	8.84521	6	22	5	89.578	6.96	1.018	0.9904	1.084	0.361	1.24	0.0542
A0A1D6A3W9	Prefoldin subunit 3 OS=Triticum aestivum PE=3 SV=1	10.7692	2	8	1	21.691	5.17	0.956	0.5966	0.984	0.7792	1.072	0.559
A0A0D3F923	Uncharacterized protein OS=Oryza barthii PE=4 SV=1	5.78704	2	4	2	48.235	6.8	1.008	0.8926	0.941	0.2965	0.915	0.0762
F2DH88	Predicted protein OS=Hordeum vulgare subsp. vulgare PE=2 SV=1	5.41667	4	46	4	78.702	5.29	0.997	0.2962	0.947	0.104	1.014	0.6621
K3ZE81	Dihydroorotate dehydrogenase (quinone), mitochondrial OS=Setaria italica GN=LOC101771581 PE=3 SV=1	5.71429	2	4	2	48.039	9.36	0.772	0.2254	1.353	0.1127	1.154	0.4342
K3YC38	Uncharacterized protein OS=Setaria italica GN=LOC101764267 PE=4 SV=1	31.3187	4	86	1	20.669	10.05	1.277	0.0004	1.218	0.0455	0.88	0.0024
A0A0D3ELZ9	Uncharacterized protein OS=Oryza barthii PE=4 SV=1	20.2614	5	41	1	33.447	5.72	0.893	0.0852	0.793	0.0201	0.953	0.5395
J3M0L3	Uncharacterized protein OS=Oryza brachyantha GN=102707392 PE=4 SV=1	3.48028	1	11	1	44.655	7.17	0.941	0.0322	0.853	0.042	1.006	0.8877
F2DZH1	Predicted protein OS=Hordeum vulgare subsp. vulgare PE=2 SV=1	2.57143	2	9	2	115.551	6.09	1.29	0.7799	1.036	0.7636	1.768	0.2548
K4A9J4	Uncharacterized protein OS=Setaria italica GN=LOC101759330 PE=4 SV=1	2.58065	1	2	1	51.771	6.48	1.022	0.9808	1.145	0.6046	1.319	0.1192
A0A0D3GJY0	Uncharacterized protein OS=Oryza barthii PE=3 SV=1	1.72643	1	1	1	83.085	5.86	0.887	0.3095	0.738	0.0423	0.856	0.2424
Q654Y4	Os06g0691200 protein OS=Oryza sativa subsp. japonica GN=Os06g0691200 PE=2 SV=1	3.98406	1	2	1	25.617	8.29	1.455	0.1221	1.253	0.3495	1.273	0.2867
A0A0A7LYT5	Tetratricopeptide repeat protein 1-like protein OS=Albuca bracteata GN=TRP-1 PE=2 SV=1	3.48101	1	1	1	35.731	8.59	NA	NA	NA	NA	NA	NA
P0DH99	Elongation factor 1-alpha 1 OS=Arabidopsis thaliana GN=A1 PE=1 SV=1	12.2494	5	93	1	49.471	9.11	NA	NA	NA	NA	NA	NA
Q9ZQY0	Pyruvate dehydrogenase E1 component subunit alpha OS=Zea mays PE=4 SV=1	6.12245	2	6	2	42.889	8.19	0.88	0.3113	0.997	0.8763	1.325	0.0086
F2CYE7	Predicted protein OS=Hordeum vulgare subsp. vulgare PE=2 SV=1	7.07395	1	2	1	33.001	7.93	0.712	0.1492	0.716	0.451	0.995	0.7757
K3Z5J2	Uncharacterized protein OS=Setaria italica GN=LOC101763215 PE=3 SV=1	7.69231	2	19	1	54.124	6.25	0.903	0.3179	1.133	0.12	1.311	0.011
B2KNU9	Starch synthase, chloroplastic/amyloplastic OS=Oryza australiensis GN=waxy PE=3 SV=1	11.0016	5	34	2	66.557	8.35	0.977	0.7282	1.96	0.0262	1.03	0.962
A0A1D6RQH6	Pyruvate kinase OS=Triticum aestivum PE=3 SV=1	16.7587	9	45	6	59.02	7.25	1.066	0.446	1.386	0.0008	1.053	0.3928
A0A1D5SR02	Carboxypeptidase OS=Triticum aestivum PE=3 SV=1	3.07018	1	1	1	48.136	7.18	0.958	0.5578	1.198	0.2694	1.293	0.084
A0A0D3H523	Uncharacterized protein OS=Oryza barthii PE=3 SV=1	7.07692	5	24	1	110.37	6.2	0.578	0.0068	0.614	0.0898	0.89	0.3558
Q9M4N9	Early-methionine-labelled polypeptide OS=Secale cereale GN=em-R1 PE=4 SV=1	55.914	5	125	2	10.04	5.6	0.54	0.0002	0.278	0	0.418	0.0002
F2CQP8	Predicted protein OS=Hordeum vulgare subsp. vulgare PE=2 SV=1	20.9622	7	136	3	32.525	5.49	1.111	0.0245	0.994	0.6765	1.167	0.002
M7ZFF5	LL-diaminopimelate aminotransferase, chloroplastic OS=Triticum urartu GN=TRIUR3_16316 PE=4 SV=1	12.5253	4	16	4	54.266	7.5	0.878	0.0557	0.952	0.4313	1.085	0.197
A0A1D6AGT9	Phosphoglycerate kinase OS=Triticum aestivum PE=3 SV=1	25.9352	9	103	3	42.148	5.86	1.204	0.0059	1.123	0.0822	1.209	0.0034
F2CUT7	Predicted protein OS=Hordeum vulgare subsp. vulgare PE=2 SV=1	13.3172	4	23	2	44.671	9.26	1.017	0.4803	0.905	0.0443	1.039	0.1688
A0A1D5SRA5	Coatomer subunit gamma OS=Triticum aestivum PE=3 SV=1	18.8976	13	48	8	98.659	5.14	0.959	0.2994	1.013	0.5585	1.058	0.1137
A0A1D6DL70	FACT complex subunit SSRP1 OS=Triticum aestivum PE=3 SV=1	2.75229	1	3	1	72.081	6.87	0.828	0.1841	0.82	0.2189	1.231	0.2366
A0A218WMW3	Proteasome endopeptidase complex OS=Punica granatum GN=CDL15_Pgr026670 PE=3 SV=1	2.52101	2	5	1	81.949	7.27	0.94	0.1178	1.229	0.0043	1.245	0.1037
B6TKU6	50S ribosomal protein L14 OS=Zea mays GN=100282366 PE=2 SV=1	11.7647	2	2	2	18.296	10.49	0.846	0.0568	0.733	0.0303	1.172	0.0904
A0A0K9Q7G8	Uncharacterized protein OS=Spinacia oleracea GN=SOVF_211720 PE=4 SV=1	1.75983	1	3	1	106.705	9.98	1.147	0.8599	1.315	0.5888	1.545	0.2886
A0A0D3G4I1	Uncharacterized protein OS=Oryza barthii PE=4 SV=1	4.78469	1	1	1	22.215	6.09	0.695	0.0345	0.675	0.1289	0.914	0.4267
A0A1D6BYK5	Uncharacterized protein OS=Triticum aestivum PE=3 SV=1	20.625	2	4	2	17.144	5.53	0.842	0.269	0.871	0.0139	0.963	0.235
F2E4X1	Predicted protein OS=Hordeum vulgare subsp. vulgare PE=2 SV=1	9.96441	2	6	2	32.715	9.5	0.793	0.1669	0.746	0.0978	0.703	0.0706
Q8H4B9	Os07g0516200 protein OS=Oryza sativa subsp. japonica GN=P0048D08.132 PE=2 SV=1	6.66667	1	4	1	18.806	9.39	0.297	0.0711	0.285	NA	0.634	NA
B6TJC5	Developmentally-regulated GTP-binding protein 2 OS=Zea mays PE=2 SV=1	6.26566	2	13	2	44.55	8.78	0.427	0.0267	0.597	0.0324	0.727	0.0726
P39697	40S ribosomal protein S19, mitochondrial OS=Arabidopsis thaliana GN=RPS19 PE=1 SV=2	6.13208	1	10	1	23.621	9.82	0.697	0.0348	0.653	0.0008	0.813	0.0242
A0A0D3FQJ1	Uncharacterized protein OS=Oryza barthii PE=4 SV=1	10.7692	1	1	1	14.702	9.5	1.128	0.1267	1.053	0.4605	1.054	0.5035
A0A194S4R1	Uncharacterized protein OS=Rhodotorula graminis (strain WP1) GN=RHOBADRAFT_66267 PE=3 SV=1	3.57143	2	9	2	60.25	6.95	4.268	0.0318	1.152	0.3503	1.599	0.0733
F2DHC7	Predicted protein OS=Hordeum vulgare subsp. vulgare PE=2 SV=1	2.22672	1	2	1	53.002	6.15	0.638	0.1127	NA	NA	0.482	0.0701
A0A218XNF2	Uncharacterized protein OS=Punica granatum GN=CDL15_Pgr011023 PE=3 SV=1	14.557	2	63	1	18.277	6.09	1.019	0.9967	1.006	0.9797	1.122	0.1369
Q650W6	Os09g0565200 protein OS=Oryza sativa subsp. japonica GN=Os09g0565200 PE=2 SV=1	7.76398	2	2	1	35.403	4.49	1.033	0.8578	1.004	0.9394	0.94	0.5171
A0A101LQI4	Uncharacterized protein OS=Pseudomonas sp. EpS/L25 GN=AR540_18095 PE=4 SV=1	4.74308	1	12	1	28.365	8.73	0.659	0.1823	5.078	0.0001	1.929	0.0003
A0A200PN14	Cytochrome c oxidase OS=Macleaya cordata GN=BVC80_9061g27 PE=4 SV=1	8.71795	1	5	1	21.188	4.35	1.035	0.9499	1.184	0.1831	1.425	0.019
A0A0D3HBJ4	Uncharacterized protein OS=Oryza barthii PE=3 SV=1	16.6667	5	161	4	52.874	6.29	1.048	0.2224	1.071	0.162	1.089	0.1231
F2EAX5	Predicted protein OS=Hordeum vulgare subsp. vulgare PE=2 SV=1	39.5349	6	47	3	14.367	9.55	1.138	0.0009	1.022	0.2182	1.097	0.0004
A0A0D3F8K3	Uncharacterized protein OS=Oryza barthii PE=4 SV=1	2.70468	3	8	3	149.593	6.54	1.012	0.9244	0.871	0.2951	1.031	0.2683
F2CR22	Predicted protein (Fragment) OS=Hordeum vulgare subsp. vulgare PE=2 SV=1	0.801165	1	3	1	156.112	8.56	0.702	0.5007	0.635	0.3818	0.677	0.5441
F2DQF2	Predicted protein OS=Hordeum vulgare subsp. vulgare PE=2 SV=1	0.9375	1	1	1	106.155	7.18	1.059	0.8062	0.842	0.1161	0.915	0.4698
F2DDP7	Predicted protein OS=Hordeum vulgare subsp. vulgare PE=2 SV=1	12.529	5	33	5	46.326	6.3	1.234	0.1105	1.424	0.0279	1.362	0.0402
A0A078I2K9	40S ribosomal protein S8 OS=Brassica napus GN=BnaA02g04810D PE=3 SV=1	5.7377	1	6	1	27.156	10.14	0.841	0.0037	0.883	0.0171	0.857	0.036
A0A078I3T7	BnaA06g23290D protein OS=Brassica napus GN=BnaA06g23290D PE=3 SV=1	14.6154	3	52	3	14.959	9.99	0.686	0.0948	0.564	0.0006	0.851	0.0165
A0A200QI02	Synaptobrevin OS=Macleaya cordata GN=BVC80_1751g174 PE=3 SV=1	3.2967	1	2	1	31.188	5.53	0.994	0.839	1.521	0.3985	1.158	0.3964
A0A0D3GK54	Uncharacterized protein OS=Oryza barthii PE=3 SV=1	18.5714	8	100	8	60.199	6.57	1.023	0.7664	0.95	0.1351	1.055	0.194
A0A1D5S1J3	Uncharacterized protein OS=Triticum aestivum PE=4 SV=1	4.25777	3	11	1	95.658	4.72	0.568	0.2666	1.227	0.6383	0.475	0.0284
A0A0K9RZE6	Uncharacterized protein OS=Spinacia oleracea GN=SOVF_017790 PE=4 SV=1	1.89504	1	6	1	77.076	8.82	0.793	0.0369	0.739	0.0049	0.74	0.0932
F2EEY5	Predicted protein OS=Hordeum vulgare subsp. vulgare PE=2 SV=1	4.94297	3	18	1	116.082	5.49	0.945	0.7586	0.789	0.1044	0.99	0.9073
F2E1R5	Predicted protein OS=Hordeum vulgare subsp. vulgare PE=2 SV=1	0.916138	1	7	1	143.968	9.5	NA	NA	NA	NA	NA	NA
A0A1J3G673	Arsenical pump-driving ATPase (Fragment) OS=Noccaea caerulescens GN=LC_TR1116_c0_g1_i1_g.2940 PE=3 SV=1	2.53807	1	6	1	44.531	4.87	1.846	0.0047	1.071	0.8389	1.635	0.0556
K4A6N7	Uncharacterized protein OS=Setaria italica GN=LOC101769061 PE=4 SV=1	6.49926	3	12	2	72.51	6.83	1.187	0.0033	1.235	0.0085	1.229	0.0022
K4A5U1	Uncharacterized protein OS=Setaria italica GN=LOC101766766 PE=3 SV=1	2.61283	2	6	1	93.144	6.23	1.377	0.2783	0.887	0.4374	1.271	0.5073
F2EA86	Predicted protein OS=Hordeum vulgare subsp. vulgare PE=2 SV=1	15.493	4	5	4	30.881	5.08	1.071	0.4268	0.923	0.2852	0.936	0.4139
A0A0D3GP48	Uncharacterized protein OS=Oryza barthii PE=4 SV=1	3.50318	1	7	1	33.622	6.86	0.945	0.1331	1.059	0.5532	0.94	0.0526
A0A1J7HL17	Uncharacterized protein OS=Lupinus angustifolius GN=TanjilG_19337 PE=4 SV=1	3.16456	1	5	1	54.348	6.11	1.304	0.453	0.939	0.7851	0.504	0.0379
F2CSK4	Predicted protein OS=Hordeum vulgare subsp. vulgare PE=2 SV=1	23.9193	12	398	10	37.492	9.11	1.077	0.0001	0.932	0.0011	1.099	0.0003
A0A1J3JVX8	Peroxidase (Fragment) OS=Noccaea caerulescens GN=MP_TR21800_c0_g1_i1_g.61459 PE=3 SV=1	4.45026	1	2	1	42.271	8.69	1.024	NA	NA	NA	1.131	0.9723
F2D0D8	Predicted protein OS=Hordeum vulgare subsp. vulgare PE=2 SV=1	10.7692	4	17	3	42.221	9.61	1.161	0.0153	1.022	0.633	0.893	0.3684
F2DF03	Predicted protein OS=Hordeum vulgare subsp. vulgare PE=2 SV=1	5.78947	2	2	2	61.924	5.44	0.988	0.8029	0.972	0.7011	0.931	0.4985
F2CXD8	Predicted protein OS=Hordeum vulgare subsp. vulgare PE=2 SV=1	7.08333	1	3	1	25.644	8.85	0.802	0.0079	1.16	0.0501	0.891	0.3787
A0A0D3G3L1	Uncharacterized protein OS=Oryza barthii PE=3 SV=1	4.81928	3	9	1	74.064	7.59	0.962	0.6607	1.027	0.6955	1.075	0.4799
K3Z3X8	Uncharacterized protein OS=Setaria italica GN=LOC101781848 PE=4 SV=1	3.09789	2	2	2	88.116	5.16	0.899	0.3223	0.838	0.0734	0.661	0.0001
K3YRL2	Eukaryotic translation initiation factor 2A OS=Setaria italica GN=LOC101761519 PE=3 SV=1	1.91205	1	2	1	56.961	9.31	0.772	0.0044	0.704	0.0109	0.875	0.1285
C5Z4E5	Uncharacterized protein OS=Sorghum bicolor GN=SORBI_3010G044900 PE=4 SV=1	7.62943	2	24	1	39.435	7.69	1.564	0.4937	1.799	0.3355	2.016	0.2368
K4A879	Uncharacterized protein OS=Setaria italica GN=LOC101779075 PE=4 SV=1	4.66418	2	5	2	56.342	4.96	0.809	0.0331	0.812	0.018	0.942	0.1064
K3Z3N4	Uncharacterized protein OS=Setaria italica GN=LOC101762819 PE=4 SV=1	5.53097	4	10	2	99.868	4.83	0.859	0.0828	0.544	0.0294	0.935	0.5476
F2CRA2	Predicted protein (Fragment) OS=Hordeum vulgare subsp. vulgare PE=2 SV=1	2.8169	1	2	1	45.093	6.9	NA	NA	NA	NA	NA	NA
A0A078J4C5	BnaA08g20300D protein OS=Brassica napus GN=BnaA08g20300D PE=3 SV=1	1.8622	1	4	1	58.55	7.33	1.108	0.0006	1.093	0.004	1.049	0.017
F2CUH2	Predicted protein (Fragment) OS=Hordeum vulgare subsp. vulgare PE=2 SV=1	4.86726	1	3	1	24.544	5.01	1.004	0.9783	0.959	0.0359	1.055	0.3978
F2DCC0	Aspartate aminotransferase OS=Hordeum vulgare subsp. vulgare PE=2 SV=1	11.1597	4	26	4	49.874	8.32	1.314	0.0347	1.334	0.0017	1.473	0.022
K3XY62	Uncharacterized protein OS=Setaria italica GN=LOC101775949 PE=4 SV=1	9.09091	2	7	2	33.727	9.47	0.708	0.2017	0.992	0.7736	1.477	0.0091
K3Z3W1	Uncharacterized protein OS=Setaria italica GN=LOC101755640 PE=4 SV=1	3.28467	2	4	1	90.177	5.95	NA	NA	1	0.9634	0.626	0.2202
K3XLG9	Uncharacterized protein OS=Setaria italica GN=LOC101776375 PE=4 SV=1	21.0084	5	164	2	26.27	6.13	1.026	0.6131	0.99	0.8141	1.034	0.5145
A0A0D3EPC2	Uncharacterized protein OS=Oryza barthii PE=3 SV=1	9.34066	4	12	1	57.655	6.48	0.829	0.2074	0.729	0.02	1.236	0.005
K3XFA8	Uncharacterized protein OS=Setaria italica GN=LOC101769498 PE=3 SV=1	5.23952	3	7	2	72.437	9.54	0.822	0.1484	0.744	0.0092	0.741	0.0794
K3Z5F8	Uncharacterized protein OS=Setaria italica GN=LOC101760669 PE=4 SV=1	8.52713	3	13	1	54.73	5.1	NA	NA	NA	NA	NA	NA
A0A078HA44	BnaC03g56760D protein OS=Brassica napus GN=BnaC03g56760D PE=4 SV=1	24.5098	2	5	2	11.64	9.64	0.446	0.0133	9.723	0	13.826	0
K3Z415	Uncharacterized protein OS=Setaria italica GN=LOC101770514 PE=4 SV=1	4.8366	3	12	1	86.776	5.9	1.073	0.1739	1.346	0.0199	1.133	0.5554
A0A1J3E3Z2	Mediator of RNA polymerase II transcription subunit 8 OS=Noccaea caerulescens GN=GA_TR12826_c0_g1_i1_g.40878 PE=4 SV=1	3.21361	1	1	1	58.442	9.33	0.795	0.6134	0.668	NA	0.612	0.1086
Q69UF2	Os06g0594100 protein OS=Oryza sativa subsp. japonica GN=P0652A05.9-1 PE=2 SV=1	10.1382	4	13	4	46.854	6.93	0.821	0.0631	0.88	0.1633	1.043	0.5357
F2D4W6	Malate dehydrogenase OS=Hordeum vulgare subsp. vulgare PE=2 SV=1	24.3243	8	200	8	35.578	5.88	1.233	0.013	1.077	0.2236	1.176	0.0343
A0A022QTG2	Starch synthase, chloroplastic/amyloplastic OS=Erythranthe guttata GN=MIMGU_mgv1a003015mg PE=3 SV=1	7.64228	3	27	1	67.26	6.55	NA	NA	NA	NA	NA	NA
B6TDA9	2-cys peroxiredoxin BAS1 OS=Zea mays PE=2 SV=1	5	1	4	1	28.131	6.1	0.747	0.0037	0.766	0.0007	1.017	0.7778
A0A0D3G1C0	Uncharacterized protein OS=Oryza barthii PE=3 SV=1	6.68317	2	6	2	41.916	6.27	1.105	0.4915	0.813	0.2128	0.947	0.5534
F2DA15	Predicted protein OS=Hordeum vulgare subsp. vulgare PE=2 SV=1	10	3	11	3	44.285	8.94	0.841	0.1319	0.7	0.0539	1.07	0.5677
A0A0K9RQJ4	Uncharacterized protein OS=Spinacia oleracea GN=SOVF_039840 PE=4 SV=1	2.78207	2	2	2	140.961	6.71	0.998	0.8688	0.936	0.4721	1.027	0.7933
K3YUP2	Ubiquitin carboxyl-terminal hydrolase OS=Setaria italica GN=LOC101776652 PE=3 SV=1	6.22837	2	15	2	31.106	5.05	0.84	0.1689	0.679	0.0413	0.807	0.1914
K3ZHQ5	Uncharacterized protein OS=Setaria italica GN=LOC101767679 PE=3 SV=1	15.5906	6	22	1	68.288	6.98	1.508	0.069	1.683	0.028	1.068	0.6428
A0A0D3EX77	Uncharacterized protein OS=Oryza barthii PE=4 SV=1	2.11268	1	1	1	63.735	5.54	1.068	0.3058	1.24	0.0308	0.998	0.8813
B6SGY3	Aquaporin TIP3.1 OS=Zea mays PE=2 SV=1	7.89474	2	16	2	27.371	8.5	0.893	0.0742	0.778	0.0011	0.762	0.0004
K3ZIC1	Uncharacterized protein OS=Setaria italica GN=LOC101786288 PE=4 SV=1	3.17797	1	1	1	49.763	8.57	1.045	0.9459	0.605	0.1552	0.81	0.0858
Q5I7K2	40S ribosomal protein S7 OS=Triticum aestivum PE=1 SV=1	6.25	1	4	1	22.242	9.79	1.229	0.0034	1.18	0.01	1.153	0.0464
F2D751	Predicted protein OS=Hordeum vulgare subsp. vulgare PE=2 SV=1	2.94118	1	1	1	40.288	6.46	1.041	0.3434	1.044	0.3783	1.051	0.3492
A0A0D3FNS5	Uncharacterized protein OS=Oryza barthii PE=4 SV=1	18.0258	4	43	4	25.428	9.13	1.074	0.3266	0.859	0.0035	0.963	0.1541
A0A1Y1ICV1	Inorganic H+ pyrophosphatase OS=Klebsormidium flaccidum GN=KFL_003210070 PE=3 SV=1	2.95159	2	7	1	89.454	6.27	0.432	NA	1.241	NA	1.095	0.9609
A0A1D6RDZ8	Phosphoglycerate kinase OS=Triticum aestivum PE=3 SV=1	9.50704	4	17	0	59.052	9.28	0.808	0.2141	1.146	0.1869	1.268	0.0034
A0A0D3HHG9	Uncharacterized protein OS=Oryza barthii PE=4 SV=1	1.79775	2	17	1	147.162	8.13	0.677	0.006	0.854	0.3556	0.881	0.398
Q7XKB5	Pyruvate kinase OS=Oryza sativa subsp. japonica GN=Os04g0677500 PE=2 SV=2	15.2642	7	79	2	55.191	7.91	0.914	0.3689	0.833	0.1282	0.916	0.3962
A0A0D3ERE5	Uncharacterized protein OS=Oryza barthii PE=4 SV=1	1.56076	1	3	1	98.511	8.46	1.702	0.5174	1.873	0.2061	1.352	0.7356
A0A140CZC8	Heat shock cognate 70 kDa protein 2-like protein OS=Solanum melongena PE=3 SV=1	19.9382	12	178	1	70.794	5.19	1.011	0.9861	1.134	0.3328	0.963	0.6363
A0A1Q3CVM1	PP2C domain-containing protein OS=Cephalotus follicularis GN=CFOL_v3_27728 PE=3 SV=1	3.42105	1	3	1	42.131	6.01	1.136	0.3675	0.665	0.088	0.852	0.2081
A0A1D6AZX7	Coatomer subunit beta' OS=Triticum aestivum PE=3 SV=1	6.63043	5	11	2	103.895	4.97	1.026	0.8575	1.078	0.5336	1.027	0.8387
F2EBR4	Predicted protein OS=Hordeum vulgare subsp. vulgare PE=2 SV=1	6.2201	2	3	2	42.778	6.34	0.707	0.0998	0.626	0.3205	0.891	0.4441
A0A0D3GUU3	Uncharacterized protein OS=Oryza barthii PE=3 SV=1	1.91638	1	2	1	63.758	5.74	1.033	0.4399	0.99	0.8173	0.873	0.3431
A0A078HX34	Folylpolyglutamate synthase OS=Brassica napus GN=BnaA01g31960D PE=3 SV=1	2.11039	1	2	1	67.793	8.1	0.952	0.5483	0.482	0.02	0.766	0.1187
A0A176VZA6	Uncharacterized protein OS=Marchantia polymorpha subsp. ruderalis GN=AXG93_2227s1070 PE=4 SV=1	3.11751	3	18	1	137.686	5.27	0.797	0.1065	0.64	0.0197	0.93	0.1288
A0A1B2ARV8	ATP synthase subunit alpha OS=Enhalus acoroides GN=atp1 PE=3 SV=1	9.03491	4	61	1	52.575	7.03	0.938	0.55	0.961	0.551	1.136	0.0732
B4FRM7	60S ribosomal protein L12 OS=Zea mays GN=100284082 PE=2 SV=1	42.7711	5	103	1	17.707	8.95	1.36	0.0018	1.227	0.0181	1.181	0.0064
Q10MU2	Os03g0295400 protein OS=Oryza sativa subsp. japonica GN=Os03g0295400 PE=4 SV=1	3.43008	1	8	1	42.071	5.83	2.856	0.0007	2.221	0.0001	0.38	0.0156
Q0IX96	Os10g0456500 protein OS=Oryza sativa subsp. japonica GN=Os10g0456500 PE=2 SV=1	2.48521	2	7	1	93.659	6.27	0.919	0.4307	0.996	0.8451	1.172	0.3118
F2EEL5	Predicted protein (Fragment) OS=Hordeum vulgare subsp. vulgare PE=2 SV=1	9.84394	6	15	1	93.28	5.6	1.146	0.015	1.073	0.4647	1.287	0.0026
F2DGR3	Predicted protein OS=Hordeum vulgare subsp. vulgare PE=2 SV=1	5.4023	4	7	4	95.438	6.58	0.792	0.2119	0.954	0.0845	0.934	0.0769
Q84MP1	Os03g0743800 protein OS=Oryza sativa subsp. japonica GN=OSJNBb0036F07.6 PE=4 SV=1	2.89179	5	20	1	242.401	6.19	0.863	0.2153	0.969	0.589	0.941	0.5587
F2D4G8	Predicted protein (Fragment) OS=Hordeum vulgare subsp. vulgare PE=2 SV=1	8.55019	2	5	1	29.376	6.77	0.716	0.0766	1.167	0.6142	0.661	0.1613
F2DDF2	Predicted protein OS=Hordeum vulgare subsp. vulgare PE=2 SV=1	13.1783	1	6	1	14.114	6.38	0.851	0.2582	0.617	0.1118	0.746	0.142
Q2QP62	Os12g0540900 protein OS=Oryza sativa subsp. japonica GN=Os12g0540900 PE=3 SV=1	9.06863	3	7	3	46.245	5.9	0.784	0.3096	0.673	0.1901	0.708	0.2227
A0A0D3GJ62	Uncharacterized protein OS=Oryza barthii PE=3 SV=1	4.87805	1	2	1	22.828	8.06	1.089	0.6252	1.015	0.788	0.942	0.5261
A0A200PVU9	WD40 repeat OS=Macleaya cordata GN=BVC80_9099g124 PE=4 SV=1	3.25048	1	4	1	57.053	6.67	0.963	0.6158	1.069	0.1065	1.257	0.0053
Q9M9P3	UTP--glucose-1-phosphate uridylyltransferase 2 OS=Arabidopsis thaliana GN=UGP2 PE=1 SV=1	16.6311	6	97	1	51.706	6.13	NA	NA	NA	NA	NA	NA
F4IBJ7	Small nuclear ribonucleoprotein family protein OS=Arabidopsis thaliana GN=LSM8 PE=4 SV=1	11.3475	1	5	1	15.75	6.27	1.484	0.0408	1.308	0.1774	0.943	0.5827
A0A0D3EK66	Uncharacterized protein OS=Oryza barthii PE=4 SV=1	4.66926	1	9	1	26.982	6.93	1.246	0.0214	1.099	0.1318	1.229	0.0216
A0A0D3FLS5	DNA-directed RNA polymerase subunit beta OS=Oryza barthii PE=3 SV=1	6.1309	5	15	5	136.43	6.89	1.075	0.2332	1.226	0.014	1.208	0.0492
B6SRI4	14-3-3-like protein OS=Zea mays GN=103643291 PE=2 SV=1	15.2344	3	52	0	28.929	4.88	NA	NA	NA	NA	NA	NA
A0A0D3FDX4	Uncharacterized protein OS=Oryza barthii PE=4 SV=1	12.5628	2	4	2	21.607	6.34	1.133	0.2357	1.563	0.0563	1.719	0.0084
A0A0D3HSJ0	Uncharacterized protein OS=Oryza barthii PE=4 SV=1	4.54545	2	4	2	58.362	8.75	1.65	0.0619	1.384	0.2139	1.773	0.0419
A0A078HEV4	Clathrin heavy chain OS=Brassica napus GN=BnaA01g31170D PE=3 SV=1	6.4881	9	30	1	189.917	5.39	1.041	0.3293	0.785	0.0122	0.896	0.1769
B6TLT1	Serine/threonine-protein phosphatase 2A 65 kDa regulatory subunit A beta isoform OS=Zea mays GN=100283785 PE=2 SV=1	9.71039	4	20	3	65.463	5.03	1.142	0.0333	1.103	0.1751	1.229	0.0044
F2CQY5	Predicted protein (Fragment) OS=Hordeum vulgare subsp. vulgare PE=2 SV=1	22.7273	1	3	1	7.746	9.99	0.931	0.4771	0.642	0.011	0.806	0.0685
K3Z8F9	Uncharacterized protein OS=Setaria italica GN=LOC101760785 PE=3 SV=1	3.72881	1	5	1	31.638	9.26	0.837	0.0596	0.946	0.6179	0.748	0.0936
A0A0D3FX48	Uncharacterized protein OS=Oryza barthii PE=4 SV=1	1.66389	1	1	1	131.39	7.55	1.16	0.0073	NA	NA	1.653	NA
K3XJA4	S-formylglutathione hydrolase OS=Setaria italica GN=LOC101753836 PE=3 SV=1	4.70914	1	7	1	39.601	8.07	0.803	0.0998	0.941	0.3189	0.997	0.8991
A0A200R1K6	Translation elongation factor EFG OS=Macleaya cordata GN=BVC80_1547g12 PE=4 SV=1	6.16785	6	27	1	110.568	5.08	0.782	0.1765	0.958	0.627	0.527	0.0001
F2DQE0	Predicted protein (Fragment) OS=Hordeum vulgare subsp. vulgare PE=2 SV=1	1.25	1	2	1	97.732	9.95	0.794	0.0446	0.719	0.06	0.827	0.1874
K3YI96	Uncharacterized protein OS=Setaria italica GN=LOC101760873 PE=3 SV=1	8.74317	2	2	1	39.058	7.27	1.377	0.0161	1.079	0.5481	1.718	0.018
A0A0D3HUN0	Uncharacterized protein OS=Oryza barthii PE=3 SV=1	4.29799	1	41	1	38.955	7.14	0.916	0.1903	0.837	0.004	0.973	0.6981
K3Y755	Dihydrolipoamide acetyltransferase component of pyruvate dehydrogenase complex OS=Setaria italica GN=LOC101769555 PE=3 SV=1	13.0152	5	31	2	47.743	7.49	0.902	0.1041	1.08	0.2303	1.155	0.1654
A0A078FMX9	BnaA08g13930D protein OS=Brassica napus GN=BnaA08g13930D PE=3 SV=1	1.69753	1	9	1	72.631	9.32	0.748	0.2674	1.224	0.2278	1.328	0.0058
Q10FE7	Os03g0670700 protein OS=Oryza sativa subsp. japonica GN=LOC_Os03g46770 PE=4 SV=1	18.8776	3	52	1	20.363	7.25	0.819	0.0682	0.874	0.1568	0.999	0.8972
F2DI08	Predicted protein OS=Hordeum vulgare subsp. vulgare PE=2 SV=1	10.8871	5	30	5	54.174	5.9	0.878	0.0097	0.881	0.0011	1.01	0.7963
P26301	Enolase 1 OS=Zea mays GN=ENO1 PE=2 SV=1	19.2825	6	255	1	48.033	5.33	0.81	0.0898	0.844	0.1231	0.967	0.6428
U3TRW6	Ribosomal protein small subunit 2 OS=Triticum timopheevii GN=rps2 PE=4 SV=1	3.33333	1	1	1	40.564	9.36	1.006	NA	1.054	NA	1.208	0.7661
B6U3U9	Cytochrome b5 OS=Zea mays PE=2 SV=1	6.71642	1	2	1	14.863	5.48	2.274	0.0043	1.877	0.001	1.999	0.0002
A0A1B6P7W0	Uncharacterized protein OS=Sorghum bicolor GN=SORBI_3009G104500 PE=4 SV=1	24.7423	3	54	2	10.456	7.42	0.621	0.0003	0.313	0	0.327	0
F2CZ51	Predicted protein OS=Hordeum vulgare subsp. vulgare PE=2 SV=1	6.78392	2	4	1	42.628	7.44	0.959	0.0275	1.532	NA	1.328	0.2597
W7TPU7	Tubulin gamma chain OS=Nannochloropsis gaditana GN=TUG PE=3 SV=1	1.88679	1	3	1	53.497	6.21	1.074	0.7245	1.277	0.3323	1.024	0.9813
A0A1D5RTB0	Amidophosphoribosyltransferase OS=Triticum aestivum PE=3 SV=1	8.40951	4	16	4	58.891	7.21	1.117	0.0147	1.036	0.3217	1.265	0.0354
A8J014	T-complex protein, zeta subunit OS=Chlamydomonas reinhardtii GN=CCT6 PE=3 SV=1	3.66972	2	4	2	59.645	6.55	0.886	0.1673	0.914	0.1276	1.04	0.4071
A0A0D3F2J8	Uncharacterized protein OS=Oryza barthii PE=4 SV=1	6.30252	3	57	1	53.588	8.37	0.862	0.0079	0.946	0.1395	1.077	0.0175
A0A0D3F050	Uncharacterized protein OS=Oryza barthii PE=4 SV=1	18.1818	3	14	3	20.535	8.46	0.981	0.6658	0.926	0.3938	1.094	0.1474
A0A0D3FP35	Uncharacterized protein OS=Oryza barthii PE=4 SV=1	1.86335	1	4	1	69.99	8.09	0.621	0.0104	0.76	0.1128	0.745	0.0047
B4FHK5	NPL4 family OS=Zea mays GN=100194136 PE=2 SV=1	4.79616	2	8	1	45.561	5.47	1.269	0.7624	1.579	0.2389	1.899	0.0929
A0A200RAW2	Exoribonuclease OS=Macleaya cordata GN=BVC80_233g8 PE=3 SV=1	4.27011	3	6	1	110.397	7.01	1.056	0.1491	1.069	0.0366	1.18	0.0058
W5D5P8	Coatomer subunit beta OS=Triticum aestivum GN=TRAES_3BF058300010CFD_c1 PE=4 SV=1	4.31579	3	22	3	105.326	5.72	0.962	0.5752	0.923	0.0446	0.936	0.0837
B6TPP7	Threonine synthase OS=Zea mays PE=2 SV=1	6.51341	3	10	2	57.095	7.69	0.832	0.0173	0.785	0.0025	0.996	0.8825
A0A1D6D9N6	Dihydrolipoamide acetyltransferase component of pyruvate dehydrogenase complex OS=Triticum aestivum PE=3 SV=1	11.7647	4	16	1	47.701	8.57	0.961	0.4798	0.879	0.21	0.821	0.0647
Q2QMC2	Os12g0609800 protein OS=Oryza sativa subsp. japonica GN=LOC_Os12g41620 PE=4 SV=1	2.88582	2	3	2	86.852	6.55	0.941	0.2772	0.903	0.0166	0.879	0.0016
F2CR06	Predicted protein OS=Hordeum vulgare subsp. vulgare PE=2 SV=1	3.56164	1	1	1	40.534	8.54	0.969	0.633	0.897	0.3268	0.872	0.0504
F2EB49	Predicted protein (Fragment) OS=Hordeum vulgare subsp. vulgare PE=2 SV=1	1.81488	1	1	1	59.738	9.47	0.979	0.5032	1.075	0.5433	1.184	0.0143
B6SLK8	DNA-directed RNA polymerase II 16 kDa polypeptide OS=Zea mays GN=100282338 PE=2 SV=1	6.25	1	4	1	16.142	5	2.496	0.0366	0.922	0.6194	2.938	0.0031
A0A1D5WFD5	Pectinesterase OS=Triticum aestivum PE=4 SV=1	2.20994	1	2	1	57.953	8.46	1.091	0.0153	1.053	0.1926	1.089	0.1855
P08823	RuBisCO large subunit-binding protein subunit alpha, chloroplastic (Fragment) OS=Triticum aestivum PE=1 SV=1	20.8103	10	67	5	57.485	4.91	0.977	0.6391	0.98	0.2237	0.967	0.2668
Q0E4G1	Os02g0120900 protein OS=Oryza sativa subsp. japonica GN=Os02g0120900 PE=3 SV=1	6.469	2	17	2	39.334	9.03	0.924	0.1889	0.952	0.4848	0.923	0.283
K3XJU1	Uncharacterized protein OS=Setaria italica GN=LOC101762321 PE=4 SV=1	16.7665	6	70	3	36.242	6.84	1.188	0.0525	0.951	0.5658	1.19	0.1339
B7EME6	Os05g0453700 protein OS=Oryza sativa subsp. japonica GN=Os05g0453700 PE=2 SV=1	4.7619	1	4	1	20.886	6.28	0.775	0.0158	0.88	0.0648	0.997	0.9017
A0A1D5ZXR0	Tubulin alpha chain OS=Triticum aestivum PE=3 SV=1	23.2816	8	107	3	49.74	4.98	0.968	0.0229	0.886	0.047	1.024	0.0997
Q9XIS6	Starch synthase, chloroplastic/amyloplastic OS=Phaseolus vulgaris GN=pvgbss1 PE=2 SV=1	2.14521	1	4	1	67.037	6.89	NA	NA	NA	NA	NA	NA
Q6YUK5	T-complex protein 1 subunit delta OS=Oryza sativa subsp. japonica GN=Os02g0332200 PE=2 SV=1	14.6067	6	50	2	57.712	6.99	0.532	0.0015	0.627	0.0121	0.657	0.0032
F2DKS9	Predicted protein OS=Hordeum vulgare subsp. vulgare PE=2 SV=1	3.66242	2	6	2	69.098	5.38	0.863	0.009	0.648	0.0009	0.855	0.032
K3YR13	Uncharacterized protein OS=Setaria italica GN=LOC101766675 PE=4 SV=1	7.55034	3	4	3	66.417	6.68	1.029	0.4265	0.89	0.0337	1.026	0.588
A0A0D3F5U0	Adenylyltransferase and sulfurtransferase MOCS3 OS=Oryza barthii GN=MOCS3 PE=3 SV=1	2.74841	1	2	1	50.613	5.86	1.087	0.958	0.857	0.6306	0.756	0.6017
F2EG62	Predicted protein OS=Hordeum vulgare subsp. vulgare PE=2 SV=1	7.23684	2	10	2	33.982	8.48	0.902	0.0084	0.951	0.4719	0.88	0.1211
F8S6U8	Pathogenesis-related protein 1-18 OS=Triticum aestivum GN=Pr-1-18 PE=2 SV=1	9.1954	1	1	1	18.824	8.7	0.872	0.5679	0.586	0.0316	1.059	0.8738
F2CZX9	Predicted protein OS=Hordeum vulgare subsp. vulgare PE=2 SV=1	2.20713	1	1	1	66.388	5.36	0.853	0.1954	0.835	0.0232	0.893	0.3928
Q7XZJ6	Actin OS=Gossypium hirsutum GN=ACT6 PE=2 SV=1	2.91777	1	12	1	41.761	5.68	1.078	0.0798	1.091	0.1495	1.169	0.0413
O23759	Small ubiquitin-related modifier OS=Cicer arietinum PE=2 SV=1	24.3478	3	22	3	12.85	5	1.039	0.2419	0.892	0.0036	1.029	0.244
K4AAQ1	Uncharacterized protein OS=Setaria italica GN=LOC101777164 PE=4 SV=1	10.6436	3	14	3	42.457	4.68	0.939	0.5267	0.846	0.0215	0.874	0.0363
F2DRK6	Predicted protein OS=Hordeum vulgare subsp. vulgare PE=2 SV=1	22.6087	5	21	2	25.453	9.69	1.123	0.0007	1.127	0.1362	1.211	0.048
A0A096UNB1	Protein-L-isoaspartate O-methyltransferase OS=Triticum aestivum PE=3 SV=1	7.8853	2	14	2	30.119	6.61	1.011	0.9903	0.889	0.2367	1.003	0.9082
A0A0U9HMF3	Uncharacterized protein OS=Klebsormidium flaccidum GN=KFL_000540200 PE=4 SV=1	1.4245	1	3	1	76.737	4.36	NA	NA	0.902	NA	NA	NA
A0A078IK70	BnaA10g28410D protein OS=Brassica napus GN=BnaA10g28410D PE=3 SV=1	7.38994	5	134	3	73.453	8.75	1.102	0.021	0.959	0.0852	1.031	0.3059
A0A1D6BSW3	Aconitate hydratase OS=Triticum aestivum PE=3 SV=1	2.87611	2	10	1	99.724	6.06	0.77	0.1252	0.587	0.0009	0.796	0.2243
K3YRG2	Uncharacterized protein OS=Setaria italica GN=LOC101786486 PE=4 SV=1	3.72439	2	9	1	58.981	5.5	1.11	0.022	1.201	0.0223	1.087	0.0435
Q94GQ6	Os03g0747500 protein OS=Oryza sativa subsp. japonica GN=OJ1124_H03.9 PE=2 SV=1	4.6729	1	6	1	21.26	4.56	0.871	0.0922	0.711	0.0124	0.836	0.0354
I1JVB9	Uncharacterized protein OS=Glycine max GN=GLYMA_04G099900 PE=3 SV=1	13.5417	3	31	1	32.412	4.77	1.133	0.6949	1.17	0.9849	0.552	0.0517
F2DHU7	Predicted protein OS=Hordeum vulgare subsp. vulgare PE=2 SV=1	1.41677	1	1	1	96.171	6.16	0.996	0.9398	1.341	0.2033	1.578	0.1325
F2D6V4	Predicted protein OS=Hordeum vulgare subsp. vulgare PE=2 SV=1	3.64964	1	1	1	44.296	7.75	NA	NA	NA	NA	NA	NA
O81956	Serine/threonine-protein phosphatase OS=Catharanthus roseus PE=2 SV=1	11.465	2	5	1	35.99	5.11	1.285	0.1843	1.184	0.3531	1.081	0.7576
A0A1J7HJL3	Uncharacterized protein OS=Lupinus angustifolius GN=TanjilG_17615 PE=3 SV=1	3.70995	2	19	1	67.611	4.82	1.18	0.0073	1.262	0.003	1.281	0.02
Q94CN9	Dihydrolipoyl dehydrogenase OS=Oryza sativa subsp. japonica GN=Os01g0337900 PE=2 SV=1	10.1604	4	17	1	58.809	6.99	1.037	NA	0.643	0.1618	0.653	0.4372
F2DJW8	Predicted protein OS=Hordeum vulgare subsp. vulgare PE=2 SV=1	13.4021	4	40	2	44.04	5.4	1.014	0.8613	1.254	0.3766	1.138	0.7057
A0A0D3G752	Uncharacterized protein OS=Oryza barthii PE=4 SV=1	2.92276	1	2	1	52.884	8.24	0.868	0.0126	0.887	0.033	0.961	0.3905
A0A1D6ACW6	Uncharacterized protein OS=Triticum aestivum PE=4 SV=1	2.68817	1	2	1	39.152	8.82	0.731	0.1892	0.775	0.1315	1.006	0.1407
M8AV69	Pathogenesis-related protein 1 OS=Aegilops tauschii GN=F775_08895 PE=3 SV=1	21.875	2	18	2	17.063	5.5	0.75	0.0097	1.538	0.0137	1.147	0.1771
B6T7K3	RNA binding protein OS=Zea mays PE=2 SV=1	5.28053	1	6	1	33.702	8.13	0.819	0.1965	0.638	0.1636	0.861	0.3918
Q40509	Histone H1 OS=Nicotiana tabacum GN=H1C12 PE=2 SV=1	3.19149	2	11	2	29.962	10.59	1.129	0.0358	1.24	0.0186	1.184	0.1731
K3Y8D6	Uncharacterized protein OS=Setaria italica GN=LOC101753867 PE=4 SV=1	7.16332	2	3	2	38.196	5.9	1.25	0.8442	1.019	0.7207	1.674	0.6022
A0A0D3FDS1	Uncharacterized protein OS=Oryza barthii PE=4 SV=1	10.2326	2	3	1	23.593	7.94	1.089	0.722	1.095	0.6676	0.964	0.6697
Q9ZP27	Avenacosidase 2 OS=Avena sativa GN=P60B PE=1 SV=1	3.80623	2	21	1	65.651	5.64	0.83	0.0064	0.769	0.0156	0.776	0.0002
F2EIT9	Predicted protein OS=Hordeum vulgare subsp. vulgare PE=2 SV=1	9.43396	1	6	1	18.176	10.17	2.673	0	1.292	0.0487	1.763	0.3365
K3Y9D3	Cytochrome b-c1 complex subunit Rieske, mitochondrial OS=Setaria italica GN=LOC101758440 PE=4 SV=1	6.98529	1	12	1	29.505	8.88	0.688	0.0173	0.749	0.0303	1.014	0.9689
W4ZRX8	ATP-dependent 6-phosphofructokinase OS=Triticum aestivum GN=PFK PE=3 SV=1	6.67838	3	7	2	62.203	7.08	1.307	0.2254	2.459	0.0112	1.682	0.0598
A0A0D3H7V7	Uncharacterized protein OS=Oryza barthii PE=3 SV=1	4.71464	1	2	1	44.073	6.8	0.967	NA	0.742	NA	NA	NA
F2DYC8	Predicted protein OS=Hordeum vulgare subsp. vulgare PE=2 SV=1	12.7971	5	46	2	60.881	8.72	0.964	0.3641	0.946	0.2227	0.976	0.5441
A0A1D6B094	Citrate synthase OS=Triticum aestivum PE=3 SV=1	7.81563	3	24	2	55.43	6.96	0.903	0.2946	0.958	0.1509	1.059	0.0595
K3ZWR9	Uncharacterized protein OS=Setaria italica GN=LOC101757638 PE=4 SV=1	9.50226	2	12	1	24.278	6.8	0.888	0.3852	0.699	0.0429	0.803	0.1173
A0A1J3F604	DEAD-box ATP-dependent RNA helicase 30 (Fragment) OS=Noccaea caerulescens GN=LC_TR330_c0_g1_i1_g.920 PE=3 SV=1	7.19875	4	12	2	69.814	9.83	1.207	0.4171	0.939	0.5709	0.996	0.8167
A0A0K9RVN4	Uncharacterized protein OS=Spinacia oleracea GN=SOVF_023570 PE=4 SV=1	2.57069	1	5	1	42.009	7.52	0.861	0.1729	0.758	0.0492	1.006	0.9441
A0A1G1P7T3	Glycogen synthase OS=Omnitrophica WOR_2 bacterium RIFCSPHIGHO2_02_FULL_52_10 GN=glgA PE=3 SV=1	1.93133	1	1	1	53.009	7.15	0.787	0.1293	0.701	0.0887	1.02	0.8823
F2DC79	Predicted protein OS=Hordeum vulgare subsp. vulgare PE=2 SV=1	10.7266	2	5	2	31.966	5.48	0.815	0.3568	0.637	0.0387	0.549	0.0137
Q39445	Tubulin beta chain OS=Cicer arietinum GN=TUBB PE=2 SV=1	15.3675	9	79	1	50.544	4.84	1.223	0.4984	1.563	0.0812	1.664	0.0738
A0A0D3GSH1	Uncharacterized protein OS=Oryza barthii PE=4 SV=1	2.39766	4	5	4	188.608	5.63	0.939	0.1744	0.764	0.0015	0.801	0.0261
A0A0D3H429	Uncharacterized protein OS=Oryza barthii PE=4 SV=1	4.14013	1	1	1	33.919	6.18	NA	NA	NA	NA	NA	NA
B6TUA2	Acetyltransferase component of pyruvate dehydrogenase complex OS=Zea mays PE=2 SV=1	10.7607	4	22	1	58.346	7.87	1.48	0.0154	1.629	0.0216	1.034	0.7835
B6SJN3	Protein mago nashi OS=Zea mays PE=2 SV=1	6.06061	1	4	1	18.707	6.2	1.139	0.0554	1.093	0.1493	1.173	0.03
A0A0D3GX07	Uncharacterized protein OS=Oryza barthii PE=4 SV=1	4.50607	1	3	1	64.004	5.44	1.722	0.1235	0.964	0.7944	1.65	0.5854
F2E520	Predicted protein OS=Hordeum vulgare subsp. vulgare PE=2 SV=1	13.4172	6	17	6	50.635	6.87	1.057	0.3272	0.97	0.4038	1.046	0.3519
F2DSQ7	Predicted protein (Fragment) OS=Hordeum vulgare subsp. vulgare PE=2 SV=1	2.87611	1	1	1	50.648	10.14	1.21	0.1954	0.809	NA	0.97	0.8294
A0A0K9QJS2	Tubulin alpha chain OS=Spinacia oleracea GN=SOVF_171050 PE=3 SV=1	12.8889	5	42	1	49.643	5.1	0.747	0.0065	0.758	0.004	0.858	0.0464
A0A176VME4	Uncharacterized protein OS=Marchantia polymorpha subsp. ruderalis GN=AXG93_1175s1280 PE=4 SV=1	1.21951	1	1	1	104.766	6.14	0.935	0.3014	0.815	0.2557	0.868	0.1571
K3Z7E9	Uncharacterized protein OS=Setaria italica GN=LOC101776037 PE=4 SV=1	8.68347	3	132	1	38.32	9.63	1.099	0.0276	0.835	0.0327	1.1	0.0251
K7MAP3	Uncharacterized protein OS=Glycine max GN=GLYMA_15G102600 PE=3 SV=1	13.0769	3	56	3	29.709	9.23	1.223	0.0014	1.061	0.0712	1.14	0.006
A0A1D6BFN2	Histone deacetylase OS=Triticum aestivum PE=4 SV=1	2.18978	1	1	1	61.172	5.52	1.276	0.1545	1.224	0.5052	1.091	0.6399
F2DD01	Predicted protein OS=Hordeum vulgare subsp. vulgare PE=2 SV=1	11.1486	3	8	3	31.651	6.3	0.997	0.8741	0.894	0.0011	0.994	0.8381
K4AAY6	Uncharacterized protein OS=Setaria italica GN=LOC101785376 PE=4 SV=1	2.79898	1	13	1	41.398	8.59	0.772	0.1256	0.785	0.0121	1.315	0.0165
F2DX84	Predicted protein OS=Hordeum vulgare subsp. vulgare PE=2 SV=1	6.50888	2	2	2	37.731	5.39	1.188	0.0657	0.99	0.8241	1.659	0.0108
A0A0D3HHP5	Homoserine dehydrogenase OS=Oryza barthii PE=3 SV=1	1.91045	2	2	2	182.669	6.09	1.177	0.8198	1.722	0.1573	2.398	0.0495
Q6Z4E4	Methylmalonate semi-aldehyde dehydrogenase OS=Oryza sativa subsp. japonica GN=Os07g0188800 PE=2 SV=1	8.2397	4	15	3	57.21	6.35	0.995	0.8713	1.018	0.9673	1.017	0.8916
A0A0K9PC77	Pangloss2 OS=Zostera marina GN=ZOSMA_30G00950 PE=4 SV=1	1.30597	1	1	1	116.982	7.91	1.118	NA	NA	NA	0.968	NA
F2EDJ3	Predicted protein OS=Hordeum vulgare subsp. vulgare PE=2 SV=1	11.2795	5	32	4	61.894	5.29	1.055	0.3355	1.131	0.0803	1.109	0.3205
B6SIR2	Uncharacterized protein OS=Zea mays PE=2 SV=1	7.26257	1	13	1	18.181	7.56	1.006	0.8498	0.852	0.1618	1.441	0.0257
A0A0D3FRA6	Uncharacterized protein OS=Oryza barthii PE=3 SV=1	2.54453	1	3	1	42.955	9.13	0.916	0.1258	1.129	0.0333	0.955	0.6342
F2EA75	Predicted protein OS=Hordeum vulgare subsp. vulgare PE=2 SV=1	2.78481	1	1	1	45.405	5.44	1.017	0.8117	1.465	0.2728	1.109	0.8389
K4ACD5	Uncharacterized protein OS=Setaria italica GN=LOC101753906 PE=4 SV=1	7.22892	2	3	2	37.405	5.08	0.974	0.4963	0.755	0.0015	0.823	0.0057
A0A0D3HTX2	Uncharacterized protein OS=Oryza barthii PE=4 SV=1	3.1136	9	36	9	393.473	5.1	0.98	0.6974	0.871	0.0987	0.873	0.1562
A0A0D3FI48	Uncharacterized protein OS=Oryza barthii PE=4 SV=1	6.84932	2	16	2	33.134	6.71	0.93	0.1445	0.967	0.4186	1.055	0.0128
A0A0D3HD76	Uncharacterized protein OS=Oryza barthii PE=4 SV=1	5.16529	2	5	1	52.659	6.65	1.349	0.1229	1.51	0.1617	1.28	0.1154
K3ZPX1	Uncharacterized protein OS=Setaria italica GN=LOC101760483 PE=4 SV=1	0.792752	1	4	1	184.614	6.73	0.552	0.0843	0.774	0.0667	0.622	0.0032
A0A0D3HI94	Uncharacterized protein OS=Oryza barthii PE=4 SV=1	7.53425	1	5	1	15.846	5.05	2.009	0.0037	1.638	0.0126	1.382	0.4236
A0A1J3CT35	Uncharacterized protein OS=Noccaea caerulescens GN=GA_TR14090_c0_g1_i1_g.44135 PE=4 SV=1	1.45089	1	1	1	99.76	4.88	1.078	0.7623	1.061	0.8509	1.475	0.3277
C6SYE2	Uncharacterized protein OS=Glycine max GN=LOC100306198 PE=2 SV=1	5.40541	1	5	1	16.517	9.54	1.253	0.0226	1.013	0.9394	0.726	0.2379
A0A1D5UJY0	Oleosin OS=Triticum aestivum PE=3 SV=1	5.08475	1	46	1	18.207	9.92	0.967	0.0187	0.874	0.0002	1.103	0.0003
B6T2N1	SWIB/MDM2 domain superfamily protein OS=Zea mays GN=100275998 PE=2 SV=1	18.8811	2	11	2	15.307	10.32	0.709	0.2054	0.597	0.1117	0.675	0.1703
K7KGB8	Uncharacterized protein OS=Glycine max PE=4 SV=1	4.65116	1	1	1	39.299	10.21	NA	NA	1.009	0.8878	0.9	0.4922
O64459	UTP--glucose-1-phosphate uridylyltransferase OS=Pyrus pyrifolia PE=2 SV=1	11.465	4	52	2	51.813	6.39	1.049	0.281	1.066	0.3426	1.071	0.0039
R4NP61	Small heat shock protein 18.0CI OS=Dorcoceras hygrometricum PE=2 SV=1	14.375	2	52	1	17.91	7.4	1.539	0.0028	2.526	0.0001	1.789	0.0967
Q5JMD6	Os01g0971900 protein OS=Oryza sativa subsp. japonica GN=Os01g0971900 PE=4 SV=1	2.23714	2	4	1	97.25	6.51	0.869	0.2827	0.823	0.247	0.629	0.0294
W5FH41	Eukaryotic translation initiation factor 3 subunit C OS=Triticum aestivum PE=3 SV=1	9.59052	9	65	5	104.869	5.68	0.97	0.5135	0.896	0.1927	1.113	0.4136
K7MVD3	Uncharacterized protein OS=Glycine max GN=LOC100789485 PE=3 SV=1	20.5564	15	356	5	70.795	5.21	1.238	0.0328	1.18	0.0389	1.21	0.0637
F2D937	Predicted protein OS=Hordeum vulgare subsp. vulgare PE=2 SV=1	6.39535	1	1	1	38.439	6.05	1.261	0.3159	1.62	0.0357	1.64	0.1098
A0A1D5YTX7	Cysteine synthase OS=Triticum aestivum PE=3 SV=1	9.52381	4	35	4	48.645	8.95	0.941	0.2422	1.098	0.0878	1.044	0.3593
A0A0D3MT28	SGT1 OS=Triticum aestivum GN=SGT1 PE=2 SV=1	12.963	4	12	4	41.326	5.07	0.942	0.3938	1.061	0.3762	1.011	0.8493
K3Z9I7	Uncharacterized protein OS=Setaria italica GN=LOC101776568 PE=4 SV=1	24.0741	4	21	3	23.895	5.54	0.628	0.1694	1.458	0.3034	1.199	0.9457
K4A8Z0	Uncharacterized protein OS=Setaria italica GN=LOC101782136 PE=3 SV=1	2.01613	1	2	1	53.009	7.9	NA	NA	0.857	0.5562	0.722	NA
A0A200QTP8	Carbohydrate binding module family 20 OS=Macleaya cordata GN=BVC80_1769g101 PE=4 SV=1	3.3264	3	6	1	110.381	5.94	0.95	0.5648	0.83	0.1864	0.992	0.8341
M1CCJ9	Peroxidase OS=Solanum tuberosum GN=102585990 PE=3 SV=1	4.17827	1	30	1	39.693	7.66	0.845	0.0344	0.692	0.0311	1.013	0.8662
P04264	Keratin, type II cytoskeletal 1 OS=Homo sapiens GN=KRT1 PE=1 SV=6	17.0807	13	196	13	65.999	8.12	0.894	0.0457	3.358	0	1.561	0.0011
K3YR24	Uncharacterized protein OS=Setaria italica GN=LOC101780583 PE=3 SV=1	12.1622	6	63	6	61.613	7.91	1.041	0.0006	1.103	0.0005	0.993	0.0315
A0A218WEY9	Uncharacterized protein OS=Punica granatum GN=CDL15_Pgr014594 PE=4 SV=1	2.2293	1	1	1	69.009	8.75	1.486	0.0085	NA	NA	1.298	0.0079
K3XUW2	Alpha-mannosidase OS=Setaria italica GN=LOC101761357 PE=3 SV=1	1.0989	1	5	1	134.686	7.15	0.532	0.0988	1.55	0.3015	1.721	0.2232
E1ZCH8	Uncharacterized protein OS=Chlorella variabilis GN=CHLNCDRAFT_57660 PE=4 SV=1	3.96341	1	1	1	35.659	9.31	0.93	0.515	0.605	0.0022	0.79	0.0114
A7KQH1	Tubulin beta chain OS=Eucalyptus grandis GN=TUB2 PE=2 SV=1	25.0559	12	173	1	50.347	4.86	1.233	0.007	1.263	0.129	1.175	0.2965
T1LXG9	Uncharacterized protein OS=Triticum urartu PE=3 SV=1	4.00782	4	129	1	113.886	6.64	0.937	0.0039	0.812	0.0492	0.963	0.1985
A0A0D3GBU7	Protein transport protein sec16 OS=Oryza barthii PE=3 SV=1	0.664011	1	1	1	162.297	5.36	0.916	0.2096	0.946	0.5055	0.966	0.6506
F2E9I1	Predicted protein OS=Hordeum vulgare subsp. vulgare PE=2 SV=1	1.83824	1	3	1	61.915	4.89	NA	NA	NA	NA	NA	NA
A0A0D3HEK5	Uncharacterized protein OS=Oryza barthii PE=4 SV=1	5.70866	2	6	1	50.839	7.94	1.313	0.2241	1.932	0.0141	1.598	0.0927
Q43661	Wali7 protein (Fragment) OS=Triticum aestivum GN=wali7 PE=2 SV=1	5.18519	1	4	1	29.482	7.53	0.724	0	0.853	0.0121	0.768	0.0015
F2D2D1	Predicted protein (Fragment) OS=Hordeum vulgare subsp. vulgare PE=2 SV=1	9.82906	2	5	2	25.963	9.82	1.081	0.0525	1.204	0.0064	1.113	0.0469
F2CXF2	Predicted protein OS=Hordeum vulgare subsp. vulgare PE=2 SV=1	29.1667	8	28	2	38.117	6.39	1.006	0.8574	1.002	0.9947	1.069	0.2104
S8D2V7	Uncharacterized protein (Fragment) OS=Genlisea aurea GN=M569_01026 PE=3 SV=1	11.9649	9	155	2	101.068	6.05	1.029	0.3913	0.883	0.0112	0.926	0.0753
F2E6F3	Coatomer subunit gamma OS=Hordeum vulgare subsp. vulgare PE=2 SV=1	4.6875	4	16	1	99.669	5.17	0.605	NA	0.578	0.3897	0.939	0.6317
K3ZIW6	Uncharacterized protein OS=Setaria italica GN=LOC101772247 PE=4 SV=1	6.73854	2	11	2	42.109	6.34	0.924	0.4689	1.061	0.661	1.138	0.3157
A0A1J3F4S4	Peptidyl-prolyl cis-trans isomerase (Fragment) OS=Noccaea caerulescens GN=LC_TR9060_c0_g1_i1_g.32611 PE=3 SV=1	6.72646	1	2	1	24.229	7.87	0.803	0.0047	0.422	0.1044	0.664	0.0208
T1NA92	Uncharacterized protein OS=Triticum urartu PE=3 SV=1	4.99109	2	8	2	64.024	5.67	0.785	0.0465	0.897	0.3727	1.016	0.9844
F1DKC1	Catalase OS=Triticum aestivum GN=CAT3 PE=2 SV=1	13.1579	4	21	4	56.847	7.08	0.845	0.0052	0.664	0.0028	0.74	0.0026
K3Y9H3	Uncharacterized protein OS=Setaria italica GN=LOC101782762 PE=3 SV=1	19.5402	4	73	1	29.637	4.81	0.816	0.0219	0.796	0.053	0.788	0.037
A0A1D5X6E1	Ribosomal protein OS=Triticum aestivum PE=3 SV=1	13.8298	3	32	2	31.508	10.18	1.076	0.1043	0.863	0.0384	1.108	0.0379
F2CRM2	Predicted protein OS=Hordeum vulgare subsp. vulgare PE=2 SV=1	2.1164	1	1	1	61.578	5.34	0.859	0.4034	1.072	0.9586	1.461	0.2809
A0A0D3GWD9	Uncharacterized protein OS=Oryza barthii PE=4 SV=1	1.91972	1	1	1	61.485	9.1	0.883	0.2224	0.858	0.1863	0.76	0.0761
B6UDT4	Splicing factor U2AF 65 kDa subunit OS=Zea mays PE=2 SV=1	5.36913	2	11	1	65.96	8.41	0.815	0.1232	0.521	0.0213	0.976	0.7159
A0A1D6C0X8	Ribonucleoside-diphosphate reductase OS=Triticum aestivum PE=3 SV=1	5.09709	4	7	2	92.914	7.77	0.811	0	0.866	0.0001	0.701	0.0217
K7KKW1	Uncharacterized protein OS=Glycine max GN=GLYMA_04G181100 PE=4 SV=1	2.47748	1	5	1	48.645	8.4	0.977	0.5381	1.134	0.2338	0.312	0.0008
D2K7Z9	Alpha-amylase OS=Dactylis glomerata PE=2 SV=1	3.51288	1	2	1	47.153	5.48	0.653	0.0179	1.486	0.0163	1.24	0.2003
F2EGL2	Predicted protein (Fragment) OS=Hordeum vulgare subsp. vulgare PE=2 SV=1	3.58891	2	2	2	66.539	7.42	1.052	0.9342	1.447	0.4135	1.085	0.8062
A0A200QV89	Short-chain dehydrogenase/reductase SDR OS=Macleaya cordata GN=BVC80_8551g3 PE=3 SV=1	2.8436	1	1	1	45.839	8.94	NA	NA	NA	NA	NA	NA
F2DYM0	Predicted protein OS=Hordeum vulgare subsp. vulgare PE=2 SV=1	1.72084	2	7	2	119.198	6.6	0.957	0.0342	0.982	0.5557	0.924	0.0615
A0A0D3FQX0	Uncharacterized protein OS=Oryza barthii PE=4 SV=1	3.58209	1	5	1	37.132	8.73	0.591	0.4533	0.409	0.0726	0.605	0.2314
A0A1J7GME9	Uncharacterized protein OS=Lupinus angustifolius GN=TanjilG_01819 PE=4 SV=1	4.54545	1	4	1	39.152	11.33	1.091	0.6204	0.891	0.7144	1.984	0.2862
F2DJ15	Predicted protein OS=Hordeum vulgare subsp. vulgare PE=2 SV=1	0.9	1	1	1	107.919	6.7	0.77	0.0091	0.662	0.0005	0.731	0.0088
P53683	Calcium-dependent protein kinase 19 OS=Oryza sativa subsp. japonica GN=CPK19 PE=2 SV=2	2.43902	1	6	1	59.468	6.33	0.774	0.1643	1.157	0.0265	1.26	0.0846
K4A4Z8	Coatomer subunit alpha OS=Setaria italica GN=LOC101759451 PE=4 SV=1	6.31665	6	11	1	136.388	6.96	1.198	0.0028	1.124	0.1144	1.007	0.8898
F2D7F9	Predicted protein OS=Hordeum vulgare subsp. vulgare PE=2 SV=1	8.85529	3	10	3	48.381	9.57	1.074	0.4006	0.917	0.2327	0.755	0.0304
A0A1J3JG74	RNA helicase OS=Noccaea caerulescens GN=MP_TR22239_c0_g1_i1_g.62915 PE=3 SV=1	2.89116	1	1	1	66.104	9.28	0.801	0.2915	1.089	0.9133	0.623	0.146
A0A0D3F003	rRNA adenine N(6)-methyltransferase OS=Oryza barthii PE=3 SV=1	1.57959	1	11	1	92.007	9.91	0.816	0.0549	0.719	0.0036	0.697	0.0036
A0A125U0H1	Peroxiredoxin OS=Lysobacter capsici AZ78 GN=AZ78_0281 PE=4 SV=1	10.7595	1	2	1	17.362	5.17	1.96	0.0723	2.343	0.0054	2.035	0.096
F2DIP0	Predicted protein OS=Hordeum vulgare subsp. vulgare PE=2 SV=1	2.64505	3	12	3	132.658	6.4	1.093	0.4348	0.813	0.0789	1.096	0.3921
Q93YG1	Monodehydroascorbate reductase OS=Mesembryanthemum crystallinum GN=mdhar1 PE=2 SV=1	5.66038	2	6	2	51.716	6.81	1.131	0.1939	1.04	0.6737	1.152	0.2243
I1KM81	Uncharacterized protein OS=Glycine max GN=LOC100786724 PE=3 SV=2	1.53322	1	8	1	62.598	6.32	1.214	0.0094	1.071	0.1211	1.108	0.0374
Q84P62	OSJNBa0087O24.10 protein OS=Oryza sativa subsp. japonica GN=Os04g0665800 PE=2 SV=1	3.98671	1	4	1	32.738	6.14	1.923	0.0962	1.283	0.6424	1.399	0.3795
Q7XXP3	Hydroxyanthranilate hydroxycinnamoyltransferase 1 OS=Avena sativa GN=AsHHT1 PE=2 SV=1	12.4717	4	10	4	47.887	6.1	1.418	0.2248	1.527	0.1437	1.374	0.2099
K4AMK8	Uncharacterized protein OS=Setaria italica GN=LOC101756196 PE=4 SV=1	1.77384	2	3	1	145.997	6.1	0.81	0.0731	1.16	0.3242	1.222	0.0252
K4A4U3	Uncharacterized protein OS=Setaria italica GN=LOC101768779 PE=3 SV=1	4.86601	5	12	1	155.601	5.39	1.957	0.0767	1.256	0.2992	0.939	0.3689
A0A1Z5RFW9	Uncharacterized protein OS=Sorghum bicolor GN=SORBI_3006G274800 PE=3 SV=1	13.2075	2	5	2	29.082	5.95	5.53	0.2332	4.51	0.3144	4.606	0.3066
A0A1D5YQY9	Clathrin heavy chain OS=Triticum aestivum PE=3 SV=1	14.9297	21	93	2	193.356	5.36	1.012	0.7958	0.941	0.1799	0.988	0.7112
K3ZPV5	Uncharacterized protein OS=Setaria italica GN=LOC101780057 PE=4 SV=1	0.452489	2	4	2	540.828	6.3	0.96	0.6095	0.593	0.0058	0.972	0.4409
F2DC41	Predicted protein OS=Hordeum vulgare subsp. vulgare PE=2 SV=1	5.05051	2	5	2	53.847	4.78	1.256	0.4253	0.627	0.2383	1.373	0.6106
A0A0D3FTI6	Uncharacterized protein OS=Oryza barthii PE=4 SV=1	3.78151	2	13	1	77.659	7.36	0.802	0.168	0.54	0.1228	0.75	0.1728
K3YWI0	Uncharacterized protein OS=Setaria italica GN=LOC101762058 PE=4 SV=1	10.4895	2	6	1	15.393	5.38	1.066	0.7622	0.661	0.0438	1.103	0.7493
W5BH20	Anamorsin homolog OS=Triticum aestivum PE=3 SV=1	14.7222	3	12	3	37.937	7.75	0.859	0.2339	0.8	0.1479	1.069	0.7858
K3Y6Q0	Uncharacterized protein OS=Setaria italica GN=LOC101779004 PE=4 SV=1	2.55906	1	19	1	53.073	5.57	0.987	0.7998	1.021	0.3942	1.228	0.0329
A0A0D3HH95	Uncharacterized protein OS=Oryza barthii PE=3 SV=1	1.47225	1	2	1	93.443	9.14	1.197	0.1293	1.11	0.4018	1.264	0.0302
A0A1D6AXH4	DNA-directed RNA polymerase subunit beta OS=Triticum aestivum PE=3 SV=1	1.29646	1	1	1	129.8	8.38	0.969	0.5913	1	0.9659	1.162	0.7517
K2RU53	Cytochrome P450 OS=Macrophomina phaseolina (strain MS6) GN=MPH_06565 PE=3 SV=1	3.2967	1	1	1	59.535	8.28	0.605	NA	1.809	NA	1.679	NA
B6TK79	Aspartate aminotransferase OS=Zea mays PE=2 SV=1	3.90456	2	3	2	49.336	8.18	1.743	0.0105	1.471	0.0286	1.305	0.0478
K3Y0E8	Uncharacterized protein OS=Setaria italica GN=LOC101774189 PE=4 SV=1	12.7907	1	3	1	9.15	7.42	0.841	0.0031	0.757	0.0007	0.188	0.0001
A0A078GYR3	Plasma membrane ATPase OS=Brassica napus GN=BnaA09g09830D PE=3 SV=1	7.79768	6	13	0	104.329	6.76	NA	NA	NA	NA	NA	NA
A0A0D3EM66	Uncharacterized protein OS=Oryza barthii PE=4 SV=1	3.92157	1	4	1	47.827	8.46	0.623	0.2881	1.213	0.3305	1.724	0.2818
T0JUV9	Uncharacterized protein OS=Colletotrichum gloeosporioides (strain Cg-14) GN=CGLO_16919 PE=3 SV=1	4.04313	1	2	1	40.157	7.2	1.822	0.0028	1.117	0.0717	1.42	0.0108
F2DUC1	Predicted protein (Fragment) OS=Hordeum vulgare subsp. vulgare PE=2 SV=1	1.79283	1	2	1	58.248	8.03	0.857	0.1136	0.887	0.2037	1.105	0.5952
Q6YS30	DEAD-box ATP-dependent RNA helicase 5 OS=Oryza sativa subsp. japonica GN=Os07g0301200 PE=2 SV=1	9.17969	4	16	3	55.588	8.91	0.789	0.1536	0.832	0.1309	0.881	0.2205
A0A0U9I707	Proteasome subunit beta type OS=Klebsormidium flaccidum GN=KFL_000920220 PE=3 SV=1	6.73759	2	19	2	30.174	6.73	1.024	0.6883	1.097	0.0739	1.059	0.1283
I1HMP2	Uncharacterized protein OS=Brachypodium distachyon GN=LOC100837682 PE=4 SV=1	5.50285	2	17	2	58.851	5.86	1.586	0.1398	1.204	0.5804	1.286	0.4082
A0A218VR30	Uncharacterized protein OS=Punica granatum GN=CDL15_Pgr020097 PE=3 SV=1	18.0556	11	165	2	61.28	6.93	0.835	0.0011	0.951	0.0526	1.064	0.5496
A0A0D3EZ61	Uncharacterized protein OS=Oryza barthii PE=3 SV=1	10.5727	2	5	2	25.449	6.23	1.091	0.1912	0.974	0.5258	1	0.9098
A0A0K9RGQ2	Uncharacterized protein OS=Spinacia oleracea GN=SOVF_068530 PE=4 SV=1	5.95238	3	13	2	66.247	6.57	0.841	0.0484	0.82	0.001	0.856	0.0018
F2DXJ7	DNA helicase OS=Hordeum vulgare subsp. vulgare PE=2 SV=1	1.92802	1	2	1	85.517	6.34	0.574	0.2329	0.749	NA	0.656	0.0322
K3ZV34	Succinate--CoA ligase [ADP-forming] subunit alpha, mitochondrial OS=Setaria italica GN=LOC101759813 PE=3 SV=1	18.3735	5	56	2	34.339	8.22	1.139	0.0181	1.029	0.7212	1.355	0.0004
A0A078GCA9	BnaC08g43210D protein OS=Brassica napus GN=BnaC08g43210D PE=4 SV=1	1.39752	1	1	1	72.208	7.03	1.092	0.8242	1.293	0.0953	1.004	0.927
F2CSX0	Mitochondrial Rho GTPase OS=Hordeum vulgare subsp. vulgare PE=2 SV=1	24.7078	13	56	13	66.739	5.39	1.03	0.2901	1.048	0.1541	1.099	0.0209
F2DBR2	Predicted protein OS=Hordeum vulgare subsp. vulgare PE=2 SV=1	3.46154	3	30	1	112.168	5.2	1.018	0.4954	0.92	0.4132	1.002	0.9619
Q7XTT6	OSJNBa0058K23.17 protein OS=Oryza sativa subsp. japonica GN=OSJNBa0058K23.17 PE=4 SV=2	4.914	6	14	2	183.031	6.79	0.976	0.6017	0.849	0.0814	1.067	0.9065
A0A0D3EQN7	Uncharacterized protein OS=Oryza barthii PE=4 SV=1	8.36364	2	11	2	29.873	7.77	1.13	0.0329	1.332	0.0507	1.326	0.003
I1L3I9	Uncharacterized protein OS=Glycine max GN=LOC100799127 PE=4 SV=1	2.45536	1	9	1	50.164	9.23	1.802	0.174	1.717	0.1789	1.491	0.4818
A0A0D3GHL9	Uncharacterized protein OS=Oryza barthii PE=3 SV=1	2.11416	1	7	1	51.009	9.91	1.429	0.4814	2.606	0.1991	NA	NA
K3Z8Z8	Uncharacterized protein OS=Setaria italica GN=LOC101774021 PE=4 SV=1	8.62745	2	4	2	27.498	8.29	1.971	0.0002	3.019	0.0001	2.689	0.0009
K3Z334	Uncharacterized protein OS=Setaria italica GN=LOC101762805 PE=4 SV=1	2.39863	4	24	2	194.783	4.81	1.101	0.544	0.692	0.0419	0.852	0.2369
A0A166T4C3	Uncharacterized protein OS=Colletotrichum tofieldiae GN=CT0861_04987 PE=4 SV=1	3.15985	1	1	1	58.888	8.57	1.102	0.8057	1.053	0.9955	1.378	0.2169
A0A0D3F5H5	Uncharacterized protein OS=Oryza barthii PE=4 SV=1	5.22565	2	7	2	45.595	4.75	1.042	0.9335	0.92	0.4698	1.254	0.3301
K3Z3G2	Beta-galactosidase OS=Setaria italica GN=LOC101778499 PE=3 SV=1	2.37389	2	9	2	111.643	6.11	1.26	0.0231	1.027	0.9488	1.263	0.0435
I1M4H7	Uncharacterized protein OS=Glycine max GN=LOC100798721 PE=4 SV=1	1.85497	1	1	1	66.399	6.55	1.047	0.1543	0.86	0.0314	0.992	0.8411
F2E626	Predicted protein OS=Hordeum vulgare subsp. vulgare PE=2 SV=1	6.07083	3	6	1	63.701	6.19	1.331	0.0009	1.113	0.0565	1.213	0.0046
Q84Q72	18.1 kDa class I heat shock protein OS=Oryza sativa subsp. japonica GN=HSP18.1 PE=2 SV=1	30.4348	4	115	1	18.071	7.42	0.814	0.2873	0.653	0.1297	0.701	0.0116
F2D7B6	Predicted protein (Fragment) OS=Hordeum vulgare subsp. vulgare PE=2 SV=1	5.76441	2	6	2	43.661	7.27	0.933	0.1103	0.93	0.5622	1.136	0.1548
F2D2W7	Predicted protein OS=Hordeum vulgare subsp. vulgare PE=2 SV=1	11.9122	3	14	3	35.731	6.83	1.55	0.1685	1.44	0.2667	1.029	0.5738
F2E3A7	Predicted protein OS=Hordeum vulgare subsp. vulgare PE=2 SV=1	7.74411	3	5	1	65.802	7.18	1.376	NA	NA	NA	1.097	NA
A0A1D5TQL3	Superoxide dismutase [Cu-Zn] OS=Triticum aestivum PE=3 SV=1	9.50413	2	22	1	24.591	8.03	1.015	0.6445	0.851	0.0105	1.147	0.0329
K4AC38	Uncharacterized protein OS=Setaria italica GN=LOC101771858 PE=4 SV=1	3.47826	1	3	1	38.35	9.11	NA	NA	NA	NA	NA	NA
B6T3J3	Histone H2A OS=Zea mays PE=2 SV=1	21.3415	3	57	1	16.987	10.76	0.429	NA	NA	NA	0.534	0.0237
A0A200R9L2	Ribosomal protein S5 OS=Macleaya cordata GN=BVC80_9055g27 PE=3 SV=1	5.43478	1	6	1	30.149	10.36	1.259	0.0423	1.018	0.9922	1.319	0.019
M1VX62	Uncharacterized protein OS=Claviceps purpurea (strain 20.1) GN=CPUR_06327 PE=4 SV=1	3.16901	1	2	1	32.579	5.2	1.26	0.3851	0.769	0.4791	0.877	0.3028
F2DS36	RuvB-like helicase (Fragment) OS=Hordeum vulgare subsp. vulgare PE=2 SV=1	17.2205	4	29	1	36.539	5.19	1.112	0.3525	1.162	0.1883	1.319	0.0546
K3Z3P7	Uncharacterized protein OS=Setaria italica GN=LOC101754033 PE=4 SV=1	2.47191	2	13	1	98.883	4.88	1.008	0.908	1.012	0.8806	0.925	0.5262
A0A0C4BJE5	Serine hydroxymethyltransferase OS=Triticum aestivum PE=3 SV=1	5.29412	2	5	2	56.087	8.21	1.574	0.1904	1.473	0.2255	2.576	0.0203
F2EHJ7	Predicted protein OS=Hordeum vulgare subsp. vulgare PE=2 SV=1	2.44444	1	2	1	47.594	4.81	0.923	0.1719	0.818	0.0083	0.885	0.0181
F2CUS4	Predicted protein OS=Hordeum vulgare subsp. vulgare PE=2 SV=1	3.125	1	7	1	44.429	9	0.909	0.0194	0.898	0.1178	0.985	0.5184
A0A0D3EZG1	Uncharacterized protein OS=Oryza barthii PE=4 SV=1	2.31214	1	1	1	57.052	9.67	0.723	0.0273	1.011	0.8523	1.019	0.916
K3Y9T8	Uncharacterized protein OS=Setaria italica GN=LOC101762773 PE=4 SV=1	4.34783	1	2	1	25.201	9.26	1.003	0.8405	0.856	0.2694	0.743	0.0956
F2ELF3	Predicted protein OS=Hordeum vulgare subsp. vulgare PE=2 SV=1	6.93069	2	21	1	42.166	6.73	0.925	0.3395	0.928	0.5152	0.942	0.2026
Q0JDA2	Succinate dehydrogenase subunit 5, mitochondrial OS=Oryza sativa subsp. japonica GN=SDH5 PE=1 SV=1	6.92641	1	3	1	24.568	8.65	0.857	0.179	0.421	0.0537	0.713	0.0325
A0A1P8B0W9	GRIM-19 protein OS=Arabidopsis thaliana GN=At2g33220 PE=4 SV=1	10.3448	1	22	1	19.634	9.09	0.958	0.3316	1.322	0.0291	1.446	0.0025
F2EDT9	Predicted protein OS=Hordeum vulgare subsp. vulgare PE=2 SV=1	10.9589	4	24	2	55.578	7.37	1.001	0.991	0.924	0.1206	0.974	0.5287
F2CUD8	Predicted protein OS=Hordeum vulgare subsp. vulgare PE=2 SV=1	6.02094	2	13	2	39.139	7.87	0.75	0.0186	0.696	0.0284	0.588	0.0034
A0A0D3F480	Uncharacterized protein OS=Oryza barthii PE=4 SV=1	1.21951	1	1	1	83.016	6.39	1.058	0.3901	1.018	0.9348	1.098	0.0693
I1M5E5	Uncharacterized protein OS=Glycine max GN=LOC100794121 PE=4 SV=1	3.15315	1	1	1	48.406	5.9	1.016	0.5571	0.92	0.0116	0.848	0.0062
Q657T0	Os01g0111200 protein OS=Oryza sativa subsp. japonica GN=Os01g0111200 PE=4 SV=1	2.25806	1	2	1	65.266	7.17	1.102	0.0266	0.915	0.0208	1.081	0.0232
F2E6W6	Predicted protein OS=Hordeum vulgare subsp. vulgare PE=2 SV=1	2.63852	1	1	1	43.466	6.48	0.661	0.142	0.923	0.5353	1.054	0.7046
A0A200QFS0	NAC domain OS=Macleaya cordata GN=BVC80_8823g4 PE=4 SV=1	3.84615	1	1	1	38.345	6.67	1.139	0.0195	0.927	0.3444	1.12	0.2466
F2DE13	Predicted protein OS=Hordeum vulgare subsp. vulgare PE=2 SV=1	25.0965	7	37	7	29.391	10.35	1.272	0.0002	1.279	0.0017	1.261	0.0001
Q5JMM6	Os01g0753100 protein OS=Oryza sativa subsp. japonica GN=Os01g0753100 PE=4 SV=1	2.73973	1	7	1	38.79	9.09	0.961	0.28	0.904	0.1454	1.033	0.6342
Q94IC1	Betaine aldehyde dehydrogenase OS=Hordeum vulgare GN=BBD2 PE=2 SV=1	9.74155	4	24	1	54.421	5.62	1.083	0.0768	0.864	0.0475	0.869	0.0005
K3ZHY5	Uncharacterized protein OS=Setaria italica GN=LOC101786286 PE=3 SV=1	12.9799	7	47	1	58.87	5.43	1.067	0.4168	1.136	0.071	1.184	0.0031
F2CYB8	Peptidyl-prolyl cis-trans isomerase OS=Hordeum vulgare subsp. vulgare PE=2 SV=1	4.30108	1	6	1	29.731	9.47	0.504	0.0036	0.515	0.0045	0.694	0.0412
K3XGQ9	Uncharacterized protein OS=Setaria italica GN=LOC101779223 PE=4 SV=1	17.7734	7	44	1	57.181	6.48	0.995	0.8418	1.016	0.7016	1.011	0.6581
M7YCZ2	Protein vip1 OS=Triticum urartu GN=TRIUR3_33401 PE=4 SV=1	6.98413	2	4	2	32.944	7.93	0.822	0.2476	0.697	0.3877	0.736	0.4699
K4A7C9	tRNA (guanine(26)-N(2))-dimethyltransferase OS=Setaria italica GN=LOC101772693 PE=3 SV=1	4.32612	2	4	2	66.244	8.27	1.072	0.8083	1.284	0.0354	1.311	0.012
A0A0R4J3S5	Uncharacterized protein OS=Glycine max GN=LOC100795756 PE=4 SV=1	10.6624	6	33	1	66.677	7.87	1.02	0.8951	0.98	0.7307	1.164	0.1798
A0A078GTP4	BnaC06g26740D protein OS=Brassica napus GN=BnaC06g26740D PE=3 SV=1	4.25532	1	93	1	26.902	10.26	1.142	0.0039	1.1	0.0086	1.058	0.4812
B4G0K4	Phosphoglycerate kinase OS=Zea mays GN=100274579 PE=2 SV=1	24.6269	8	124	2	42.413	5.87	0.929	0.1454	0.811	0.0833	0.805	0.0209
X8J037	Phytochrome-like histidine kinase, putative OS=Rhizoctonia solani AG-3 Rhs1AP GN=RSOL_058490 PE=4 SV=1	0.880282	1	2	1	184.118	5.63	1.551	NA	1.292	0.2345	0.545	NA
A0A0D3GHS7	40S ribosomal protein S24 OS=Oryza barthii PE=3 SV=1	10.0478	3	17	3	23.774	11.36	1.242	0.1799	1.103	0.5226	1.22	0.2495
A0A0D3ENX6	Uncharacterized protein OS=Oryza barthii PE=4 SV=1	3.15501	2	7	2	81.405	8.79	0.882	0.0529	1.123	0.0091	1.101	0.0067
K3XGI5	Uncharacterized protein OS=Setaria italica GN=LOC101779618 PE=4 SV=1	2.09924	1	1	1	54.468	7.03	0.952	0.6057	0.921	0.4382	1.123	0.387
A0A0D3EZ31	Uncharacterized protein OS=Oryza barthii PE=4 SV=1	1.50862	2	4	2	150.645	6.15	0.885	0.4537	1.545	0.1196	1.341	0.3011
K3YR63	Uncharacterized protein OS=Setaria italica GN=LOC101782858 PE=4 SV=1	5.026	3	9	1	64.302	9.14	0.923	0.3578	0.8	0.0055	0.778	0.0754
A0A0D3G9C2	Uncharacterized protein OS=Oryza barthii PE=4 SV=1	2.28717	3	7	3	179.427	5.15	1.113	0.8574	0.634	0.132	0.816	0.3014
I1KBS4	Ferrochelatase OS=Glycine max GN=LOC100785669 PE=3 SV=1	2.45283	1	2	1	59.447	5	0.856	0.3748	1.087	0.9148	1.154	0.6251
F2DYD4	Predicted protein OS=Hordeum vulgare subsp. vulgare PE=2 SV=1	18.1347	3	24	2	21.927	6.35	0.939	0.4876	0.888	0.3628	1.173	0.0996
B6SHD7	SNARE-interacting protein KEULE OS=Zea mays PE=2 SV=1	1.66415	1	1	1	74.847	7.87	1.091	0.0857	0.871	0.1872	1.18	0.1212
F2E5L7	Predicted protein (Fragment) OS=Hordeum vulgare subsp. vulgare PE=2 SV=1	2.93333	1	3	1	39.57	9.09	1.345	0.6435	2.452	0.0169	2.517	0.0161
F2DHV6	Predicted protein OS=Hordeum vulgare subsp. vulgare PE=2 SV=1	5.80357	1	2	1	23.731	4.46	0.97	0.3417	0.912	0.1187	1.236	0.0502
A0A0E0A6Z7	Uncharacterized protein OS=Oryza glumipatula PE=4 SV=1	2.15695	3	3	3	232.918	5.39	0.583	NA	1.542	0.099	NA	NA
F2CVM0	Predicted protein OS=Hordeum vulgare subsp. vulgare PE=2 SV=1	5.50847	1	2	1	24.873	6.48	1.315	0.4181	1.485	0.2257	1.486	0.226
B6TF18	Membrane steroid-binding protein 1 OS=Zea mays PE=2 SV=1	10.5769	1	4	1	10.99	5.52	0.479	0.23	0.539	0.0338	1.16	0.7481
Q0JEF7	CASP-like protein 2A1 OS=Oryza sativa subsp. japonica GN=Os04g0281900 PE=2 SV=1	4.30622	1	1	1	22.117	7.65	1.049	0.9521	1.115	0.7107	1.219	0.2215
A0A0K9R4N7	Uncharacterized protein (Fragment) OS=Spinacia oleracea GN=SOVF_112370 PE=4 SV=1	1.08303	1	1	1	126.1	6.18	NA	NA	NA	NA	NA	NA
A0A0D3EUD1	Uncharacterized protein OS=Oryza barthii PE=4 SV=1	2.3622	1	1	1	40.263	7.14	1.149	0.697	1.377	0.2713	1.409	0.2347
F2CWN4	Signal recognition particle 54 kDa protein OS=Hordeum vulgare subsp. vulgare PE=2 SV=1	17.3038	7	21	7	54.472	9.29	0.995	0.8732	0.962	0.5128	1.145	0.1151
A0A1Q3ALD3	Ribosomal_L22 domain-containing protein OS=Cephalotus follicularis GN=CFOL_v3_00093 PE=3 SV=1	10.3825	1	2	1	20.809	10.56	1.653	0.0705	0.653	0.067	1.967	0.0333
B8AJN7	Trehalose-6-phosphate synthase 4 OS=Oryza sativa subsp. indica GN=TPS4 PE=2 SV=1	1.27907	1	1	1	96.574	6.01	1.153	0.1859	0.927	0.0584	1.044	0.5364
R7WGN2	Histone-lysine N-methyltransferase, H3 lysine-9 specific SUVH3 OS=Aegilops tauschii GN=F775_26832 PE=4 SV=1	2.08092	1	1	1	94.995	8.25	0.761	0.1623	0.611	0.0127	0.855	0.4592
A0A096QRL3	Nana plant2 OS=Zea mays GN=ZEAMMB73_Zm00001d014887 PE=4 SV=1	3.91459	2	3	2	65.069	8.27	2.782	0.0372	2.621	0.0452	3.186	0.0262
F2CSU5	Predicted protein OS=Hordeum vulgare subsp. vulgare PE=2 SV=1	10.3614	4	9	3	44.81	8.32	0.852	0.3993	0.511	0.071	0.506	0.0166
A0A0K9S1I9	Uncharacterized protein OS=Spinacia oleracea GN=SOVF_010100 PE=3 SV=1	4.15755	1	1	1	52.51	5.16	NA	NA	NA	NA	NA	NA
K3YYT9	Acetolactate synthase OS=Setaria italica GN=LOC101778558 PE=3 SV=1	8.8647	4	13	2	69.332	6.93	1.073	0.5533	1.029	0.9052	1.02	0.9394
F2E8H9	Predicted protein OS=Hordeum vulgare subsp. vulgare PE=2 SV=1	5.25606	4	11	4	78.808	5.81	1.115	0.4422	1.136	0.2874	0.943	0.5158
K3Y9Z4	Uncharacterized protein OS=Setaria italica GN=LOC101765743 PE=3 SV=1	9.72222	2	7	2	23.575	5.74	1.016	0.91	0.892	0.2175	1.275	0.032
A0A1Y1HY34	Heat shock protein OS=Klebsormidium flaccidum GN=KFL_000800140 PE=3 SV=1	10.9418	7	89	2	83.062	5	1.103	0.3424	0.866	0.0201	1.035	0.3766
B4FFZ9	Oil body-associated protein 1A OS=Zea mays GN=OBAP1A PE=2 SV=1	13.8655	4	156	1	26.207	6.3	0.828	0.1127	0.758	0.0141	1.021	0.7827
A0A142L027	Superoxide dismutase [Cu-Zn] OS=Ipomoea batatas PE=2 SV=1	14.4737	2	30	1	15.251	6.24	3.183	0.0001	2.831	0	2.793	0.0003
K3YSL1	Uncharacterized protein OS=Setaria italica GN=LOC101783011 PE=4 SV=1	2.5522	1	4	1	49.74	6.43	1.287	0.5017	0.968	0.3681	1.043	0.401
K3YRJ0	Aldehyde dehydrogenase OS=Setaria italica GN=LOC101782853 PE=3 SV=1	5.11364	4	6	1	56.172	7.06	NA	NA	NA	NA	NA	NA
F2E6V0	Predicted protein OS=Hordeum vulgare subsp. vulgare PE=2 SV=1	11.6041	3	19	3	31.912	9.38	0.931	0.3538	0.848	0.0035	1.115	0.2528
F2D294	Predicted protein OS=Hordeum vulgare subsp. vulgare PE=2 SV=1	20.3279	5	34	1	33.103	5.87	0.821	0.0049	0.87	0.032	0.911	0.1258
W1NIA7	Uncharacterized protein OS=Amborella trichopoda GN=AMTR_s00009p00264000 PE=3 SV=1	7.21805	6	36	1	73.286	5.08	1.342	0.0004	1.272	0.0302	1.424	0.0034
Q6Z6H8	Os02g0761100 protein OS=Oryza sativa subsp. japonica GN=Os02g0761100 PE=2 SV=1	5.45906	2	4	2	43.925	5.6	0.865	0.3918	0.654	0.0027	0.831	0.1425
G5DX86	TUDOR-SN protein 2 (Fragment) OS=Silene latifolia PE=2 SV=1	4.62777	3	21	3	54.222	8.5	0.76	0.029	1.069	0.7299	1.031	0.8865
K3Z9F1	Uncharacterized protein OS=Setaria italica GN=LOC101781307 PE=3 SV=1	15.1786	2	18	2	24.992	9.17	1.151	0.1327	1.034	0.6893	1.053	0.5616
G3LWD1	ATP synthase beta subunit (Fragment) OS=Bradyrhizobium sp. JNVU TV11 GN=atpD PE=4 SV=1	24.5283	3	59	1	16.98	5.82	1.252	0.0447	1.16	0.0048	1.279	0.0087
F2DDZ1	Predicted protein OS=Hordeum vulgare subsp. vulgare PE=2 SV=1	2.91971	1	6	1	45.677	6.42	0.915	0.5185	1.168	0.9848	1.516	0.3631
Q53UC8	Delta-1-pyrroline-5-carboxylate synthase OS=Triticum aestivum GN=WP5CS PE=2 SV=1	7.26257	5	28	4	77.534	6.55	1.405	0.0044	1.334	0.0282	1.608	0.0024
Q0JBS2	Os04g0513000 protein (Fragment) OS=Oryza sativa subsp. japonica GN=Os04g0513000 PE=4 SV=1	5.98802	1	2	1	17.647	8.85	NA	NA	NA	NA	NA	NA
K3YJV0	Uncharacterized protein OS=Setaria italica GN=LOC101780576 PE=4 SV=1	8.93855	1	2	1	20.082	8.92	1.324	0.4696	0.903	0.4841	0.951	0.5943
I1MNU1	Uncharacterized protein OS=Glycine max GN=LOC100819739 PE=3 SV=1	9.17431	4	33	1	58.435	5.47	1.314	0.0159	1.285	0.0204	1.377	0.0175
C7J0T2	Os04g0510900 protein (Fragment) OS=Oryza sativa subsp. japonica GN=Os04g0510900 PE=4 SV=1	10	2	138	1	35.3	8.7	0.732	0.2885	0.628	0.1625	0.919	0.3754
K3XKD4	Pyrroline-5-carboxylate reductase OS=Setaria italica GN=LOC101764215 PE=3 SV=1	9.47712	2	11	1	32.076	8.54	0.602	0.1043	1.201	0.9541	1.281	0.2886
A0A096YDV8	Phloem small RNA-binding protein kinase 1 OS=Cucurbita maxima PE=2 SV=1	7.52089	2	4	2	41.324	5.95	1.233	0.0161	0.903	0.0946	1.086	0.351
A0A1D6C4A1	Thiamine thiazole synthase, chloroplastic OS=Triticum aestivum GN=THI1 PE=3 SV=1	15.212	4	9	4	42.565	6.24	1.944	0.4211	1.899	0.4417	2.099	0.3379
F2D9M0	Predicted protein OS=Hordeum vulgare subsp. vulgare PE=2 SV=1	0.896861	1	1	1	120.593	8.16	NA	NA	NA	NA	NA	NA
P43643	Elongation factor 1-alpha OS=Nicotiana tabacum PE=2 SV=1	11.8568	5	93	1	49.251	9.13	0.984	0.2219	0.958	0.0362	1.085	0.0118
A0A140GYL3	Uncharacterized protein OS=Paspalum vaginatum PE=2 SV=1	22.5738	10	160	5	52.008	5.52	1.046	0.5226	1.006	0.9298	1.142	0.0628
A0A176VBY3	Uncharacterized protein OS=Marchantia polymorpha subsp. ruderalis GN=AXG93_3426s1110 PE=4 SV=1	14.0741	2	36	2	14.644	10.23	0.98	0.75	0.741	0.0299	1.034	0.6324
F2D137	Predicted protein OS=Hordeum vulgare subsp. vulgare PE=2 SV=1	6.77083	1	1	1	22.098	8.35	0.899	0.2	1.079	0.0761	0.976	0.634
F2DLK1	Predicted protein OS=Hordeum vulgare subsp. vulgare PE=2 SV=1	2.20472	1	2	1	71.882	5.49	1.198	0.1156	1.112	0.8414	0.994	0.9203
A7U438	Tryptophanin OS=Avena sativa PE=2 SV=1	34.0136	4	163	4	16.882	5.86	0.724	0.0005	1.746	0	1.059	0.0001
K4A6U5	Uncharacterized protein OS=Setaria italica GN=LOC101765676 PE=3 SV=1	14.9231	10	275	1	71.367	5.34	1.245	NA	1.106	NA	1.38	NA
A0A0D3FRF1	Uncharacterized protein OS=Oryza barthii PE=4 SV=1	10.041	4	56	4	55.512	7.08	1.03	0.4198	1.013	0.6924	1.075	0.2734
A0A218WZT0	Uncharacterized protein OS=Punica granatum GN=CDL15_Pgr018558 PE=4 SV=1	2.53682	2	12	1	133.148	6.24	0.738	0.1334	0.987	0.7429	1.029	0.6812
A0A200R695	Zinc finger protein OS=Macleaya cordata GN=BVC80_1835g627 PE=4 SV=1	6.90608	3	7	3	41.41	5.17	1.337	0.0094	1.373	0.0014	1.141	0.0611
F2E6W5	Predicted protein OS=Hordeum vulgare subsp. vulgare PE=2 SV=1	21.2329	3	5	3	16.312	5.72	0.731	0.0181	1.21	0.0584	0.965	0.6744
F2EEY9	Predicted protein OS=Hordeum vulgare subsp. vulgare PE=2 SV=1	16.1725	4	20	4	40.168	7.36	0.985	0.7683	0.813	0.0889	0.917	0.0339
Q0JD02	Os04g0439900 protein OS=Oryza sativa subsp. japonica GN=Os04g0439900 PE=2 SV=1	19.5804	6	37	2	46.295	5.38	1.175	0.3095	0.908	0.3865	1.042	0.905
Q6ETN4	Os02g0177500 protein OS=Oryza sativa subsp. japonica GN=Os02g0177500 PE=3 SV=1	13.9535	1	9	1	9.675	4.56	2.537	0.217	0.96	0.5213	0.493	0.112
A0A1D5UTK1	GrpE protein homolog OS=Triticum aestivum PE=3 SV=1	2.66272	1	1	1	37.213	7.4	1.083	0.6182	1.198	0.5163	1.1	0.3105
F2DR29	Predicted protein OS=Hordeum vulgare subsp. vulgare PE=2 SV=1	2.86576	2	4	2	72.972	5.4	1.05	0.2895	1.037	0.0551	1.176	0
A0A140GYM1	Uncharacterized protein OS=Paspalum vaginatum PE=2 SV=1	3.55556	1	9	1	25.231	6.99	0.798	0.2404	1.128	0.7181	1.383	0.202
A0A1Y1HLY4	Acetyl-CoA carboxylase 1 OS=Klebsormidium flaccidum GN=KFL_000340420 PE=4 SV=1	1.5619	3	15	1	287.326	6.34	NA	NA	NA	NA	NA	NA
B6TVM7	4-methyl-5-thiazole monophosphate biosynthesis protein OS=Zea mays GN=100284612 PE=2 SV=1	3.50467	1	1	1	45.114	6.87	1.716	0.065	1.19	NA	NA	NA
K3Z9X2	Prefoldin subunit 3 OS=Setaria italica GN=LOC101766754 PE=3 SV=1	14.6597	2	9	1	21.021	5.16	1.282	0.0018	0.703	0.0383	1.192	0.5113
F2DTI5	Predicted protein OS=Hordeum vulgare subsp. vulgare PE=2 SV=1	6.14035	1	1	1	24.438	6.21	0.625	0.0753	0.757	0.0292	0.651	0.0022
Q6ZDW5	Os07g0674700 protein OS=Oryza sativa subsp. japonica GN=P0618H09.15 PE=2 SV=1	11.7949	3	15	3	21.935	11.4	0.959	0.0628	0.926	0.0244	1.01	0.6494
S8DU61	Uncharacterized protein (Fragment) OS=Genlisea aurea GN=M569_11394 PE=3 SV=1	13.555	6	61	1	43.149	8.29	0.785	0.0808	0.688	0.0495	0.596	0.0146
A0A0D3ERJ8	Uncharacterized protein OS=Oryza barthii PE=4 SV=1	9.45946	3	34	1	57.538	5.74	0.615	0.1647	0.695	0.0203	0.919	0.511
V4MN77	Uncharacterized protein (Fragment) OS=Eutrema salsugineum GN=EUTSA_v10026925mg PE=3 SV=1	9.50764	6	35	1	66.512	8.05	1.026	0.2333	1.019	0.0887	1.16	0.0213
P10330	NADH-ubiquinone oxidoreductase chain 5 OS=Oenothera berteroana GN=ND5 PE=2 SV=2	3.8806	2	4	2	74.534	7.37	0.821	0.0392	0.765	0.0742	1.286	0.3798
F2D6D3	Predicted protein OS=Hordeum vulgare subsp. vulgare PE=2 SV=1	13.587	2	2	2	19.996	4.77	1.15	0.1577	0.973	0.6822	0.802	0.2798
B6SJN5	Dihydrolipoyllysine-residue succinyltransferase component of 2-oxoglutarate dehydrogenase complex OS=Zea mays PE=2 SV=1	4.70852	2	26	1	48.719	7.84	1.101	0.0366	1.127	0.0238	1.262	0.0036
K3XM59	Uncharacterized protein OS=Setaria italica GN=LOC101771111 PE=4 SV=1	14.0704	2	2	2	21.566	6.9	0.658	0.0021	0.576	0.0102	0.952	0.5526
A0A096ULQ1	Aldose 1-epimerase OS=Triticum aestivum PE=3 SV=1	2.98507	1	2	1	36.283	5.38	0.909	0.0846	0.92	0.4119	0.909	0.0726
F2EIC5	Predicted protein (Fragment) OS=Hordeum vulgare subsp. vulgare PE=2 SV=1	12.8205	1	4	1	8.648	7.52	1.176	0.6733	1.025	0.8658	1.151	0.7277
A0A0J8CFU5	Uncharacterized protein OS=Beta vulgaris subsp. vulgaris GN=BVRB_4g090850 PE=4 SV=1	4.61095	1	4	1	36.21	8.68	NA	NA	NA	NA	NA	NA
A0A0K9QM63	Uncharacterized protein OS=Spinacia oleracea GN=SOVF_163560 PE=4 SV=1	5.99078	1	2	1	23.629	5.85	1.508	0.206	1.434	0.2603	1.376	0.3188
F2EH44	Predicted protein OS=Hordeum vulgare subsp. vulgare PE=2 SV=1	6.62252	2	2	2	33.406	8.9	1.539	0.5152	1.76	0.325	1.647	0.3959
K3XMZ4	Uncharacterized protein OS=Setaria italica GN=LOC101781356 PE=3 SV=1	10.4167	3	12	3	15.729	9.63	1.2	0.6627	1.524	0.1712	1.494	0.1923
A0A1Q3CAR1	Glycerol-3-phosphate dehydrogenase OS=Cephalotus follicularis GN=CFOL_v3_20664 PE=3 SV=1	3.82166	2	10	2	68.717	8.47	0.964	0.5782	1.038	0.2714	0.965	0.2028
A0A0D3ELF0	Uncharacterized protein OS=Oryza barthii PE=4 SV=1	1.8759	1	2	1	74.683	5.45	0.828	0.3767	0.9	0.012	0.482	0.0034
A0A183BQM0	Uncharacterized protein OS=Globodera pallida PE=4 SV=1	3.0426	1	1	1	55.693	7.31	0.546	0.1265	1.232	0.0686	1.21	0.3764
B6TMT2	Glycylpeptide N-tetradecanoyltransferase OS=Zea mays PE=2 SV=1	11.7783	4	5	4	49.205	7.56	1.115	0.7383	1.125	0.5378	1.024	0.5851
F2D3J4	Predicted protein OS=Hordeum vulgare subsp. vulgare PE=2 SV=1	10.4326	3	5	1	41.249	8.84	1.599	0.0096	1.044	0.7378	1.271	0.2018
B4FTQ9	AP-4 complex subunit sigma OS=Zea mays GN=100285322 PE=2 SV=1	8.39161	1	4	1	16.897	6.01	0.852	0.2349	1.095	0.6738	0.683	0.4261
Q9SPH4	Heat shock protein 101 OS=Triticum aestivum GN=HSP101c PE=2 SV=1	23.4392	20	268	3	100.835	6.34	1.022	0.4435	0.951	0.4163	0.985	0.4997
A0A1D5X5L6	Nascent polypeptide-associated complex subunit beta OS=Triticum aestivum PE=3 SV=1	20.8333	2	21	2	18.665	9.6	0.893	0.0598	0.911	0.0606	0.921	0.0715
A0A1J7HJE4	ATP synthase subunit beta OS=Lupinus angustifolius GN=TanjilG_15824 PE=3 SV=1	21.25	9	193	1	59.926	6.15	NA	NA	NA	NA	NA	NA
A0A0D3GWH0	Uncharacterized protein OS=Oryza barthii PE=4 SV=1	8.19113	2	2	2	33.869	9.58	0.983	0.7558	1.303	0.6814	1.833	0.1438
A0A0D3ENM1	Uncharacterized protein OS=Oryza barthii PE=4 SV=1	0.676091	1	1	1	180.886	5.95	1.035	NA	1.806	NA	1.366	NA
K3YJ17	Uncharacterized protein OS=Setaria italica GN=LOC101758568 PE=4 SV=1	4.31655	1	1	1	30.778	6.19	0.944	0.5157	0.957	0.5778	0.741	0.0247
F2DF10	Predicted protein (Fragment) OS=Hordeum vulgare subsp. vulgare PE=2 SV=1	7.88177	5	53	5	67.503	5.81	1.086	0.3217	0.983	0.6494	1.122	0.0425
A0A0D3FW31	Uncharacterized protein OS=Oryza barthii PE=4 SV=1	12.5828	4	16	4	48.142	5.66	0.97	0.6147	0.813	0.0354	0.922	0.1945
F2D2X7	Predicted protein OS=Hordeum vulgare subsp. vulgare PE=2 SV=1	4.7191	2	5	2	47.021	8.63	0.795	0.1476	0.731	0.0801	0.902	0.3937
Q9M4C6	VIP1 protein OS=Avena fatua GN=vip1 PE=2 SV=1	22.4299	5	13	5	22.517	4.63	0.923	0.4888	0.764	0.0479	0.904	0.2715
F2DNP1	Predicted protein OS=Hordeum vulgare subsp. vulgare PE=2 SV=1	6.65323	5	17	3	107.635	9.22	0.927	0.165	0.673	0.0261	0.808	0.0233
Q9M1Q2	At3g62220 OS=Arabidopsis thaliana GN=T17J13.180 PE=2 SV=1	8.03324	2	5	1	38.97	8.29	1.037	0.537	1.037	0.1571	1.159	0.0599
A0A176VX86	Uncharacterized protein OS=Marchantia polymorpha subsp. ruderalis GN=AXG93_48s1130 PE=4 SV=1	2.86533	1	9	1	38.27	5	0.916	0.4659	0.804	0.1432	0.789	0.1193
F4K9G7	NAD(P)-linked oxidoreductase superfamily protein OS=Arabidopsis thaliana GN=At5g01670 PE=4 SV=1	6.01719	2	96	2	39.629	7.55	1.016	0.4305	0.853	0.0006	1.088	0.0124
K3XGF4	Uncharacterized protein OS=Setaria italica GN=LOC101756374 PE=4 SV=1	2.06379	1	2	1	57.88	6.05	0.898	0.4828	0.828	0.3727	0.994	0.6612
K3YJN4	Uncharacterized protein OS=Setaria italica GN=LOC101782470 PE=3 SV=1	4.71698	1	1	1	21.854	6.51	0.875	0.4043	1.568	0.1456	1.169	0.7573
O82565	Actin 3 OS=Anemia phyllitidis PE=2 SV=1	17.5066	5	35	1	41.709	5.72	1.175	0.0451	1.031	0.6128	1	0.9598
A7U440	Tryptophanin OS=Avena sativa PE=2 SV=1	27.4648	3	132	3	15.891	8	0.809	0	1.557	0	1.132	0.0406
K3XE75	Uncharacterized protein OS=Setaria italica GN=LOC101767338 PE=4 SV=1	1.66667	1	3	1	103.315	6.89	0.851	0.4493	0.517	0.2777	0.301	0.0984
F2CVT2	Predicted protein OS=Hordeum vulgare subsp. vulgare PE=2 SV=1	4.47761	1	1	1	20.607	10.68	1.136	0.1301	0.794	0.0254	0.904	0.1796
Q94BR5	Helicase-like transcription factor CHR28 OS=Arabidopsis thaliana GN=CHR28 PE=1 SV=1	1.52905	1	1	1	108.043	7.25	1.531	NA	1.089	NA	0.998	0.9549
F2E1I6	Predicted protein (Fragment) OS=Hordeum vulgare subsp. vulgare PE=2 SV=1	2.95455	2	4	2	96.241	6.67	1.371	0.125	1.45	0.0501	1.56	0.0471
Q9FRY3	Betaine aldehyde dehydrogenase OS=Avicennia marina PE=2 SV=1	4.17495	3	15	2	55.251	5.83	1.055	0.0359	1.011	0.5753	1.039	0.6691
A0A0D9ZMB9	Elongator complex protein 3 OS=Oryza glumipatula PE=3 SV=1	4.87805	2	7	2	63.806	8.53	0.69	0.015	0.844	0.0067	0.769	0.0112
F2D9S0	Predicted protein OS=Hordeum vulgare subsp. vulgare PE=2 SV=1	3.88979	2	11	2	63.026	7.84	1	0.8933	0.875	0.3351	1.019	0.9868
F2CZ32	Predicted protein OS=Hordeum vulgare subsp. vulgare PE=2 SV=1	4.82234	2	4	1	42.244	6.44	0.782	0.1887	1.003	0.8295	0.665	0.1127
A0A0D3GE33	Uncharacterized protein OS=Oryza barthii PE=3 SV=1	9.56938	2	4	2	22.864	6.64	0.654	0.0004	0.735	0.0835	0.89	0.0345
K3YPR4	Uncharacterized protein OS=Setaria italica GN=LOC101765864 PE=3 SV=1	6.96409	6	15	1	99.784	9.17	1.002	0.9638	1.044	0.4105	1.086	0.1846
A0A218WK26	Uncharacterized protein OS=Punica granatum GN=CDL15_Pgr001301 PE=3 SV=1	7.25389	4	42	1	85.447	6.86	1.03	0.591	0.955	0.122	1.041	0.4438
A0A0D3ERA4	Uncharacterized protein OS=Oryza barthii PE=4 SV=1	5.64516	2	12	2	41.087	7.71	2.225	0.12	1.558	0.1205	1.383	0.2472
Q2QKB2	mRNA transport factor OS=Triticum aestivum GN=Y14 PE=2 SV=1	7.6555	1	7	1	22.823	5.27	1.129	0.2236	0.754	0.0259	1.003	0.9278
F2EBT1	Peptidyl-prolyl cis-trans isomerase OS=Hordeum vulgare subsp. vulgare PE=2 SV=1	10.6061	2	10	2	21.381	8.18	0.738	0.0838	0.525	0.0044	0.649	0.0144
F2DB07	Predicted protein OS=Hordeum vulgare subsp. vulgare PE=2 SV=1	13	2	9	2	10.948	7.4	1.138	0.0782	1	0.9341	1.043	0.3598
Q69QN3	Os07g0155100 protein OS=Oryza sativa subsp. japonica GN=Os07g0155100 PE=2 SV=1	5.11509	2	13	1	40.532	5.86	0.765	0.0371	0.81	0.0169	0.933	0.1946
A0A0D9WI03	Uncharacterized protein OS=Leersia perrieri PE=4 SV=1	1	1	2	1	121.441	6.1	0.538	0.0274	0.718	0.1997	0.441	0.0307
F2DI47	Predicted protein OS=Hordeum vulgare subsp. vulgare PE=2 SV=1	3.73134	1	7	1	29.243	5.16	1.044	0.8034	2.749	0.016	2.937	0.2
Q7YAN4	Cytochrome b OS=Chara vulgaris GN=cob PE=3 SV=1	2.33766	1	1	1	43.167	8.48	0.9	0.2261	0.728	0.0029	0.801	0.0023
S8D6F7	Uncharacterized protein (Fragment) OS=Genlisea aurea GN=M569_01757 PE=3 SV=1	3.06122	1	4	1	41.593	7.08	1.323	0.9003	1.016	0.5418	1.546	0.6692
A0A0D3EW86	Delta-1-pyrroline-5-carboxylate synthase OS=Oryza barthii PE=3 SV=1	5	2	2	2	76.04	6.38	0.503	0.4363	0.18	0.0196	0.301	0.1453
K3XE48	Uncharacterized protein OS=Setaria italica GN=LOC101774337 PE=4 SV=1	1.18812	1	1	1	114.469	5.05	1.435	0.0437	1.658	0.0389	1.479	0.0232
S8D2E0	Trafficking protein OS=Genlisea aurea GN=M569_00883 PE=4 SV=1	8.37989	1	3	1	19.966	6.89	2.177	0.0076	2.22	0.1101	2.31	0.0085
A0A078H0T9	Cysteine synthase OS=Brassica napus GN=BnaA04g25390D PE=3 SV=1	3.08483	1	6	1	41.317	7.66	0.841	0.0304	0.902	0.1447	1.229	0.053
A0A1D5UIU6	Succinate dehydrogenase [ubiquinone] flavoprotein subunit, mitochondrial OS=Triticum aestivum PE=3 SV=1	10.6624	5	34	1	67.914	6.77	1.104	0.0004	1.069	0.0002	1.062	0.2374
A0A0D3GVS7	Uncharacterized protein OS=Oryza barthii PE=4 SV=1	8.77863	2	2	2	28.24	5.53	0.804	0.1705	0.929	0.5133	1.047	0.9815
A0A0K9QVN6	Uncharacterized protein OS=Spinacia oleracea GN=SOVF_136080 PE=3 SV=1	1.65289	1	3	1	84.337	6.9	0.981	0.7519	0.844	0.2931	1.107	0.9149
A0A1J3GB89	Proliferating cell nuclear antigen OS=Noccaea caerulescens GN=GA_TR19292_c2_g1_i1_g.63079 PE=3 SV=1	9.09091	2	19	1	29.246	4.72	1.045	0.1331	0.847	0.0042	1.063	0.0112
F2D9E0	Predicted protein (Fragment) OS=Hordeum vulgare subsp. vulgare PE=2 SV=1	18.0328	4	45	2	27.581	11.14	1.069	0.0635	0.972	0.5275	1.238	0.0381
A0A0D3FUA5	Uncharacterized protein OS=Oryza barthii PE=4 SV=1	3.23501	2	10	2	120.767	4.94	1.052	0.7611	0.754	0.2435	0.481	0.0115
A0A0D3F0Q7	Uncharacterized protein OS=Oryza barthii PE=4 SV=1	2.5974	1	1	1	84.239	9.07	NA	NA	NA	NA	NA	NA
Q5EUD8	Protein disulfide-isomerase OS=Zea mays GN=PDIL1-4 PE=2 SV=1	2.31729	1	1	1	61.85	4.89	1.057	0.9677	1.72	0.0755	1.113	0.7419
Q43848	Transketolase, chloroplastic OS=Solanum tuberosum PE=2 SV=1	7.4224	4	24	2	79.942	6.35	1.507	0.6823	1.631	0.45	1.33	0.9112
F2E8M3	Dihydrolipoyl dehydrogenase OS=Hordeum vulgare subsp. vulgare PE=2 SV=1	22.51	9	56	5	52.769	7.58	1.065	0.0052	1	0.967	1.071	0.0049
K3ZQC3	Uncharacterized protein OS=Setaria italica GN=LOC101761972 PE=4 SV=1	7.86627	8	35	2	114.827	7.23	1.194	0.001	1.167	0.002	1.268	0.0007
B4FCA4	COP9 signalosome complex subunit 4 OS=Zea mays GN=100192688 PE=2 SV=1	7.76942	2	8	2	45.145	5.16	0.925	0.3548	0.831	0.0204	0.777	0.0601
F2E4N9	Predicted protein OS=Hordeum vulgare subsp. vulgare PE=2 SV=1	3.47395	1	1	1	42.676	6.33	0.997	0.8197	0.803	0.0256	1.022	0.2872
A0A176VLC0	Uncharacterized protein OS=Marchantia polymorpha subsp. ruderalis GN=AXG93_1275s1350 PE=4 SV=1	1.68324	5	12	2	282.715	7.49	0.857	0.0094	0.835	0.055	1.008	0.7965
A0A1D5RV14	V-type proton ATPase subunit C OS=Triticum aestivum PE=3 SV=1	2.89474	1	1	1	42.794	5.8	1.055	0.4495	1.159	0.2911	0.941	0.4674
K3Z545	Uncharacterized protein OS=Setaria italica GN=LOC101773348 PE=4 SV=1	1.82149	1	1	1	59.569	6.02	0.674	0.0011	0.708	0.0346	0.76	0.0473
K4A574	Uncharacterized protein OS=Setaria italica GN=LOC101770820 PE=4 SV=1	0.849057	1	1	1	115.53	8.5	1.131	0.8005	1.004	0.729	1.052	0.8714
F2DJR4	Predicted protein OS=Hordeum vulgare subsp. vulgare PE=2 SV=1	4.6875	1	1	1	27.035	8.44	0.938	0.4219	0.935	0.452	1.196	0.0824
A0A1D6BEV0	Aspartate aminotransferase OS=Triticum aestivum PE=4 SV=1	13.2251	4	51	2	47.839	6.84	1.011	0.7629	0.939	0.0226	1.07	0.1142
A0A218WGA0	Uncharacterized protein OS=Punica granatum GN=CDL15_Pgr011388 PE=4 SV=1	2.5	1	4	1	48.476	6.28	1.291	0.8454	1.124	0.9608	0.81	0.3169
F2DRU5	Predicted protein (Fragment) OS=Hordeum vulgare subsp. vulgare PE=2 SV=1	10.1036	3	7	2	42.361	7.74	0.951	0.6206	1.176	0.2822	1.551	0.1093
B6THA1	Glutaredoxin homolog1 OS=Zea mays GN=100283339 PE=2 SV=1	7.63359	1	16	1	13.681	7.85	0.695	0.1521	0.783	0.2196	0.905	0.481
U6B436	Chaperone protein DnaK OS=Candidatus Liberibacter americanus str. Sao Paulo GN=dnaK PE=2 SV=1	4.65116	2	3	1	70.417	5.27	NA	NA	NA	NA	NA	NA
A0A0D3EIS3	Uncharacterized protein OS=Oryza barthii PE=4 SV=1	0.78534	1	1	1	170.408	6.25	NA	NA	NA	NA	NA	NA
K3Z552	Uncharacterized protein OS=Setaria italica GN=LOC101762148 PE=4 SV=1	2.38095	2	2	2	58.197	8.38	0.899	0.0709	0.86	0.0697	0.694	0.2345
F2D7C1	Predicted protein OS=Hordeum vulgare subsp. vulgare PE=2 SV=1	1.74051	1	1	1	68.759	7.97	0.948	0.2443	1.345	0.0265	1.236	0.0365
F2E512	Predicted protein OS=Hordeum vulgare subsp. vulgare PE=2 SV=1	2.18818	1	2	1	50.35	9.73	1.015	0.717	0.867	0.0478	0.862	0.3935
F2DLQ7	Predicted protein OS=Hordeum vulgare subsp. vulgare PE=2 SV=1	1.97889	1	10	1	80.924	8.13	1.036	0.9815	1.318	0.0393	1.34	0.2095
F2CRD4	Predicted protein OS=Hordeum vulgare subsp. vulgare PE=2 SV=1	2.52294	1	2	1	50.928	8.13	0.725	0.1077	1.794	0.0383	1.047	0.9372
D2KZ08	Aminotransferase OS=Triticum aestivum GN=TaSAG1 PE=2 SV=1	7.82779	3	27	1	55.511	7.4	NA	NA	NA	NA	NA	NA
F2D0U5	Predicted protein OS=Hordeum vulgare subsp. vulgare PE=2 SV=1	10.2941	3	9	3	28.566	9.86	0.874	0.003	0.931	0.0593	1.031	0.598
F2E0A5	Predicted protein OS=Hordeum vulgare subsp. vulgare PE=2 SV=1	3.28317	2	4	2	84.077	8.76	0.888	0.3781	0.905	0.414	0.833	0.2238
K3Y5J0	Uncharacterized protein OS=Setaria italica GN=LOC101762369 PE=4 SV=1	1.23288	1	4	1	77.294	6.81	0.942	NA	0.356	0.0824	0.365	NA
B4FFK9	Oil body-associated protein 2A OS=Zea mays GN=OBAP2A PE=2 SV=1	22.619	4	43	1	27.709	7.4	NA	NA	NA	NA	NA	NA
K3Y5T4	Uncharacterized protein OS=Setaria italica GN=LOC101769827 PE=3 SV=1	5.03049	3	10	1	73.371	7.58	0.618	0.3219	0.718	0.4202	0.582	0.2937
Q6L5L7	Embryonic abundant protein OS=Bromus inermis GN=BiEm2 PE=2 SV=1	24.183	4	64	1	16.864	5.6	0.662	0.0202	0.346	0.0004	0.408	0.0025
J3M9Z0	Ketol-acid reductoisomerase OS=Oryza brachyantha PE=3 SV=1	15.3713	6	106	3	63.393	5.36	0.893	0.231	0.931	0.3905	1.016	0.936
F2EAW1	Predicted protein OS=Hordeum vulgare subsp. vulgare PE=2 SV=1	14.2857	2	7	2	15.285	6.7	0.867	0.0613	0.868	0.2701	0.675	0.2487
F2CPS8	GTP-binding nuclear protein OS=Hordeum vulgare subsp. vulgare PE=2 SV=1	17.5676	4	41	1	25.094	6.99	1.101	0.2848	1.045	0.2307	1.029	0.8088
F2EJV2	Predicted protein OS=Hordeum vulgare subsp. vulgare PE=2 SV=1	2.59344	3	3	3	141.096	5.68	0.883	0.1017	0.9	0.06	1.11	0.0699
A0A0D3EUB1	Uncharacterized protein OS=Oryza barthii PE=4 SV=1	12	1	4	1	11.382	10.55	0.59	0.0008	1.307	0.0059	0.9	0.4642
A0A1D5UKX4	Adenosylhomocysteinase OS=Triticum aestivum PE=3 SV=1	21.2371	11	100	1	53.221	5.9	0.941	0.1393	1.015	0.8291	1.078	0.0561
B4F922	Acyltransferase OS=Zea mays GN=100191512 PE=2 SV=1	2.7027	1	1	1	47.551	5.76	0.991	0.829	0.7	0.0088	0.819	0.0384
K3Y727	Uncharacterized protein OS=Setaria italica GN=LOC101753332 PE=4 SV=1	2.12314	1	1	1	53.35	5.77	NA	NA	NA	NA	NA	NA
A0A1D5U8R6	Succinate--CoA ligase [ADP-forming] subunit alpha, mitochondrial OS=Triticum aestivum PE=3 SV=1	18.4848	5	56	2	34.302	8.16	1.058	0.5714	0.96	0.4685	0.925	0.2414
F2CZW7	Predicted protein OS=Hordeum vulgare subsp. vulgare PE=2 SV=1	2.8463	1	2	1	57.717	5.27	NA	NA	1.147	0.5243	0.777	0.0629
D2T5F2	Chaperone protein ClpB OS=Erwinia pyrifoliae (strain DSM 12163 / CIP 106111 / Ep16/96) GN=clpB PE=3 SV=1	6.06768	4	32	2	95.233	5.99	1.539	0.2579	1.443	0.3406	1.081	0.9338
F2YI17	SSIII OS=Zea mays subsp. mays GN=dull1 PE=3 SV=1	0.776119	1	3	1	188.31	5	1.41	0.3186	1.246	0.6106	1.4	0.1219
A0A200R7B1	Peptidyl-prolyl cis-trans isomerase OS=Macleaya cordata GN=BVC80_1831g90 PE=3 SV=1	6.97674	1	5	1	18.343	8.25	0.768	0.0271	0.44	0.014	0.692	0.0084
I1L8Z3	Uncharacterized protein OS=Glycine max GN=LOC100806067 PE=3 SV=1	15.7442	12	67	1	89.969	5.29	0.809	0.3521	0.67	0.2257	0.546	0.1069
Q9SQL5	Superoxide dismutase [Cu-Zn] OS=Ananas comosus GN=SOD1 PE=2 SV=1	14.4737	2	26	1	15.166	5.62	0.939	0.2939	0.898	0.0711	1.186	0.0813
F2D9C1	Predicted protein OS=Hordeum vulgare subsp. vulgare PE=2 SV=1	10.0418	2	6	1	25.453	8.7	0.663	0.0558	1.056	0.7381	1.121	0.4849
B7U6L4	Globulin 3 OS=Triticum aestivum GN=glo-3A PE=4 SV=1	5.27211	2	310	2	66.31	7.88	0.937	0.1059	0.882	0.0275	1.03	0.6187
F2D009	Predicted protein OS=Hordeum vulgare subsp. vulgare PE=2 SV=1	21.374	9	27	9	59.128	8.16	0.867	0.0905	0.878	0.1101	0.858	0.13
F2DG10	Predicted protein OS=Hordeum vulgare subsp. vulgare PE=2 SV=1	2.7933	2	3	2	70.529	4.88	1.166	0.0281	1.036	0.2424	1.212	0.1059
A0A0K9RRW5	Uncharacterized protein OS=Spinacia oleracea GN=SOVF_041140 PE=4 SV=1	7.8125	1	4	1	20.306	6.38	0.956	0.2818	0.684	0.0447	0.894	0.047
A0A0D3H2X9	Uncharacterized protein OS=Oryza barthii PE=4 SV=1	15.3271	8	32	2	60.873	9.45	0.986	0.684	1.141	0.0305	1.073	0.1308
Q9FRL8	Glutathione S-transferase DHAR2 OS=Arabidopsis thaliana GN=DHAR2 PE=1 SV=1	10.3286	2	16	1	23.392	6.14	NA	NA	NA	NA	0.738	NA
B6TDX6	Aspartic proteinase nepenthesin-1 OS=Zea mays PE=2 SV=1	3.55556	1	2	1	46.634	8.91	0.518	0.0751	1.023	0.6934	0.63	0.0332
K3XW09	Uncharacterized protein OS=Setaria italica GN=LOC101773239 PE=4 SV=1	1.86125	1	6	1	65.99	5.22	1.056	0.7426	1.17	0.2052	1.099	0.8661
A0A1Z5JI78	T-complex protein 1 subunit gamma OS=Fistulifera solaris GN=FisN_36Lh029 PE=3 SV=1	1.99275	1	10	1	60.382	6.35	0.988	0.6804	0.942	0.1461	1.086	0.0837
S8EIS8	Phragmoplastin OS=Genlisea aurea GN=M569_02270 PE=3 SV=1	5.53746	4	10	1	68.782	7.77	0.964	0.3627	0.648	0.0339	0.927	0.0486
B6UEK3	Uncharacterized protein OS=Zea mays PE=2 SV=1	3.43511	1	3	1	57.095	5.9	NA	NA	NA	NA	NA	NA
A0A0D3HNX0	Uncharacterized protein OS=Oryza barthii PE=3 SV=1	4.03226	1	1	1	27.857	5.21	0.916	0.3639	1.015	0.9643	0.826	0.1063
A0A0D3FGQ3	Uncharacterized protein OS=Oryza barthii PE=4 SV=1	5.13274	2	12	2	60.464	6.84	0.937	0.2696	0.903	0.2437	0.854	0.2151
K3YIM7	Uncharacterized protein OS=Setaria italica GN=LOC101784763 PE=4 SV=1	3.72671	1	7	1	33.991	8.4	3.382	0.078	1.628	0.3973	3.151	0.1069
F2DDB1	Predicted protein OS=Hordeum vulgare subsp. vulgare PE=2 SV=1	2.48447	1	5	1	54.285	6.11	1.501	0.5676	1.777	0.1533	1.657	0.1661
F2D4K0	NADH dehydrogenase [ubiquinone] flavoprotein 1, mitochondrial OS=Hordeum vulgare subsp. vulgare PE=2 SV=1	12.0792	4	18	4	55.431	7.88	1.001	0.9585	0.894	0.0065	0.951	0.2274
A0A0K9R3Z8	Uncharacterized protein OS=Spinacia oleracea GN=SOVF_109280 PE=4 SV=1	4.7138	1	1	1	32.323	6.93	1.007	NA	0.892	0.6684	1.18	0.8267
A0A0D3FLA9	Uncharacterized protein OS=Oryza barthii PE=4 SV=1	0.907258	1	1	1	112.132	5.88	1.036	0.9404	0.99	0.8019	1.136	0.5553
S6FRI8	MlnH OS=Bacillus velezensis UCMB5033 GN=mlnH PE=4 SV=1	0.857366	1	8	1	144.307	6.1	1.739	0.3338	1.286	0.8953	0.661	0.1893
W5A4Z8	Uncharacterized protein OS=Triticum aestivum PE=4 SV=1	35.2941	4	49	3	16.868	5.71	0.88	0.0349	0.561	0	0.492	0
B4G1K7	26S proteasome regulatory subunit RPN13 OS=Zea mays GN=100281651 PE=2 SV=1	3.55987	1	1	1	33.746	4.44	0.755	0.242	0.978	0.6755	0.835	0.3666
A0A1J3IW95	Nuclear cap-binding protein subunit 1 (Fragment) OS=Noccaea caerulescens GN=MP_TR15557_c0_g1_i1_g.44518 PE=4 SV=1	1.0158	1	8	1	101.025	5.97	0.735	0.2821	1.081	0.44	1.125	0.2469
A0A0D3GKU9	Uncharacterized protein OS=Oryza barthii PE=4 SV=1	2.72277	1	2	1	45.113	6.25	1.138	NA	1.194	NA	1.276	0.0584
F2DAW8	Predicted protein OS=Hordeum vulgare subsp. vulgare PE=2 SV=1	5.49683	2	2	2	51.475	8.56	0.851	0.4493	0.794	0.0485	1.062	0.7246
B6SIS5	Ribosomal protein OS=Zea mays GN=100272335 PE=2 SV=1	11.1111	2	14	1	24.534	9.82	0.68	0.0269	0.501	0.0775	NA	NA
Q5TKG0	Os05g0594800 protein OS=Oryza sativa subsp. japonica GN=Os05g0594800 PE=2 SV=1	13.0719	2	6	2	33.548	4.51	1.111	0.6357	0.869	0.0695	1.238	0.2239
F2EC12	Predicted protein (Fragment) OS=Hordeum vulgare subsp. vulgare PE=2 SV=1	6.43275	2	2	2	37.14	8.25	1.129	0.148	1.014	0.4577	1.204	0.0666
A0A1U8MPR9	disease resistance protein RGA2-like OS=Gossypium hirsutum GN=LOC107938797 PE=3 SV=1	0.937866	1	1	1	98.797	7.43	NA	NA	0.776	0.0546	0.919	0.6175
A0A0D3FC01	Uncharacterized protein OS=Oryza barthii PE=3 SV=1	9.02256	1	3	1	15.309	11.85	1.301	0.0007	1.242	0.0014	1.001	0.9818
A4WFK5	Alpha-1,4 glucan phosphorylase OS=Enterobacter sp. (strain 638) GN=Ent638_3830 PE=3 SV=1	1.00376	1	2	1	90.045	7.55	0.929	0.2969	1.194	0.0051	1.078	0.5797
A0A218W9F7	Uncharacterized protein OS=Punica granatum GN=CDL15_Pgr025295 PE=3 SV=1	4.52489	1	9	1	23.898	4.88	1.083	0.7081	1.19	0.3203	1.117	0.2708
I1HET9	Uncharacterized protein OS=Brachypodium distachyon GN=LOC100826841 PE=4 SV=1	2.24439	2	10	2	131.335	5.83	1.169	0.206	1.009	0.9771	1.237	0.1504
F2CQT3	Predicted protein OS=Hordeum vulgare subsp. vulgare PE=2 SV=1	2.24299	1	2	1	58.375	9.25	1.406	0.0616	1.624	NA	1.464	0.1562
A0A068UY81	Phospholipase D OS=Coffea canephora GN=GSCOC_T00038475001 PE=3 SV=1	1.33333	1	1	1	93.818	6.46	0.983	0.7049	0.726	0.005	0.99	0.7811
B6TPA2	Uncharacterized protein OS=Zea mays PE=2 SV=1	10.5128	3	7	1	40.969	9.16	0.96	0.7693	0.917	0.4963	1.076	0.4874
V4P3S7	Uncharacterized protein OS=Eutrema salsugineum GN=EUTSA_v10024189mg PE=4 SV=1	0.567595	1	1	1	210.478	5.14	1.168	0.4267	0.866	0.0233	0.953	0.2821
F2CVC0	Predicted protein OS=Hordeum vulgare subsp. vulgare PE=2 SV=1	2.12443	1	2	1	71.122	8.75	1.434	0.3511	1.363	0.7394	1.385	0.3596
F2EES2	Predicted protein OS=Hordeum vulgare subsp. vulgare PE=2 SV=1	7.69231	1	1	1	18.017	6.79	0.891	0.5289	1.33	0.0201	1.145	NA
A0A1P8AU36	NAD(P)-binding Rossmann-fold superfamily protein OS=Arabidopsis thaliana GN=At1g54870 PE=4 SV=1	8.90208	2	9	1	36.944	8.56	1.43	0.6374	1.3	0.6327	1.904	0.1083
A0A0D3FQ93	Uncharacterized protein OS=Oryza barthii PE=4 SV=1	1.91083	1	2	1	73.527	5.85	1.817	0.9974	0.554	0.1606	0.566	0.1668
Q6H5I7	Os09g0278000 protein OS=Oryza sativa subsp. japonica GN=Os09g0278000 PE=4 SV=1	7.56757	1	1	1	17.324	7.65	0.905	0.0211	0.825	0.3268	0.879	0.3459
F2DQC3	Predicted protein OS=Hordeum vulgare subsp. vulgare PE=2 SV=1	1.53664	1	3	1	94.027	6.99	0.541	0.0328	1.069	0.7787	1.365	0.0416
A0A0D9WWR8	Dolichyl-diphosphooligosaccharide--protein glycosyltransferase 48 kDa subunit OS=Leersia perrieri PE=3 SV=1	10.4265	3	11	1	46.588	6.25	1.072	0.2915	1.074	0.1109	0.902	0.0135
A0A1D5X3H5	Eukaryotic translation initiation factor 3 subunit A OS=Triticum aestivum PE=3 SV=1	5.82329	5	13	1	115.575	9.32	1.136	0.9318	1.268	0.6544	1.218	0.6984
A0A176W1B4	Uncharacterized protein OS=Marchantia polymorpha subsp. ruderalis GN=AXG93_131s1130 PE=4 SV=1	4.33839	4	113	4	100.902	9.03	1.116	0.0024	1.098	0.0335	1.139	0.0003
K4A5Z8	Uncharacterized protein OS=Setaria italica GN=LOC101783641 PE=4 SV=1	13.7888	12	87	2	89.597	5.24	0.937	0.2569	0.964	0.2366	0.981	0.1265
A0A1D5YVL1	Glutathione synthetase OS=Triticum aestivum PE=3 SV=1	6.09756	2	8	2	54.44	6.24	1.725	0.0194	1.652	0.1066	1.858	0.0157
B6SVH7	Uncharacterized protein OS=Zea mays PE=2 SV=1	4.0293	1	12	1	30.942	6.57	1.069	0.4101	0.332	0.0254	0.694	0.21
B6UGY2	MFT2-Corn MFT-like protein OS=Zea mays PE=2 SV=1	4.45545	1	10	1	21.926	10.87	0.747	0.0014	0.428	0.0001	0.597	0.0004
F2DHV1	Predicted protein OS=Hordeum vulgare subsp. vulgare PE=2 SV=1	19.7425	3	8	3	25.901	9.77	0.956	0.6369	0.55	0.0095	0.857	0.3054
K3YAR4	Uncharacterized protein OS=Setaria italica GN=LOC101764531 PE=4 SV=1	13.0769	1	102	1	13.636	7.09	0.973	0.6377	0.817	0.0614	0.958	0.4249
A0A1D5SFH5	Serine hydroxymethyltransferase OS=Triticum aestivum PE=3 SV=1	3.59477	2	11	2	67.689	9.06	2.023	0.1148	1.352	0.0131	0.914	0.4888
A6Q0N9	Putative acyl transferase 4 OS=Triticum aestivum GN=acT4 PE=2 SV=1	12.4105	5	28	5	46.392	6.05	0.92	0.0634	0.86	0.1277	0.944	0.4123
A0A1D6RNA8	Peroxidase OS=Triticum aestivum PE=3 SV=1	3.96601	1	1	1	36.731	6.52	0.849	0.2258	1	0.9736	1.729	NA
F2DK00	Predicted protein OS=Hordeum vulgare subsp. vulgare PE=2 SV=1	5.08806	2	8	2	55.265	7.33	1.121	0.4495	0.92	0.4492	1.038	0.87
V4MHQ9	Uncharacterized protein OS=Eutrema salsugineum GN=EUTSA_v10011700mg PE=4 SV=1	3.4965	1	2	1	31.896	8.32	1.165	0.0152	0.893	0.0345	0.935	0.0796
A0A0D3FL59	Uncharacterized protein OS=Oryza barthii PE=4 SV=1	9.64912	1	2	1	13.929	12.02	0.861	0.0933	0.726	0.0117	0.867	0.1951
A0A1D5RR74	CTP synthase OS=Triticum aestivum PE=3 SV=1	3.75587	2	3	2	69.568	6.77	0.545	0.0006	0.811	0.304	0.845	0.3737
K3ZSA5	Uncharacterized protein OS=Setaria italica GN=LOC101767935 PE=4 SV=1	2.09524	1	4	1	57.641	8.4	1.704	0.6617	0.623	0.0656	NA	NA
F2D8K0	Predicted protein OS=Hordeum vulgare subsp. vulgare PE=2 SV=1	7.47126	1	3	1	18.014	9.33	0.986	0.7936	0.839	0.3025	0.715	0.0233
F2EEU4	Predicted protein OS=Hordeum vulgare subsp. vulgare PE=2 SV=1	2.91667	2	3	2	81.291	7.8	0.916	0.2438	0.937	0.2653	1.065	0.1275
A0A0D3HRX3	RNA cytidine acetyltransferase OS=Oryza barthii PE=3 SV=1	5.07812	4	11	1	115.968	7.34	1.083	0.4234	0.885	0.0497	1.099	0.6496
K3XGV5	Uncharacterized protein OS=Setaria italica GN=LOC101768416 PE=3 SV=1	8.91089	4	17	4	57.906	9.28	1.14	0.0169	1.137	0.0661	1.241	0.0058
A0A200Q8R3	Protein kinase domain OS=Macleaya cordata GN=BVC80_497g15 PE=3 SV=1	7.91789	3	6	3	38.609	5.72	1.117	0.3709	1.133	0.198	1.314	0.0335
A0A1D5WMF2	Fructose-bisphosphate aldolase OS=Triticum aestivum PE=3 SV=1	10.5398	5	49	3	42.007	6.9	1.321	0.0289	1.428	0.0148	1.331	0.0289
B6SXV4	Peroxisomal fatty acid beta-oxidation multifunctional protein OS=Zea mays PE=2 SV=1	8.5282	5	49	1	78.59	9.17	1.22	0.0157	1.113	0.2195	0.937	0.5455
I1HFZ1	Glucose-1-phosphate adenylyltransferase OS=Brachypodium distachyon GN=LOC100824186 PE=3 SV=1	15.9004	6	53	1	57.864	6.48	1.001	0.9672	0.899	0.0801	1.02	0.6802
A0A0D3FSQ6	Uncharacterized protein OS=Oryza barthii PE=4 SV=1	5.92885	1	10	1	27.48	6.62	1.083	0.9568	1.701	0.0032	1.498	0.1732
A0A0A9VSH5	Copia protein (Fragment) OS=Lygus hesperus GN=GIP_67 PE=4 SV=1	8.49057	1	2	1	12.131	8.43	0.939	0.1186	0.972	0.5231	0.916	0.096
A0A1J3HZS3	Uncharacterized protein OS=Noccaea caerulescens GN=GA_TR73_c0_g1_i1_g.186 PE=4 SV=1	5.06586	4	16	1	110.411	5.17	1.263	NA	1.111	NA	0.793	0.2168
Q6ZD35	Os08g0538000 protein OS=Oryza sativa subsp. japonica GN=Os08g0538000 PE=4 SV=1	16.7622	11	53	3	77.026	6.33	1.05	0.1965	0.954	0.2669	0.953	0.0594
F2DEF3	Predicted protein OS=Hordeum vulgare subsp. vulgare PE=2 SV=1	2.34375	1	1	1	56.182	6.49	1.063	0.3978	1.27	0.0331	1.007	0.9031
F2EEU3	Predicted protein OS=Hordeum vulgare subsp. vulgare PE=2 SV=1	12.5786	2	12	2	17.805	10.56	0.919	0.0509	0.865	0.0169	0.971	0.3063
B6TXM6	10-deacetylbaccatin III 10-O-acetyltransferase OS=Zea mays GN=100284805 PE=2 SV=1	3.03738	1	1	1	45.455	5.19	0.766	0.4295	0.629	0.0597	0.865	NA
F2DFB2	Predicted protein OS=Hordeum vulgare subsp. vulgare PE=2 SV=1	2.74223	1	2	1	60.633	8.05	NA	NA	NA	NA	NA	NA
S8E173	Phosphoglycerate kinase OS=Genlisea aurea GN=M569_08740 PE=3 SV=1	11.499	4	14	0	50.534	8.95	NA	NA	NA	NA	NA	NA
Q9FVE1	Pyruvate decarboxylase 1 (Fragment) OS=Vitis vinifera GN=PDC1 PE=2 SV=1	6.95652	3	18	1	62.232	6.52	0.733	0.0275	0.659	0.001	0.682	0.0053
A0A0D3EQG7	Uncharacterized protein OS=Oryza barthii PE=4 SV=1	4.36364	1	1	1	30.432	6.19	0.956	0.6417	0.66	0.0604	0.756	0.446
D0UXW8	Superoxide dismutase OS=Bambusa oldhamii GN=MSD1 PE=2 SV=1	4.7619	1	24	1	25.203	6.96	1.106	0.009	0.977	0.392	1.256	0.0005
A0A1J3F9G3	Eukaryotic translation initiation factor 5A-1 (Fragment) OS=Noccaea caerulescens GN=LC_TR2485_c0_g1_i1_g.7876 PE=4 SV=1	5.76923	1	3	1	22.728	6.93	0.904	0.1375	0.933	0.1496	0.554	0.0064
A0A1Q3AV57	PB1 domain-containing protein/Pkinase_Tyr domain-containing protein OS=Cephalotus follicularis GN=CFOL_v3_03142 PE=4 SV=1	1.91638	2	4	2	127.374	5.85	0.881	0.0842	0.985	0.7844	1.027	0.7373
K4A791	Malic enzyme OS=Setaria italica GN=LOC101758088 PE=3 SV=1	7.01468	3	5	3	67.31	7.94	0.54	0.0516	0.69	0.1173	0.838	0.3088
F2DIX5	ATP-dependent DNA helicase 2 subunit KU80 OS=Hordeum vulgare subsp. vulgare PE=2 SV=1	5.13552	3	6	3	79.264	6.2	1.035	0.9564	0.781	0.2436	1.168	0.0565
A0A1E5V7S7	60S ribosomal protein L36 OS=Dichanthelium oligosanthes GN=BAE44_0017767 PE=3 SV=1	1.66052	1	19	1	56.352	10.23	1.094	0.4263	1.264	0.0178	1.162	0.1001
B6T7S2	40S ribosomal protein S19 mitochondrial OS=Zea mays GN=100276267 PE=2 SV=1	6.94444	1	4	1	15.627	11.96	1.487	0.0046	1.401	0.4396	1.351	0.7468
W5BJX9	Eukaryotic translation initiation factor 3 subunit M OS=Triticum aestivum PE=3 SV=1	6.97115	2	10	1	45.53	5.35	0.946	0.1934	0.925	0.3541	1.162	0.0211
A0A0D3HC23	Ubiquitin-fold modifier-conjugating enzyme 1 OS=Oryza barthii PE=3 SV=1	6.48649	1	6	1	20.451	7.83	0.884	0.4593	1.159	0.172	1.322	0.0497
K4A5P4	Nuclear pore protein OS=Setaria italica GN=LOC101763253 PE=3 SV=1	3.44037	3	10	2	96.438	6.98	0.823	0.4685	0.357	0.0904	1.158	0.3504
K3Z3F9	Uncharacterized protein OS=Setaria italica GN=LOC101774438 PE=4 SV=1	1.08055	1	3	1	113.693	6.54	1.607	0.0988	0.986	0.7305	0.698	0.0102
A0A078HZJ9	BnaA01g26020D protein OS=Brassica napus GN=BnaA01g26020D PE=4 SV=1	4.11765	1	1	1	37.696	8.46	0.813	0.1308	0.475	0.1378	0.961	0.8006
A0A0D3FYP7	Uncharacterized protein OS=Oryza barthii PE=3 SV=1	17.0642	8	67	2	59.195	6.21	1.14	0.0088	1.093	0.0089	1.145	0.0032
K4AD01	Uncharacterized protein OS=Setaria italica GN=LOC101776867 PE=4 SV=1	4.23453	1	1	1	32.618	9.51	0.639	0.0063	0.635	0.0512	1.212	0.3594
F2DYL9	Predicted protein OS=Hordeum vulgare subsp. vulgare PE=2 SV=1	33.5404	5	109	4	17.787	5.69	1.203	0.0048	1.041	0.2427	1.23	0.0036
K3XUX1	Uncharacterized protein OS=Setaria italica GN=LOC101760300 PE=4 SV=1	3.50263	3	4	1	122.346	5.52	0.655	0.0167	0.951	0.5956	0.727	0.1396
A0A1D6BFY3	Protein CLP1 homolog OS=Triticum aestivum PE=3 SV=1	2.98805	1	2	1	54.472	7.59	0.747	0.0747	0.792	0.0046	0.921	0.3967
R4IUT2	Uncharacterized protein OS=Vicia faba GN=rps3 PE=3 SV=1	1.82724	1	2	1	69.574	10.33	1.382	0.2882	0.811	0.0956	0.748	0.0561
K3XKE6	Uncharacterized protein OS=Setaria italica GN=LOC101773952 PE=4 SV=1	3.28947	1	1	1	33.659	7.08	0.642	0.0095	0.578	0.0076	0.802	0.0103
K3YU06	Uncharacterized protein OS=Setaria italica GN=LOC101773411 PE=4 SV=1	2.71903	1	1	1	34.529	6.79	0.583	0.1812	0.747	0.062	1.056	0.6884
A0A0D3GTS4	UMP-CMP kinase OS=Oryza barthii PE=3 SV=1	4.98084	1	2	1	29.025	6	0.775	0.1716	0.621	0.0409	0.722	0.3569
Q2R1C4	Os11g0610700 protein OS=Oryza sativa subsp. japonica GN=Os11g0610700 PE=2 SV=1	5.69307	2	3	2	42.958	5.34	0.979	0.5412	0.613	0.0994	0.839	0.0985
A0A0A2L3J2	Translation factor GUF1, mitochondrial OS=Penicillium italicum GN=GUF1 PE=3 SV=1	0.404449	1	1	1	331.657	7.46	0.644	NA	0.651	NA	0.663	0.4366
X8JKW7	Lysine--tRNA ligase OS=Rhizoctonia solani AG-3 Rhs1AP GN=RSOL_438940 PE=3 SV=1	1.44	1	4	1	70.514	6.89	0.914	0.0076	0.925	0.0075	1.093	0.0057
A0A078IWE7	BnaA09g56870D protein OS=Brassica napus GN=BnaA09g56870D PE=4 SV=1	7.7381	2	7	2	36.945	6.13	0.754	0.2907	1.262	0.5838	0.844	0.393
Q8H9D4	26S proteasome AAA-ATPase subunit RPT4a OS=Solanum tuberosum GN=StRPT4a PE=2 SV=1	23.3668	7	38	1	44.69	8.18	0.842	0.1183	0.962	0.6645	1.174	0.1411
A0A1D5W5F3	Uricase OS=Triticum aestivum PE=3 SV=1	3.207	1	2	1	38.331	8.38	0.799	0.0055	1.091	0.0063	0.963	0.113
F2DE61	Predicted protein OS=Hordeum vulgare subsp. vulgare PE=2 SV=1	6.62252	2	8	1	45.09	6.44	NA	NA	NA	NA	NA	NA
A0A218X7P6	Uncharacterized protein OS=Punica granatum GN=CDL15_Pgr007283 PE=4 SV=1	8.33333	2	4	2	26.811	4.87	0.923	0.021	1.029	0.6	1.038	0.3217
A0A0D3FDS9	Uncharacterized protein OS=Oryza barthii PE=4 SV=1	0.767754	1	2	1	172.313	5.99	0.705	NA	1.436	0.3541	1.623	0.2705
C7J9G4	Os12g0266000 protein (Fragment) OS=Oryza sativa subsp. japonica GN=Os12g0266000 PE=4 SV=1	6.12245	1	1	1	15.318	9.47	1.249	0.0058	1.002	0.9967	1.045	0.5411
B6T2R0	Triosephosphate isomerase, cytosolic OS=Zea mays PE=2 SV=1	19.6	6	53	3	26.684	5.19	1.131	0.0331	1.097	0.0702	1.111	0.0546
M7YYH6	Peroxidase OS=Triticum urartu GN=TRIUR3_28217 PE=3 SV=1	9.45274	2	6	2	43.244	5.48	0.977	0.7191	0.857	0.2249	1.025	0.9141
K4AAG3	Uncharacterized protein OS=Setaria italica GN=LOC101759179 PE=3 SV=1	3.59712	1	1	1	44.815	8.19	NA	NA	NA	NA	NA	NA
F2DI52	Predicted protein (Fragment) OS=Hordeum vulgare subsp. vulgare PE=2 SV=1	9.73451	3	5	3	50.045	5.67	0.754	0.0831	0.903	0.2999	0.73	0.1152
F2DQ58	Predicted protein OS=Hordeum vulgare subsp. vulgare PE=2 SV=1	3.9627	1	6	1	48.961	6.67	0.923	0.4274	0.748	0.1365	1.02	0.934
I1H5N7	Sucrose synthase OS=Brachypodium distachyon GN=LOC100820943 PE=3 SV=1	7.29295	5	19	2	92.253	6.51	0.891	0.2248	0.88	0.3257	1.107	0.2937
A0A1D5UW96	Glycosyltransferase OS=Triticum aestivum PE=3 SV=1	3.38983	1	1	1	51.399	5.31	NA	NA	NA	NA	NA	NA
Q0DZE5	Os02g0625500 protein (Fragment) OS=Oryza sativa subsp. japonica GN=Os02g0625500 PE=4 SV=1	6.38298	3	23	2	40.821	5.77	1.228	0.0133	1.009	0.9605	1.267	0.0495
A0A0D3ESE9	Uncharacterized protein OS=Oryza barthii PE=4 SV=1	12.963	3	38	3	17.28	5.88	0.98	0.2935	0.951	0.1681	1.027	0.5628
K3XE60	Uncharacterized protein OS=Setaria italica GN=SETIT_000177mg PE=4 SV=1	5.69106	4	6	1	109.478	6.44	1.019	0.9856	1.141	0.3785	1.146	0.3641
A0A218WNV1	Uncharacterized protein OS=Punica granatum GN=CDL15_Pgr005116 PE=4 SV=1	5.46075	2	11	1	65.617	8.75	1.245	0.1532	0.989	0.7868	0.874	0.4398
A0A0D3GAD0	Uncharacterized protein OS=Oryza barthii PE=4 SV=1	11.9485	5	40	1	59.589	4.61	0.898	0.0848	0.952	0.331	0.925	0.296
F2D3A1	Predicted protein OS=Hordeum vulgare subsp. vulgare PE=2 SV=1	3.3358	3	11	1	144.16	5.67	1.478	0.1531	1.064	0.8429	1.752	0.0642
A0A1J3J7I8	Transcription factor MYB44 (Fragment) OS=Noccaea caerulescens GN=MP_TR20032_c0_g1_i1_g.57224 PE=4 SV=1	5.919	1	2	1	34.944	8.95	1.098	0.047	0.628	0.0257	0.741	0.1324
K4ADW6	40S ribosomal protein S3a OS=Setaria italica GN=LOC101785511 PE=3 SV=1	5.32319	1	14	1	29.889	9.79	0.942	0.2828	0.933	0.2976	1.105	0.2544
F2E2M4	Predicted protein OS=Hordeum vulgare subsp. vulgare PE=2 SV=1	15.7248	10	77	5	91.659	5.29	0.976	0.6111	0.873	0.0686	0.998	0.9194
Q5ZDX8	Heterogeneous nuclear ribonucleoprotein A2/B1-like OS=Oryza sativa subsp. japonica GN=Os01g0614500 PE=4 SV=1	9.17226	4	27	4	44.242	8.43	1.164	0.0438	0.891	0.0349	1.101	0.0607
Q6EZE7	Sucrose-phosphate synthase 2 (Fragment) OS=Triticum aestivum PE=2 SV=1	5.31062	4	12	3	111.277	6.61	1.238	0.0105	1.023	0.6239	1.201	0.0341
F2DJY4	Predicted protein OS=Hordeum vulgare subsp. vulgare PE=2 SV=1	10.8491	2	16	2	23.416	5.3	1.547	0.1099	1.01	0.9696	1.3	0.9951
I1MPI1	Uncharacterized protein OS=Glycine max GN=LOC100784477 PE=3 SV=1	13.4478	12	204	0	80.235	5.08	1.015	0.8425	0.841	0.1338	0.817	0.0218
B2W669	RuvB-like helicase OS=Pyrenophora tritici-repentis (strain Pt-1C-BFP) GN=PTRG_05307 PE=3 SV=1	3.4632	1	14	1	49.92	7.06	1.016	0.7077	1.145	0.3952	0.783	0.1147
A0A0D3F7P1	Uncharacterized protein OS=Oryza barthii PE=4 SV=1	6.28931	1	5	1	17.9	10.7	1.502	NA	1.034	0.5367	1.753	NA
A0A0D3GAT3	Uncharacterized protein OS=Oryza barthii PE=4 SV=1	6.59755	6	17	3	119.335	7.08	0.962	0.1674	0.992	0.7095	1.065	0.234
F2DEP1	Glycerol-3-phosphate dehydrogenase OS=Hordeum vulgare subsp. vulgare PE=2 SV=1	6.91824	4	18	4	68.605	8.22	1.006	0.7869	1.038	0.6426	1.122	0.0037
A0A0D3FHW4	Uncharacterized protein OS=Oryza barthii PE=4 SV=1	3.85604	1	7	1	42.983	5.24	0.959	0.521	0.796	0.0079	0.823	0.0106
K3YRV8	Citrate synthase OS=Setaria italica GN=LOC101786364 PE=3 SV=1	4.41767	2	21	1	55.631	7.27	0.994	0.8415	0.969	0.431	1.093	0.0885
A0A0D3EJE9	Uncharacterized protein OS=Oryza barthii PE=3 SV=1	22.9299	3	51	3	17.461	11.12	0.996	0.8796	0.873	0.0193	1.058	0.1389
A0A218X1A3	Uncharacterized protein OS=Punica granatum GN=CDL15_Pgr014941 PE=3 SV=1	4.43548	1	9	1	25.209	6.15	0.821	0.2138	0.778	0.1908	1.153	0.0395
A0A1J7GYY7	Uncharacterized protein OS=Lupinus angustifolius GN=TanjilG_12993 PE=4 SV=1	1.83946	2	44	2	69.11	6.16	1.244	0.0047	1.257	0.0003	1.252	0.0032
F2CRM6	Predicted protein OS=Hordeum vulgare subsp. vulgare PE=2 SV=1	2.40518	2	2	2	120.766	5.52	1.152	0.0871	1.229	0.1024	1.227	0.2632
A0A1S3Z4R4	Peroxidase OS=Nicotiana tabacum GN=LOC107782784 PE=3 SV=1	5.93472	1	4	1	37.283	8.62	0.415	0.0065	0.526	0.0569	0.542	0.1715
A0A0D3ERF6	Beta-adaptin-like protein OS=Oryza barthii PE=3 SV=1	1.90157	1	2	1	98.327	5.39	1.085	0.3657	1.091	0.2673	0.923	0.2689
A0A0D3F8W8	2-C-methyl-D-erythritol 2,4-cyclodiphosphate synthase OS=Oryza barthii PE=3 SV=1	6.18182	1	1	1	29.181	9.58	0.753	NA	1.081	0.7237	0.774	NA
F2DVV5	RNA helicase (Fragment) OS=Hordeum vulgare subsp. vulgare PE=2 SV=1	12.8596	7	27	7	66.398	8.75	0.882	0.0498	0.895	0.0744	1.083	0.1313
K7LHS3	Uncharacterized protein OS=Glycine max GN=LOC100812673 PE=4 SV=1	3.53535	1	1	1	41.518	6.1	0.94	0.3073	1.038	0.6479	1.172	0.0383
A0A0D3HHN8	Uncharacterized protein OS=Oryza barthii PE=3 SV=1	24.1611	4	65	1	16.808	10.56	0.817	0.0864	0.95	0.4637	0.728	0.0047
F8NYU6	Uncharacterized protein OS=Serpula lacrymans var. lacrymans (strain S7.9) GN=SERLADRAFT_470101 PE=3 SV=1	3.8806	1	2	1	36.24	7.12	1.028	0.4758	0.914	0.1588	0.845	0.0111
B6TLT7	Copper chaperone for superoxide dismutase OS=Zea mays PE=2 SV=1	20.7792	5	14	4	32.189	5.53	1.502	0.0257	1.515	0.0176	1.609	0.0117
Q69P84	Aldehyde dehydrogenase OS=Oryza sativa subsp. japonica GN=OJ1344_B01.27-1 PE=2 SV=1	10.0196	4	38	1	54.467	7.06	1.4	0.8241	0.85	0.3921	1.279	0.7929
F2CRI6	Predicted protein OS=Hordeum vulgare subsp. vulgare PE=2 SV=1	16.4557	6	47	4	44.755	5.69	0.814	0.0828	0.923	0.4123	0.923	0.087
F2DNH5	Predicted protein OS=Hordeum vulgare subsp. vulgare PE=2 SV=1	8.69565	1	5	1	15.135	8.5	0.653	0.0805	0.714	0.0492	0.811	0.1561
B4FR57	Eukaryotic translation initiation factor 3 subunit H OS=Zea mays GN=100272851 PE=2 SV=1	6.70554	2	19	2	38.908	4.93	1.009	0.9419	1.052	0.32	1.246	0.0127
F2DED2	Predicted protein OS=Hordeum vulgare subsp. vulgare PE=2 SV=1	2.64423	1	1	1	45.667	5.44	0.907	0.3777	0.861	0.0807	0.987	0.6441
A0A0D3H370	Uncharacterized protein OS=Oryza barthii PE=3 SV=1	12.963	5	13	1	63.609	7.42	NA	NA	NA	NA	NA	NA
F2D587	Delta24(25)-sterol reductase OS=Hordeum vulgare subsp. vulgare GN=DIM PE=2 SV=1	1.97694	1	2	1	69.856	8.76	0.942	0.4075	0.985	0.7712	1.061	0.6141
E1ZRR8	Uncharacterized protein OS=Chlorella variabilis GN=CHLNCDRAFT_56390 PE=3 SV=1	2.31959	1	1	1	42.711	6.6	0.821	0.0236	0.714	0.1006	1.083	0.3042
A0A1D5W045	NADH-cytochrome b5 reductase OS=Triticum aestivum PE=3 SV=1	5.75758	1	13	1	36.388	9.23	0.977	0.6816	1.273	0.305	1.281	0.2961
A0A0D3G1H2	Uncharacterized protein OS=Oryza barthii PE=3 SV=1	6.86695	2	7	1	49.791	5.44	1.138	0.2966	1.832	0.0056	1.356	0.0298
A0A0D3FQN8	Uncharacterized protein OS=Oryza barthii PE=4 SV=1	3.18841	1	2	1	37.14	6.65	0.628	0.1224	0.694	0.0097	0.975	0.3835
F2DL78	Predicted protein (Fragment) OS=Hordeum vulgare subsp. vulgare PE=2 SV=1	4.04531	2	2	2	64.088	5.8	1.452	0.1166	1.58	0.1085	1.64	0.071
I1J2W9	Uncharacterized protein OS=Brachypodium distachyon GN=LOC100822188 PE=4 SV=1	9.77011	3	25	1	38.874	6.87	1.119	0.0485	1.329	0.0037	1.181	0.0118
G5DFC5	14-3-3 protein OS=Triticum aestivum PE=2 SV=1	25.4753	5	72	1	29.952	4.78	1.046	0.2189	1.136	0.0004	1.067	0.0582
K4AKS6	Uncharacterized protein OS=Setaria italica GN=LOC101768792 PE=4 SV=1	2.86885	1	1	1	78.926	10.26	NA	NA	NA	NA	NA	NA
A0A200PY40	Glycosyl transferase OS=Macleaya cordata GN=BVC80_733g42 PE=4 SV=1	0.607477	1	2	1	243.654	7.27	1.617	0.1805	1.495	0.8119	1.275	0.8551
A0A1J3GXR8	Beta-galactosidase OS=Noccaea caerulescens GN=LE_TR16302_c0_g1_i1_g.52162 PE=3 SV=1	1.75695	1	1	1	77.123	6.19	0.952	0.5312	0.836	0.0468	1.054	0.5102
K4A6R1	Uncharacterized protein OS=Setaria italica GN=LOC101768793 PE=4 SV=1	1.65414	1	1	1	71.231	9.48	0.776	0.2828	0.469	0.1381	0.788	0.099
B6TCP0	Protein transporter OS=Zea mays GN=100282912 PE=2 SV=1	3.20988	1	1	1	45.342	6.23	NA	NA	NA	NA	NA	NA
A0A1Y1I387	Anaphase promoting complex Cdc20 subunits OS=Klebsormidium flaccidum GN=KFL_002130200 PE=4 SV=1	3.22581	1	8	1	53.736	8.59	0.699	0.0202	0.813	0.0235	0.902	0.072
F2DTB2	Predicted protein OS=Hordeum vulgare subsp. vulgare PE=2 SV=1	28.1457	7	21	6	32.279	7.42	1.127	0.0292	0.975	0.4444	1.092	0.0945
F2DAK3	Predicted protein OS=Hordeum vulgare subsp. vulgare PE=2 SV=1	21.9178	5	29	3	24.357	10.11	1.027	0.1404	0.888	0.0123	0.878	0.001
F2DRK5	Predicted protein OS=Hordeum vulgare subsp. vulgare PE=2 SV=1	2.55102	1	1	1	63.581	8.27	NA	NA	NA	NA	NA	NA
K3YV75	Uncharacterized protein OS=Setaria italica GN=LOC101758975 PE=3 SV=1	4.4	1	7	1	27.702	9.6	1.394	0.0193	1.236	0.3225	1.478	0.0131
K3XJE4	Uncharacterized protein OS=Setaria italica GN=LOC101785937 PE=4 SV=1	5.33708	2	6	2	38.611	6.62	0.915	0.0185	0.828	0.063	0.936	0.0281
Q5TKQ5	Os05g0540300 protein OS=Oryza sativa subsp. japonica GN=Os05g0540300 PE=3 SV=1	9.63855	4	14	1	61.55	7.02	0.552	0.2554	NA	NA	1.579	NA
Q0DJA7	Os05g0306000 protein OS=Oryza sativa subsp. japonica GN=Os05g0306000 PE=2 SV=1	1.82232	1	1	1	49.683	5.43	1.311	0.0063	1.157	0.4304	1.224	0.2678
F2E194	Predicted protein (Fragment) OS=Hordeum vulgare subsp. vulgare PE=2 SV=1	3.08483	1	4	1	42.949	8.43	0.794	0.3356	1.066	0.9485	1.273	0.4541
F2D715	ATP synthase subunit d, mitochondrial OS=Hordeum vulgare subsp. vulgare PE=2 SV=1	17.9641	3	24	1	19.597	6.62	0.728	0.2053	0.951	0.5973	1.201	0.7515
Q41628	ATP/ADP carrier protein OS=Triticum turgidum PE=2 SV=1	16.0121	6	129	1	35.899	9.79	1.227	0.2209	1.183	0.2565	0.975	0.7171
K3XL00	Cytokinin riboside 5'-monophosphate phosphoribohydrolase OS=Setaria italica GN=LOC101778679 PE=3 SV=1	6.03774	1	2	1	28.536	6.73	1.228	0.1908	1.475	0.0482	1.2	0.4182
A0A200Q7H9	Enolase OS=Macleaya cordata GN=BVC80_479g6 PE=3 SV=1	4.09836	2	6	1	51.926	6.24	1.025	0.817	1.008	0.9445	0.964	0.6031
B6TZR1	NADH-ubiquinone oxidoreductase 13 kDa-B subunit OS=Zea mays PE=2 SV=1	6.93642	2	5	2	19.397	4.75	1.013	0.8883	0.903	0.2112	1.027	0.7123
K3Z3Q4	Uncharacterized protein OS=Setaria italica GN=LOC101775235 PE=4 SV=1	3.84615	2	5	2	97.427	6.8	0.845	0.1215	0.477	0.1013	0.966	0.4729
K3XEB5	Uncharacterized protein OS=Setaria italica GN=LOC101763543 PE=3 SV=1	20.6783	14	217	2	101.031	6.19	1.121	0.0258	0.933	0.2681	0.94	0.103
K3Y4M2	Uncharacterized protein OS=Setaria italica GN=SETIT_009160mg PE=4 SV=1	0.568451	1	9	1	235.059	6.98	1.241	0.7061	1.868	0.0254	2.684	0.0058
A0A229PF37	Flagellin OS=Pantoea sp. AV62 GN=CBI35_17475 PE=4 SV=1	2.69151	1	9	1	50.933	4.82	0.95	0.5704	1.763	0.0006	1.079	0.2115
H8NQ32	PTS system beta-glucoside-specific transporter subunits IIABC OS=Rahnella aquatilis HX2 GN=Q7S_08400 PE=4 SV=1	2.88462	1	6	1	65.908	6.32	0.636	0.1402	1.051	0.9023	0.812	0.0826
A0A0D3HGW1	60S ribosomal export protein NMD3 OS=Oryza barthii PE=3 SV=1	10.1338	6	24	3	58.693	6.54	0.785	0.3003	1.829	0.0021	1.513	0.3705
F2DL50	Predicted protein OS=Hordeum vulgare subsp. vulgare PE=2 SV=1	7.24638	2	5	2	38.699	8.1	1.058	0.9116	0.887	0.4105	1.072	0.8519
A0A0D3FAB9	Uncharacterized protein OS=Oryza barthii PE=4 SV=1	2.09059	3	11	2	226.98	5.06	0.878	0.0371	0.91	0.3199	1.069	0.6245
A0A176VMK2	Uncharacterized protein OS=Marchantia polymorpha subsp. ruderalis GN=AXG93_4012s1050 PE=4 SV=1	3.19829	1	4	1	51.486	9.5	1.148	0.4554	1.044	0.7821	1.078	0.5697
A0A1Q3APF3	TPR_1 domain-containing protein/TPR_11 domain-containing protein OS=Cephalotus follicularis GN=CFOL_v3_01111 PE=4 SV=1	2.5641	1	6	1	39.864	8.29	0.973	0.7084	1.13	0.8341	1.234	0.2815
A0A176WH58	Uncharacterized protein OS=Marchantia polymorpha subsp. ruderalis GN=AXG93_3384s1090 PE=3 SV=1	3.84615	1	1	1	25.804	8.92	1.002	0.9634	1.454	0.0927	1.304	0.1487
I1L934	Histone H4 OS=Glycine max GN=LOC100793507 PE=3 SV=1	29.1262	3	118	3	11.368	11.22	1.122	0.0301	0.939	0.1098	1.28	0.0042
F2E3D1	Predicted protein OS=Hordeum vulgare subsp. vulgare PE=2 SV=1	1.10193	1	2	1	79.594	8.43	0.932	0.3867	0.845	0.117	1.144	0.2135
C8CK16	Phosphomannomutase OS=Aegilops tauschii GN=PMM-D1 PE=3 SV=1	11.1554	2	2	2	28.474	6.35	7.628	0.5756	0.826	0.0087	0.603	0.001
F2E935	Predicted protein (Fragment) OS=Hordeum vulgare subsp. vulgare PE=2 SV=1	8.84956	1	3	1	10.821	6.15	0.816	0.0746	0.992	0.7586	0.636	0.0136
F2DFM2	Predicted protein OS=Hordeum vulgare subsp. vulgare PE=2 SV=1	4.40771	1	15	1	39.875	7.49	1.126	0.569	0.275	0.0035	1.697	0.0103
A0A1Q3B4R2	G10 domain-containing protein OS=Cephalotus follicularis GN=CFOL_v3_06388 PE=4 SV=1	6.32911	1	3	1	18.364	8.09	0.68	0.0899	0.553	0.0269	0.965	0.6512
A0A0D3EY17	Uncharacterized protein OS=Oryza barthii PE=4 SV=1	0.654022	1	1	1	169.343	6.2	0.758	0.031	0.82	0.0863	0.723	0.0214
A0A1Q3BEV9	DNA helicase OS=Cephalotus follicularis GN=CFOL_v3_09965 PE=3 SV=1	1.04839	1	3	1	136.159	7.09	0.906	0.4517	0.765	0.3119	1.319	0.1647
K3YH02	Uncharacterized protein OS=Setaria italica GN=LOC101773563 PE=3 SV=1	10.6422	5	18	2	59.574	6.49	0.99	0.7246	1.086	0.4974	1.241	0.011
F2CRB0	Predicted protein OS=Hordeum vulgare subsp. vulgare PE=2 SV=1	3.38078	1	2	1	63.1	5.57	1.044	0.6301	1.362	0.6291	1.591	0.1015
F2DZ70	Aminomethyltransferase OS=Hordeum vulgare subsp. vulgare PE=2 SV=1	2.66344	1	3	1	44.278	8.59	0.804	0.1523	0.461	0.0023	0.694	0.0185
Q5I7L1	Ribosomal protein L13a OS=Triticum aestivum PE=1 SV=1	16.0194	3	20	2	23.515	10.39	1.122	0.0318	1.023	0.5072	1.111	0.1366
F2CXJ8	Predicted protein OS=Hordeum vulgare subsp. vulgare PE=2 SV=1	2.87356	1	2	1	38.279	6.1	0.385	0.0043	NA	NA	0.312	0.0024
F2EBM6	Flavin-containing monooxygenase OS=Hordeum vulgare subsp. vulgare PE=2 SV=1	2.11946	1	2	1	58.525	6.99	1.283	0.3935	0.985	0.6719	1.855	0.0223
F2D4V1	Predicted protein OS=Hordeum vulgare subsp. vulgare PE=2 SV=1	1.3245	1	4	1	81.904	6.55	0.88	0.4279	0.581	0.0557	0.919	0.5276
F2ELJ4	Predicted protein OS=Hordeum vulgare subsp. vulgare PE=2 SV=1	2.36559	1	1	1	51.123	9.58	0.799	0.194	0.935	0.5549	0.912	0.473
A0A0D3FNY1	Uncharacterized protein OS=Oryza barthii PE=4 SV=1	9.16335	2	3	1	26.386	6.52	1.014	0.8756	0.869	0.0907	0.964	0.5351
A0A218VTQ5	Uncharacterized protein OS=Punica granatum GN=CDL15_Pgr006137 PE=4 SV=1	2.11382	1	3	1	69.596	8.95	1.667	0.0092	1.632	0.0033	1.624	0.0033
A8HTR9	Predicted protein OS=Chlamydomonas reinhardtii GN=CHLREDRAFT_127586 PE=4 SV=1	2.83505	1	3	1	41.703	7.28	0.777	0.0001	0.818	0.0089	0.949	0.2347
K3YRI5	Uncharacterized protein OS=Setaria italica GN=SETIT_016879mg PE=3 SV=1	5.29301	2	14	2	55.459	6.04	1.469	0.018	1.493	0.0167	1.55	0.0073
I1GNL6	Glucose-1-phosphate adenylyltransferase OS=Brachypodium distachyon GN=LOC100839765 PE=3 SV=1	4.96032	2	4	2	54.865	7.43	1.042	0.813	1.044	0.7855	0.87	0.2467
V4P599	Uncharacterized protein OS=Eutrema salsugineum GN=EUTSA_v10024637mg PE=3 SV=1	3.37423	2	8	1	73.086	7.24	0.448	0.0186	0.517	NA	0.676	0.4191
K3YGK0	Uncharacterized protein OS=Setaria italica GN=LOC101771389 PE=4 SV=1	1.63934	1	1	1	73.517	5.55	0.688	0.0284	0.939	0.0772	0.685	0.027
A0A089N4T0	ATP-dependent Clp protease proteolytic subunit OS=Isachne distichophylla GN=clpP PE=3 SV=1	14.8148	3	5	3	24.695	4.82	1.018	0.7136	1.521	0.3317	1.279	0.7772
A0A078F2P1	BnaA03g18750D protein OS=Brassica napus GN=BnaA03g18750D PE=4 SV=1	4.98753	1	2	1	44.34	7.94	1.538	0.5139	1.293	0.7068	1.177	0.8457
K3YJ59	Uncharacterized protein OS=Setaria italica GN=LOC101763024 PE=3 SV=1	3.39623	1	3	1	28.964	9.55	2.036	0.2132	1.643	0.4148	2.062	0.1647
A0A0D3EJR6	Uncharacterized protein OS=Oryza barthii PE=4 SV=1	2.47148	1	10	1	55.032	5.03	1.227	0.5336	1.25	0.8519	1.17	0.8942
K4AEM3	Uncharacterized protein OS=Setaria italica GN=LOC101779728 PE=4 SV=1	4.329	1	2	1	25.671	10.76	1.486	0.3238	1.234	0.1598	1.224	0.7465
A0A161VXC4	Uncharacterized protein OS=Colletotrichum incanum GN=CI238_11610 PE=4 SV=1	4.18251	1	2	1	26.972	8.5	0.788	0.4905	0.901	0.4376	1.003	0.9255
A0A1Q3B695	GST_C domain-containing protein/EF1G domain-containing protein/GST_N domain-containing protein OS=Cephalotus follicularis GN=CFOL_v3_06811 PE=4 SV=1	5.41176	3	52	1	48.752	5.86	1.158	0.0003	1.085	0.0805	1.209	0.0007
K3Z3S9	Uncharacterized protein OS=Setaria italica GN=SETIT_021197mg PE=4 SV=1	4.6729	3	5	3	93.439	5.11	1.123	0.3521	1.121	0.0355	1.164	0.0623
A0A0D3EIX6	Uncharacterized protein OS=Oryza barthii PE=4 SV=1	1.49942	1	3	1	95.531	5.33	1.025	0.854	1.345	0.402	1.418	0.2248
A0A1D5XAY1	RNA cytidine acetyltransferase OS=Triticum aestivum PE=3 SV=1	5.61798	5	12	2	120.25	8.35	1.035	0.0215	0.936	0.0324	1.014	0.0776
Q2R678	Expressed protein OS=Oryza sativa subsp. japonica GN=Os11g0414000 PE=2 SV=1	11.6505	4	23	2	47.28	5.45	1.118	0.0594	1.105	0.0728	1.22	0.016
F2E9K5	Predicted protein OS=Hordeum vulgare subsp. vulgare PE=2 SV=1	4.06321	1	1	1	48.917	5.36	0.573	NA	0.642	NA	0.748	0.3785
F2DG15	Predicted protein OS=Hordeum vulgare subsp. vulgare PE=2 SV=1	7.70492	7	29	1	134.206	5.92	0.732	0.0993	0.825	0.1354	1.143	0.2328
A0A176VTJ9	Uncharacterized protein OS=Marchantia polymorpha subsp. ruderalis GN=AXG93_4776s1140 PE=4 SV=1	1.04712	1	1	1	107.165	6.52	1.248	0.0849	1.347	0.2594	1.344	NA
A0A151TXD1	Glucose-1-phosphate adenylyltransferase (Fragment) OS=Cajanus cajan GN=KK1_010974 PE=3 SV=1	3.09278	1	6	1	42.893	7.5	0.887	0.2308	0.756	0.0327	0.821	0.0769
K4A6F6	Uncharacterized protein OS=Setaria italica GN=LOC101784568 PE=4 SV=1	1.40449	1	2	1	77.069	7.42	1.192	0.0709	1.035	0.6238	1.107	0.1766
K4A231	Uncharacterized protein OS=Setaria italica GN=SETIT_032928mg PE=4 SV=1	6.69746	2	15	1	48.547	4.73	0.779	0.0432	0.752	0.0264	0.883	0.1775
G7IQ90	Animal HSPA9 nucleotide-binding domain protein OS=Medicago truncatula GN=11441632 PE=3 SV=1	3.13125	4	51	2	169.542	5.92	0.791	0.1346	0.762	0.2024	0.976	0.7769
B4FK44	4-hydroxy-tetrahydrodipicolinate synthase 2 chloroplastic OS=Zea mays GN=100282239 PE=2 SV=1	3.18302	1	4	1	41.123	7.27	0.814	0.294	1.019	0.9241	0.787	0.2374
A0A0D3EL97	3-methyl-2-oxobutanoate hydroxymethyltransferase OS=Oryza barthii PE=3 SV=1	2.68007	1	1	1	62.041	8.25	1.017	0.3537	0.933	0.2571	0.911	0.355
A0A0D3FGU2	Uncharacterized protein OS=Oryza barthii PE=4 SV=1	2.30415	1	2	1	71.964	5.64	NA	NA	NA	NA	NA	NA
F2DSZ6	Predicted protein OS=Hordeum vulgare subsp. vulgare PE=2 SV=1	5.6701	1	5	1	21.493	11.21	0.83	0.1521	0.636	0.0261	0.826	0.1422
A0A1D6APQ9	Acetolactate synthase OS=Triticum aestivum PE=3 SV=1	6.19048	3	15	1	67.535	7.15	1.178	0.1925	2.333	0.2786	1.587	0.3745
F2DNZ2	Predicted protein OS=Hordeum vulgare subsp. vulgare PE=2 SV=1	10.7579	3	16	2	44.54	5.06	1.155	0.2521	1.19	0.1767	1.252	0.1006
A0A0D3F0N2	Uncharacterized protein OS=Oryza barthii PE=3 SV=1	16.3993	9	213	6	63.557	9.09	1.065	0.0191	0.976	0.191	1.076	0.0454
A0A1D5U3B7	ATP-dependent 6-phosphofructokinase OS=Triticum aestivum GN=PFK PE=3 SV=1	12.1535	4	31	4	50.764	6.43	1.141	0.1787	0.931	0.3584	1.053	0.592
M4FIG5	Uncharacterized protein OS=Brassica rapa subsp. pekinensis PE=4 SV=1	12.7907	3	21	3	18.986	6.62	0.538	0.0001	0.36	0.0001	0.328	0.0007
A0A0D3GW62	Uncharacterized protein OS=Oryza barthii PE=4 SV=1	1.93133	1	1	1	51.762	7.4	NA	NA	NA	NA	NA	NA
A0A0D3FPV4	Uncharacterized protein OS=Oryza barthii PE=4 SV=1	2.49433	1	1	1	47.509	6.98	1.093	0.8037	1.15	0.604	1.356	0.1106
K3XXM8	Uncharacterized protein OS=Setaria italica GN=LOC101764864 PE=4 SV=1	3.74332	1	1	1	39.664	10.52	NA	NA	NA	NA	NA	NA
A0A1Y1HUK9	Histidine triad family protein OS=Klebsormidium flaccidum GN=KFL_000320360 PE=4 SV=1	7.89474	1	8	1	20.482	9.1	1.256	0.4091	1.186	0.5385	0.685	0.1176
K3YBW0	Uncharacterized protein OS=Setaria italica GN=LOC101755216 PE=3 SV=1	21.6867	4	71	1	18.29	10.78	1.075	0.1583	0.979	0.5606	0.986	0.6831
F2E1V5	Predicted protein OS=Hordeum vulgare subsp. vulgare PE=2 SV=1	26.7467	21	347	3	100.846	6.24	1.008	0.8122	0.91	0.0069	1.004	0.8903
Q8LQW9	Os01g0342900 protein OS=Oryza sativa subsp. japonica GN=Os01g0342900 PE=4 SV=1	1.84255	1	2	1	63.523	8.18	NA	NA	NA	NA	NA	NA
F2DUI2	Predicted protein OS=Hordeum vulgare subsp. vulgare PE=2 SV=1	12.8571	2	6	2	22.514	8.27	0.282	0.0105	0.125	0.0143	0.263	0.0164
I1I399	Glucose-1-phosphate adenylyltransferase OS=Brachypodium distachyon GN=LOC100832788 PE=3 SV=1	26.8859	10	38	4	56.348	6.76	0.921	0.0949	0.873	0.0479	1.008	0.6759
A0A1J7GV79	Pyruvate kinase OS=Lupinus angustifolius GN=TanjilG_11590 PE=3 SV=1	9.86717	4	53	1	57.519	6.48	1.367	0.0435	1.398	0.02	1.722	0.0055
K3ZHT0	Serine hydroxymethyltransferase OS=Setaria italica GN=LOC101760495 PE=3 SV=1	2.65781	1	22	1	65.438	8.97	1.028	0.3327	1.035	0.0926	1.122	0.0562
B4FCY9	26S proteasome non-ATPase regulatory subunit 8 OS=Zea mays PE=2 SV=1	9.73783	2	6	1	30.682	5.12	0.365	0.0093	0.463	0.2109	1.115	0.8412
A0A1D5U4G9	Adenosylhomocysteinase OS=Triticum aestivum PE=3 SV=1	21.8557	12	96	2	53.192	5.92	1.158	0	1.196	0.0001	1.212	0.0002
F2DY97	Predicted protein OS=Hordeum vulgare subsp. vulgare PE=2 SV=1	8.99873	6	23	6	86.566	7.85	1.07	0.2849	1.205	0.0467	1.165	0.0804
C6SXY9	Uncharacterized protein OS=Glycine max GN=LOC100499903 PE=2 SV=1	7.17949	1	3	1	22.033	8.72	1.662	0.6191	1.202	0.8038	0.653	0.5284
F2D8F8	Predicted protein OS=Hordeum vulgare subsp. vulgare PE=2 SV=1	16.9811	4	11	4	22.634	5.06	0.725	0.017	0.701	0.0196	0.808	0.0735
S8CGX8	Phosphoribosylaminoimidazole-succinocarboxamide synthase (Fragment) OS=Genlisea aurea GN=M569_08672 PE=4 SV=1	3.90071	1	3	1	32.022	6.33	1.65	0.0338	4.464	0.001	2.938	0.0025
F2DTQ3	Predicted protein OS=Hordeum vulgare subsp. vulgare PE=2 SV=1	5.66038	1	4	1	22.966	9.76	0.925	0.5371	1.434	0.0101	1.466	0.0301
A0A0D3HR36	Uncharacterized protein OS=Oryza barthii PE=4 SV=1	1.70753	5	87	5	248.462	8.35	1.283	0.0039	1.094	0.047	1.234	0.0061
F2DIL1	Predicted protein OS=Hordeum vulgare subsp. vulgare PE=2 SV=1	4.64135	2	7	2	53.097	6.05	0.606	0.0003	0.977	0.3702	0.661	0.1753
A0A183C6B2	Uncharacterized protein OS=Globodera pallida PE=3 SV=1	17.2185	3	3	3	16.065	10.26	1.027	0.3835	0.932	0.1688	1.144	0.0128
M2SPI7	Uncharacterized protein OS=Cochliobolus heterostrophus (strain C5 / ATCC 48332 / race O) GN=COCHEDRAFT_1184054 PE=4 SV=1	2.11132	1	1	1	57.237	8.5	1.41	0.3342	1.132	0.2183	1.388	0.3838
A0A077RTG8	Malate dehydrogenase OS=Triticum aestivum GN=TRAES_3BF087800010CFD_c1 PE=3 SV=1	10.2941	3	36	1	35.431	8.37	1.054	0.4319	0.936	0.1606	0.316	0.0014
A0A1D6HXP2	Starch synthase, chloroplastic/amyloplastic OS=Zea mays GN=100125638 PE=3 SV=1	7.50799	3	11	2	68.758	6.68	0.799	0.3055	0.998	0.6514	0.992	0.7532
A0A0D9V4N0	Uncharacterized protein OS=Leersia perrieri PE=3 SV=1	0.78125	1	9	1	169.546	6.2	0.776	0.0009	0.736	0.0013	0.971	0.5818
K3Z4D4	Uncharacterized protein OS=Setaria italica GN=LOC101768755 PE=4 SV=1	4.5045	3	11	1	74.945	6.67	1.002	0.8665	1.216	0.1559	1.064	0.6654
A0A0Q3GVZ0	Sucrose synthase OS=Brachypodium distachyon GN=BRADI_1g20890 PE=3 SV=1	5.14076	5	36	2	93.097	6.57	1.2	0.0094	1.509	0.0001	1.309	0.0074
F2DTV8	Predicted protein OS=Hordeum vulgare subsp. vulgare PE=2 SV=1	16.2562	3	13	3	21.768	5.59	0.82	0.2161	0.938	0.3519	1.194	0.0562
F2CRK4	Predicted protein (Fragment) OS=Hordeum vulgare subsp. vulgare PE=2 SV=1	9.55882	3	17	3	42.642	8.91	1.153	0.0088	1.188	0.0113	1.05	0.1829
A0A068F507	Ribosomal protein S14p/S29e/SSN2 fusion protein OS=Brassica napus GN=GSBNAPT00096234001_GSBNAPT00096235001 PE=3 SV=1	4.9505	1	8	1	22.429	8.69	0.754	0.0002	0.735	0.0019	1.038	0.0271
A0A0D3ELK4	Uncharacterized protein OS=Oryza barthii PE=4 SV=1	5.97345	2	5	2	51.893	9.32	1.099	0.0559	1.05	0.437	1.191	0.2191
F2DSM9	Predicted protein OS=Hordeum vulgare subsp. vulgare PE=2 SV=1	6.99088	2	3	2	36.339	9.95	1.179	0.5682	0.972	0.6814	1.448	0.1726
K3XL72	Uncharacterized protein OS=Setaria italica GN=LOC101774483 PE=4 SV=1	8.23529	2	10	2	29.105	5.43	0.975	0.7114	0.991	0.8258	1.229	0.1164
F2DPD5	Predicted protein OS=Hordeum vulgare subsp. vulgare PE=2 SV=1	6.0241	1	1	1	27.097	4.91	1.197	0.4645	1.154	0.5432	NA	NA
A0A078I7D8	V-type proton ATPase proteolipid subunit OS=Brassica napus GN=BnaA03g53020D PE=3 SV=1	4.78723	1	2	1	40.209	7.52	0.787	0.2163	0.857	0.3473	1.049	0.8263
A8HYL2	DNA replication factor C complex subunit 4 OS=Chlamydomonas reinhardtii GN=RFC4 PE=4 SV=1	9.03614	2	4	2	35.303	7.36	1.051	0.8044	0.888	0.3122	1.037	0.9667
A7WPL0	Putative reductase OS=Nicotiana tabacum GN=MC118 PE=2 SV=1	6.17284	2	3	1	44.143	8.09	1.153	0.3671	0.866	0.2479	1.496	0.0252
A0A0D3G0K6	Uncharacterized protein OS=Oryza barthii PE=4 SV=1	6.06061	1	2	1	14.823	10.1	0.949	0.5733	1.328	0.5892	1.128	0.9301
A0A0D3HNS0	Uncharacterized protein OS=Oryza barthii PE=3 SV=1	26.2136	5	24	2	23.607	10.02	0.875	0.1038	0.715	0.002	1.159	0.0479
A0A0D3GU46	Uncharacterized protein OS=Oryza barthii PE=4 SV=1	8.57143	1	1	1	12.126	9.41	1	0.9875	1.079	0.0116	0.949	0.3003
F2DAX2	Predicted protein OS=Hordeum vulgare subsp. vulgare PE=2 SV=1	4.31267	1	1	1	40.891	5.88	NA	NA	NA	NA	NA	NA
A0A0D3G153	Glucose-6-phosphate 1-epimerase OS=Oryza barthii PE=3 SV=1	4.06977	1	4	1	37.926	5.24	1.416	0.3078	1.271	0.4432	1.401	0.4346
A0A1J7GCA9	Uncharacterized protein OS=Lupinus angustifolius GN=TanjilG_21721 PE=4 SV=1	7	2	12	1	34.574	6.33	0.978	0.1832	0.915	0.2539	0.96	0.574
K4A973	Uncharacterized protein OS=Setaria italica GN=LOC101780138 PE=4 SV=1	6.21118	2	9	1	52.095	7.24	0.798	0.0953	0.834	0.0906	1.116	0.6125
A0A0D3FZ63	Uncharacterized protein OS=Oryza barthii PE=4 SV=1	17.0886	4	11	3	32.598	6.1	0.764	0.0225	0.713	0.0235	0.894	0.0002
A0A1Q3C1A3	PP2C domain-containing protein OS=Cephalotus follicularis GN=CFOL_v3_17526 PE=4 SV=1	9.03955	3	9	2	38.96	8.09	2.52	0.0013	2.193	0.0032	2.595	0.0007
F2DT87	Predicted protein OS=Hordeum vulgare subsp. vulgare PE=2 SV=1	1.96078	1	1	1	67.69	4.91	NA	NA	0.439	NA	0.676	NA
A0A1D6AYA3	Acetyltransferase component of pyruvate dehydrogenase complex OS=Triticum aestivum PE=3 SV=1	9.58409	4	22	1	59.548	8.4	0.898	0.0075	1.08	0.0815	1.04	0.2384
F2EFX1	Predicted protein OS=Hordeum vulgare subsp. vulgare PE=2 SV=1	1.56047	1	1	1	79.049	9.33	1.446	0.1413	1.369	0.11	1.343	0.1357
A0A0D3H9G8	Uncharacterized protein OS=Oryza barthii PE=3 SV=1	4.96614	2	2	2	47.079	7.9	1.021	0.0017	0.914	0.2496	1.084	0.0108
A0A0D3F306	Uncharacterized protein OS=Oryza barthii PE=4 SV=1	7.76398	2	4	1	35.437	6.52	1.065	0.4832	0.837	0.046	1.163	0.062
F2DFC1	Predicted protein OS=Hordeum vulgare subsp. vulgare PE=2 SV=1	4.12903	4	20	3	80.124	6.47	1.258	0.0051	1.182	0.0095	1.257	0.0023
F2EHE1	Predicted protein OS=Hordeum vulgare subsp. vulgare PE=2 SV=1	6.74847	1	1	1	17.499	10.3	NA	NA	NA	NA	NA	NA
A0A0D3F3I0	Uncharacterized protein OS=Oryza barthii PE=3 SV=1	8.81543	5	44	1	78.49	9.1	0.86	0.3668	1.432	0.1766	0.938	0.5804
F2CX95	Predicted protein OS=Hordeum vulgare subsp. vulgare PE=2 SV=1	12.6386	5	12	5	48.754	5.39	1.293	0.1288	1.246	0.1572	1.106	0.4309
F2EDM7	Predicted protein OS=Hordeum vulgare subsp. vulgare PE=2 SV=1	4.64602	2	8	2	50.041	5.69	1.044	0.7562	1.062	0.5446	0.954	0.4484
B4FX16	Macrophage migration inhibitory factor OS=Zea mays GN=100284350 PE=2 SV=1	19.1304	2	16	2	12.155	8.1	1.22	0.4293	1.238	0.0892	1.313	0.1193
F2D7N4	Predicted protein OS=Hordeum vulgare subsp. vulgare PE=2 SV=1	2.85088	1	4	1	50.85	8.7	1.032	0.8554	1.067	0.2691	1.036	0.6689
A0A0D3EN22	Uncharacterized protein OS=Oryza barthii PE=4 SV=1	0.896414	1	4	1	110.755	5.6	1.595	0.2737	1.248	0.4969	1.246	0.9044
A0A0E0A9U8	Peroxidase OS=Oryza glumipatula PE=3 SV=1	5.83333	1	2	1	25.113	6.54	NA	NA	NA	NA	NA	NA
A0A0J8BD51	Uncharacterized protein OS=Beta vulgaris subsp. vulgaris GN=BVRB_2g046380 PE=4 SV=1	6.16438	1	3	1	16.242	10.14	1.275	0.0001	1.151	0.0092	1.123	0.0441
A0A1D5V9E2	Signal recognition particle subunit SRP72 OS=Triticum aestivum PE=3 SV=1	3.17221	1	1	1	72.947	9.1	NA	NA	NA	NA	NA	NA
F2EAU2	Predicted protein OS=Hordeum vulgare subsp. vulgare PE=2 SV=1	23.3333	4	12	1	22.919	7.36	1.125	0.104	1.091	0.148	0.846	0.0715
F2E5S3	Predicted protein OS=Hordeum vulgare subsp. vulgare PE=2 SV=1	4.08526	2	5	2	63.642	6.58	1.091	0.8094	1.07	0.7678	1.533	0.816
F2DD65	Predicted protein OS=Hordeum vulgare subsp. vulgare PE=2 SV=1	4.3659	2	13	2	52.442	3.98	1.151	0.1662	1.15	0.1723	1.2	0.1904
A0A1J9SAZ6	Phosphoglycerate mutase family protein OS=Diplodia corticola GN=BKCO1_10000180 PE=4 SV=1	4.87805	1	1	1	31.42	7.46	1.048	0.6737	1.064	0.0911	1.267	0.0098
A0A1D5SLI4	40S ribosomal protein S4 OS=Triticum aestivum PE=3 SV=1	29.0566	8	150	8	29.931	10.15	1.023	0.132	0.931	0.0002	1.049	0.0269
F2CXN7	Predicted protein OS=Hordeum vulgare subsp. vulgare PE=2 SV=1	6.57895	3	6	2	58.149	7.31	0.848	0.0082	0.752	0.0156	0.976	0.5996
K3XXW3	Uncharacterized protein OS=Setaria italica GN=SETIT_006771mg PE=4 SV=1	3.38983	1	5	1	36.997	9.94	0.756	0.0215	0.65	0.0051	0.815	0.0212
A0A176WRT3	Uncharacterized protein OS=Marchantia polymorpha subsp. ruderalis GN=AXG93_4225s1420 PE=4 SV=1	1.60142	1	2	1	63.62	7.52	1.007	0.9039	0.993	0.8113	1.083	0.6481
A0A0D3FHL6	Uncharacterized protein OS=Oryza barthii PE=3 SV=1	1.16732	1	1	1	83.191	6.16	0.889	0.6817	0.741	0.0769	0.899	0.7076
W5FB69	Lysine--tRNA ligase OS=Triticum aestivum PE=3 SV=1	7.51634	4	32	2	68.723	5.68	0.931	0.445	1.004	0.9374	0.98	0.6649
K4A689	Uncharacterized protein OS=Setaria italica GN=SETIT_034393mg PE=4 SV=1	2.00267	1	3	1	82.148	8.85	0.729	NA	0.813	0.2871	1.292	NA
F4I1K2	Endoplasmic reticulum vesicle transporter protein OS=Arabidopsis thaliana GN=At1g36050 PE=4 SV=1	2.24949	1	3	1	55.447	7.55	0.794	0.2343	1.124	0.0988	1.232	0.0129
K3YPC2	Uncharacterized protein OS=Setaria italica GN=LOC101780839 PE=4 SV=1	6.72926	7	11	1	141.586	5.96	1.089	0.4095	0.915	0.2905	1.035	0.7441
F2DUY7	Predicted protein (Fragment) OS=Hordeum vulgare subsp. vulgare PE=2 SV=1	3.63864	2	4	2	87.447	6.13	1.035	0.105	0.994	0.7337	1.027	0.7965
B4F8F2	Uncharacterized protein OS=Zea mays GN=100191327 PE=2 SV=1	4.16667	2	2	2	27.906	9.6	0.973	0.6734	0.923	0.3762	1.06	0.5944
A0A1Q3B3H1	Gp_dh_N domain-containing protein/Gp_dh_C domain-containing protein (Fragment) OS=Cephalotus follicularis GN=CFOL_v3_05856 PE=4 SV=1	12.8713	2	4	1	21.717	6.2	0.869	0.4212	1.051	0.9342	1.471	0.6764
F2E926	Predicted protein OS=Hordeum vulgare subsp. vulgare PE=2 SV=1	1.54905	1	2	1	63.397	6.44	0.719	0.2421	0.739	0.2755	1.675	0.3737
F2CRS8	Predicted protein (Fragment) OS=Hordeum vulgare subsp. vulgare PE=2 SV=1	1.49254	1	1	1	75.866	8.87	0.958	0.5366	0.874	0.1717	0.89	0.2812
A0A1I7SDK2	Uncharacterized protein OS=Bursaphelenchus xylophilus PE=4 SV=1	2.48963	1	1	1	54.037	7.9	0.518	0.0484	0.644	0.008	0.643	0.0725
F2DCX8	FACT complex subunit SSRP1 OS=Hordeum vulgare subsp. vulgare PE=2 SV=1	2.48834	2	7	2	71.489	5.74	1.33	0.4188	1.48	0.2314	1.361	0.3446
B4FQK5	Eukaryotic peptide chain release factor subunit 1-1 OS=Zea mays GN=100272775 PE=2 SV=1	15.7895	6	27	1	49.158	5.52	0.904	0.2762	0.944	0.4745	1.023	0.8982
K3Z3D7	Uncharacterized protein OS=Setaria italica GN=LOC101777964 PE=4 SV=1	4.14313	4	9	1	118.963	7.18	0.739	0.2129	0.393	0.2487	0.832	0.3514
A0A1D5RU17	Guanosine nucleotide diphosphate dissociation inhibitor OS=Triticum aestivum PE=3 SV=1	9.05433	4	35	4	55.559	5.57	0.893	0.09	0.846	0.0775	1.005	0.9861
A0A1S3T9X5	plant intracellular Ras-group-related LRR protein 9-like OS=Vigna radiata var. radiata GN=LOC106753286 PE=4 SV=1	3.37711	1	3	1	58.979	5.2	0.974	0.7157	0.922	0.4964	0.989	0.7872
E5GBI2	Signal recognition particle receptor subunit beta OS=Cucumis melo subsp. melo PE=4 SV=1	5.26316	1	1	1	29.777	8.5	1.012	0.8427	1.049	0.6627	1.071	0.2092
K3XFV8	Uncharacterized protein OS=Setaria italica GN=LOC101756362 PE=3 SV=1	6.42978	4	11	1	65.75	7.69	1.338	0.0512	0.922	0.5218	0.934	0.5684
A0A176W390	Ribosomal protein OS=Marchantia polymorpha subsp. ruderalis GN=AXG93_1440s1070 PE=3 SV=1	5.84615	2	16	1	36.334	9.91	0.941	0.2304	0.861	0.0896	1.034	0.3682
F2EGB7	Predicted protein OS=Hordeum vulgare subsp. vulgare PE=2 SV=1	5.55556	2	5	2	38.071	5.63	0.815	0.0755	0.603	0.0249	0.735	0.0207
A0A0D3HID3	Uncharacterized protein OS=Oryza barthii PE=3 SV=1	0.782473	1	6	1	140.472	9.89	0.96	0.2033	0.857	0.0145	1.013	0.8055
A0A1I8BCV8	Uncharacterized protein OS=Meloidogyne hapla PE=4 SV=1	1.78891	1	3	1	64.46	8.13	1.153	0.126	1.156	0.0796	1.197	0.0478
A0A0D3FS26	Pyruvate dehydrogenase E1 component subunit alpha OS=Oryza barthii PE=4 SV=1	6.15836	2	13	2	37.57	6.1	1.02	0.8343	0.795	0.0708	0.95	0.5048
F2E5D9	1-acyl-sn-glycerol-3-phosphate acyltransferase OS=Hordeum vulgare subsp. vulgare PE=2 SV=1	4.64396	1	1	1	35.392	9.92	NA	NA	NA	NA	NA	NA
D3DF43	ATP synthase subunit alpha OS=Oryza sativa subsp. indica GN=atp1 PE=3 SV=1	17.4853	8	254	1	55.247	6.1	1.159	0.0357	1.1	0.0003	1.178	0.0083
F2DCH3	Predicted protein OS=Hordeum vulgare subsp. vulgare PE=2 SV=1	20.9091	2	3	2	12.08	10.48	0.915	0.3749	0.809	0.1748	0.912	0.6348
A0A1D5XRD6	Clathrin heavy chain OS=Triticum aestivum PE=3 SV=1	12.9522	19	69	1	193.797	5.34	0.936	0.3596	1.001	0.9606	1.018	0.837
S8DJ32	Uncharacterized protein (Fragment) OS=Genlisea aurea GN=M569_15308 PE=3 SV=1	5.68182	2	4	1	58.182	5.76	0.919	0.3884	0.864	0.0619	0.959	0.3571
F2E5G4	Predicted protein OS=Hordeum vulgare subsp. vulgare PE=2 SV=1	4.55235	2	5	2	68.716	6.65	1.101	0.9113	1.339	0.3556	0.982	0.7132
K4A9S4	Uncharacterized protein OS=Setaria italica GN=LOC101767985 PE=4 SV=1	2.63736	1	1	1	50.393	5.68	0.926	0.2501	NA	NA	NA	NA
F2E0U3	Predicted protein OS=Hordeum vulgare subsp. vulgare PE=2 SV=1	27.6243	4	38	4	20.425	6.55	0.878	0.0226	0.761	0.0267	1.099	0.0069
A0A218WIF2	Uncharacterized protein OS=Punica granatum GN=CDL15_Pgr013063 PE=3 SV=1	2.90237	1	1	1	41.988	6.55	0.938	0.3727	0.888	0.2328	0.735	0.0201
F2E100	Predicted protein OS=Hordeum vulgare subsp. vulgare PE=2 SV=1	2.14592	1	4	1	50.999	10.3	0.963	0.4834	1.004	0.5421	2.221	0.8669
V4MH37	Uncharacterized protein OS=Eutrema salsugineum GN=EUTSA_v10011361mg PE=4 SV=1	2.69784	1	2	1	58.536	5.21	1.009	0.8589	0.879	0.051	0.778	0.0037
A0A218XCB5	Uncharacterized protein OS=Punica granatum GN=CDL15_Pgr001920 PE=4 SV=1	7.51073	3	6	2	52.085	9.31	1.328	0.0007	1.336	0.0015	1.159	0.0238
Q0DV08	Os03g0157700 protein OS=Oryza sativa subsp. japonica GN=Os03g0157700 PE=4 SV=1	5.17986	3	22	3	76.731	5.85	0.838	0.2026	0.659	0.0043	0.754	0.0247
N0DKE7	SAR DNA binding protein OS=Bromus inermis GN=BiSDB1 PE=2 SV=1	8.34879	3	13	1	58.946	9.22	0.87	0.0084	0.692	0.001	0.656	0.0001
A0A218WD54	Uncharacterized protein OS=Punica granatum GN=CDL15_Pgr025851 PE=3 SV=1	6.11511	1	4	1	30.515	4.67	0.904	0.459	0.863	0.3434	0.731	0.0242
A0A0D3GTD9	Uncharacterized protein OS=Oryza barthii PE=4 SV=1	11.1111	1	2	1	8.985	6.6	0.929	0.5289	1.032	0.9085	0.923	0.5006
F2EHB5	Predicted protein OS=Hordeum vulgare subsp. vulgare PE=2 SV=1	0.920245	1	3	1	109.489	8.68	0.708	0.1326	0.525	0.0562	1.123	0.5568
F2D3M9	Predicted protein OS=Hordeum vulgare subsp. vulgare PE=2 SV=1	2.20441	1	1	1	54.816	6.67	0.771	0.1256	0.961	0.6411	1.22	0.0007
A0A1Q3DEP9	Epimerase domain-containing protein/Epimerase_Csub domain-containing protein OS=Cephalotus follicularis GN=CFOL_v3_34322 PE=3 SV=1	3.73563	1	1	1	38.015	6.73	1.841	0.2389	1.017	0.9836	NA	NA
K4AIV6	Uncharacterized protein OS=Setaria italica GN=LOC101763234 PE=3 SV=1	8.87097	2	8	2	40.277	7.78	0.828	0.2128	0.724	0.0385	1.077	0.4394
J3LGY9	Uncharacterized protein OS=Oryza brachyantha PE=4 SV=1	1.26859	2	17	1	257.675	5.22	0.779	0.1066	0.654	0.0606	0.993	0.8096
E1Z4S8	Uncharacterized protein OS=Chlorella variabilis GN=CHLNCDRAFT_137899 PE=4 SV=1	1.64557	1	1	1	82.137	5.14	0.636	NA	0.921	0.0835	1	0.9403
F2DEL2	Predicted protein OS=Hordeum vulgare subsp. vulgare PE=2 SV=1	16.5869	7	46	2	67.31	6.74	0.889	0.0607	0.897	0.0828	1.006	0.9487
A0A0D3FUX4	Uncharacterized protein OS=Oryza barthii PE=4 SV=1	1.14796	1	2	1	87.577	8.9	1.319	0.0614	1.433	0.0387	1.552	0.0197
I1J4L9	Uncharacterized protein OS=Glycine max GN=SLTI248 PE=3 SV=1	4.28305	2	7	1	58.86	8.46	1.393	0.061	1.086	0.4458	1.03	0.9283
O48844	26S proteasome non-ATPase regulatory subunit 1 homolog A OS=Arabidopsis thaliana GN=RPN2A PE=1 SV=1	4.38247	3	25	1	108.909	5.39	NA	NA	NA	NA	NA	NA
F2CVN1	Predicted protein OS=Hordeum vulgare subsp. vulgare PE=2 SV=1	9.03226	3	14	3	34.75	6.6	0.931	0.3435	0.852	0.0441	0.819	0.0276
K3YIT7	Uncharacterized protein OS=Setaria italica GN=LOC101785166 PE=4 SV=1	4.98339	1	1	1	32.22	4.01	NA	NA	NA	NA	NA	NA
F2D293	Predicted protein OS=Hordeum vulgare subsp. vulgare PE=2 SV=1	5.44218	1	4	1	16.552	10.32	1.282	0.0037	1.112	0.1406	1.178	0.0177
A0A0D3FMB6	Uncharacterized protein OS=Oryza barthii PE=4 SV=1	3.40633	1	2	1	45.745	5.92	0.513	0.02	0.541	0.0058	0.728	0.2078
K4ABA2	Uncharacterized protein OS=Setaria italica GN=LOC101757411 PE=4 SV=1	2.36842	1	1	1	42.016	8.16	NA	NA	NA	NA	NA	NA
F2CSZ7	Predicted protein OS=Hordeum vulgare subsp. vulgare PE=2 SV=1	10.9145	3	14	3	36.661	5.34	1.205	0.0975	0.758	0.0358	1.04	0.7332
K7MVC1	Uncharacterized protein OS=Glycine max GN=LOC100798636 PE=3 SV=1	4.30906	3	19	3	74.766	6.44	1.051	0.6252	1.155	0.0346	1.214	0.327
K3XEN6	Uncharacterized protein OS=Setaria italica GN=LOC101757327 PE=4 SV=1	1.37845	1	4	1	88.889	7.78	1.502	0.0383	1.131	0.17	1.346	0.2031
K3Z1I0	Uncharacterized protein OS=Setaria italica GN=LOC101771514 PE=3 SV=1	7.77202	3	24	1	41.802	5.47	0.358	NA	0.638	0.4582	0.685	0.0061
A0A200R3L0	Protein kinase domain OS=Macleaya cordata GN=BVC80_1837g101 PE=4 SV=1	0.746269	1	2	1	147.961	7.05	0.719	0.0993	0.75	0.007	0.874	0.2714
Q9FZ01	Alcohol dehydrogenase 2 OS=Vitis vinifera GN=ADH2 PE=2 SV=1	7.89474	2	48	2	41.168	6.24	0.833	0.2551	1.013	0.9665	0.967	0.6794
B6TE91	Peroxisomal membrane protein PEX11-1 OS=Zea mays PE=2 SV=1	4.68085	1	2	1	26.078	9.73	1.087	0.4167	1.043	0.8242	1.388	0.0267
A0A1Q3BJR2	Nop domain-containing protein/NOSIC domain-containing protein/NOP5NT domain-containing protein OS=Cephalotus follicularis GN=CFOL_v3_11734 PE=4 SV=1	8.2218	3	12	1	58.361	8.78	0.641	0.2433	0.801	0.4201	1.982	0.1724
A0A1D5ZZA7	40S ribosomal protein S12 OS=Triticum aestivum PE=3 SV=1	23.3129	4	22	1	17.687	6.4	1.118	0.0046	0.978	0.0125	1.102	0.0001
Q5JK18	Os01g0927900 protein OS=Oryza sativa subsp. japonica GN=Os01g0927900 PE=2 SV=1	1.92982	1	2	1	61.143	7.72	1.047	0.8285	1.05	0.2287	1.008	0.9347
A0A0R0JYY8	Tubulin beta chain OS=Glycine max GN=LOC100797652 PE=3 SV=1	15.4709	8	95	1	49.947	5.01	1.089	0.556	0.833	0.2405	0.819	0.1306
P46801	60S ribosomal protein L16, mitochondrial OS=Oryza sativa subsp. japonica GN=RPL16 PE=3 SV=1	7.02703	1	1	1	20.948	10.67	0.973	0.7156	0.823	0.2369	1.071	0.7098
A0A0D3FW83	Protein phosphatase methylesterase 1 OS=Oryza barthii PE=3 SV=1	2.87356	1	1	1	38.306	6.89	0.8	0.0044	1.23	0.013	1.15	0.2287
F2E1J8	Predicted protein OS=Hordeum vulgare subsp. vulgare PE=2 SV=1	4.11932	2	3	2	77.653	7.49	0.813	0.0034	0.941	0.2622	0.889	0.1375
B6UDC2	Actin-interacting protein 1-2 OS=Zea mays GN=100192950 PE=2 SV=1	3.44262	2	9	2	66.245	6.83	0.857	0.1473	0.827	0.1767	0.905	0.3007
F2DRT8	Predicted protein OS=Hordeum vulgare subsp. vulgare PE=2 SV=1	6.35514	3	10	3	57.592	8.56	1.026	0.7324	1.008	0.9656	1.013	0.9162
F2CRT9	Predicted protein OS=Hordeum vulgare subsp. vulgare PE=2 SV=1	3.87324	3	3	1	122.677	5.06	0.933	0.3017	0.95	0.3741	1.041	0.6354
I1JMI7	Uncharacterized protein OS=Glycine max GN=LOC100820166 PE=3 SV=1	3.39806	2	8	1	69.096	7.59	0.794	0.0053	0.654	0.0101	0.864	0.1
A0A0D3G0X1	Uncharacterized protein OS=Oryza barthii PE=4 SV=1	3.40265	2	9	2	57.141	6.21	0.919	0.4654	0.815	0.1793	0.984	0.7698
A0A1D6RN38	Phospho-2-dehydro-3-deoxyheptonate aldolase OS=Triticum aestivum PE=3 SV=1	6.70391	3	12	3	58.731	8.24	0.863	0.142	2.406	0.0033	1.656	0.0617
A0A0U9HKQ9	Sterol carrier protein 2 OS=Klebsormidium flaccidum GN=KFL_000300190 PE=4 SV=1	6.76692	1	1	1	14.438	9.55	0.743	0.0105	0.768	0.0137	0.796	0.0086
[truncated: 1,376 more rows]
