# Supplementary material for: Comparative Time-Course Physiological Responses and Proteomic Analysis of Melatonin Priming on Promoting Germination in Aged Oat (Avena sativa L.) Seeds
Source: Int J Mol Sci. 2021 Jan 15;22(2):811. doi: 10.3390/ijms22020811 (PMC7830126; doi:10.3390/ijms22020811)
Supplement: Supplementary file 1 [file ijms-22-00811-s001.zip › ijms-1059791-supplementary/Supplementary Files/Table S2..xlsx]

## Sheet: Table S2A
Table S2A. Total 475 DAPs quantified in embryo of aged oat seeds after melatonin priming.
								T12 vs CK		T24 vs CK		T36 vs CK
Accession	Description	Coverage	Peptides	PSMs	Unique Peptides	MW [kDa]	calc. pI	FC	P-value	FC	P-value	FC	P-value
A0A0D3HAB4	Uncharacterized protein OS=Oryza barthii PE=4 SV=1	1.78571	1	1	1	62.128	8.25	0.803	0.2649	0.605	0.009	0.699	0.0025
A0A200PQG1	Nucleoporin Nup186/Nup192/Nup205 OS=Macleaya cordata GN=BVC80_9089g9 PE=4 SV=1	0.475939	1	3	1	213.241	5.62	1.45	0.2723	1.561	0.2141	1.764	0.0067
K3XI28	Uncharacterized protein OS=Setaria italica GN=LOC101781104 PE=4 SV=1	5.6338	2	12	2	44.996	6.27	2.516	0.0111	0.536	0.0261	0.904	0.4948
F2DQL4	Predicted protein OS=Hordeum vulgare subsp. vulgare PE=2 SV=1	5.86319	1	6	1	33.961	6.15	0.37	0.0012	0.608	0.0081	2.006	0.0055
A0A229PGQ0	Acetyl-CoA acetyltransferase OS=Rhodococcus erythropolis GN=CBI33_14845 PE=4 SV=1	5.16796	1	1	1	40.03	5.64	0.518	0.0061	0.653	0.035	0.887	0.2354
K3XHF8	Carboxypeptidase OS=Setaria italica GN=LOC101769223 PE=3 SV=1	2.14592	1	2	1	51.798	6.4	0.864	0.16	1.656	0.0012	0.928	0.4389
A0A0D3HJ21	DNA polymerase OS=Oryza barthii PE=3 SV=1	1.84843	2	4	2	120.863	7.9	2	0.0203	2.985	0.0011	2.455	0.1145
A0A0J8BA63	Uncharacterized protein OS=Beta vulgaris subsp. vulgaris GN=BVRB_8g199700 PE=4 SV=1	4.15335	1	2	1	34.68	5.91	0.976	0.6536	0.916	0.4738	0.31	0.0084
F2E611	Succinate dehydrogenase [ubiquinone] flavoprotein subunit, mitochondrial OS=Hordeum vulgare subsp. vulgare PE=2 SV=1	11.4332	5	29	1	68.151	6.54	0.52	0.0072	0.818	0.0199	1.004	0.9945
A0A0D3FR98	Uncharacterized protein OS=Oryza barthii PE=3 SV=1	10.5978	3	16	2	40.75	6.61	1.527	0.0033	1.713	0.0018	1.547	0.1517
F2DMF8	Adenylosuccinate synthetase, chloroplastic OS=Hordeum vulgare subsp. vulgare GN=PURA PE=2 SV=1	4.30328	2	16	2	52.386	6.9	0.829	0.2553	0.567	0.0168	0.762	0.1039
K3YSH3	4-hydroxyphenylpyruvate dioxygenase OS=Setaria italica GN=LOC101764497 PE=3 SV=1	3.62812	1	1	1	46.894	5.68	1.329	0.0317	1.514	0.0345	1.127	0.1945
K3Z3A2	Uncharacterized protein OS=Setaria italica GN=LOC101784941 PE=4 SV=1	1.80412	2	3	1	124.424	5.29	1.99	0.0875	2.075	0.0045	0.909	0.2271
I6YMA7	Phosphoinositide phospholipase C OS=Linum usitatissimum PE=3 SV=1	3.74532	2	49	1	89.538	6.39	1.208	0.0467	1.704	0.0002	1.548	0.0023
K3YN13	Uncharacterized protein OS=Setaria italica GN=LOC101767095 PE=3 SV=1	7.31707	1	4	1	21.622	6.18	1.371	0.0009	1.275	0	1.502	0.0435
K3YU48	Uncharacterized protein OS=Setaria italica GN=SETIT_017794mg PE=4 SV=1	3.39506	1	1	1	36.369	7.56	0.657	0.0276	1.01	0.9358	0.849	0.2633
A0A1J3DMM9	E3 ubiquitin-protein ligase UPL3 OS=Noccaea caerulescens GN=GA_TR2843_c0_g1_i1_g.8955 PE=4 SV=1	0.582319	1	3	1	202.929	6.19	0.567	0.0051	0.856	0.1714	0.909	0.3445
F2EE19	Predicted protein (Fragment) OS=Hordeum vulgare subsp. vulgare PE=2 SV=1	2.03488	1	2	1	74.18	6.44	0.392	0.0424	0.546	0.1885	0.846	0.1785
F2DN53	Predicted protein OS=Hordeum vulgare subsp. vulgare PE=2 SV=1	4.97738	1	3	1	24.937	9.19	0.512	0.0038	0.683	0.002	0.933	0.4416
A0A0D3G6U8	Uncharacterized protein OS=Oryza barthii PE=4 SV=1	11.0749	3	32	1	34.372	6.76	1.557	0.0017	1.261	0.0065	1.332	0.0214
K4A612	Uncharacterized protein OS=Setaria italica GN=LOC101781194 PE=4 SV=1	2.51572	2	2	2	86.803	8.27	0.764	0.0107	0.644	0.0032	0.776	0.0169
F2EKQ3	Predicted protein OS=Hordeum vulgare subsp. vulgare PE=2 SV=1	8	1	1	1	17.557	7.08	0.625	0.0338	0.833	0.4484	0.673	0.0281
F2DKD2	Predicted protein OS=Hordeum vulgare subsp. vulgare PE=2 SV=1	5.74468	2	11	1	50.238	6.3	0.836	0.0434	0.619	0.0027	0.887	0.0289
K4AAP1	Uncharacterized protein OS=Setaria italica GN=LOC101770276 PE=3 SV=1	2.96296	1	4	1	44.439	5.62	1.796	0.0364	1.257	0.8621	1.709	0.0653
V4NUB6	Uncharacterized protein OS=Eutrema salsugineum GN=EUTSA_v10002229mg PE=3 SV=1	7.46706	6	73	3	78.428	5.06	1.392	0.025	0.638	0.0027	0.897	0.314
A0A0D3FQI5	Uncharacterized protein OS=Oryza barthii PE=4 SV=1	6.04982	1	11	1	29.596	6.54	0.624	0.055	0.601	0.0407	0.953	0.5731
J3RTS9	Glyceraldehyde-3-phosphate dehydrogenase OS=Cuscuta pentagona GN=GAPDH PE=2 SV=1	20.2703	5	101	1	32.268	7.23	1.105	0.5349	0.554	0.0072	0.865	0.1794
I1MCD0	3-isopropylmalate dehydrogenase OS=Glycine max GN=LOC100810468 PE=3 SV=1	2.52874	1	5	1	47.225	6.55	0.792	0.0998	0.652	0.0312	0.609	0.0723
V4K0R4	Uncharacterized protein OS=Eutrema salsugineum GN=EUTSA_v10003958mg PE=3 SV=1	3.8817	2	4	2	58.745	5.97	2.079	0.0029	2.873	0.0767	3.413	0.0167
A0A0D3FHN3	Uncharacterized protein OS=Oryza barthii PE=4 SV=1	8.65385	2	4	2	34.01	9.25	0.376	0.0319	0.69	0.0681	0.691	0.0407
K4AM51	Uncharacterized protein OS=Setaria italica GN=SETIT_039986mg PE=2 SV=1	2.09125	1	5	1	53.482	5.07	0.932	0.024	0.515	0.0001	0.839	0.0004
F2E192	Predicted protein OS=Hordeum vulgare subsp. vulgare PE=2 SV=1	1.45128	2	2	2	161.614	8.4	1.054	0.7022	1.526	0.0094	1.662	0.0022
K3ZRN3	Uncharacterized protein OS=Setaria italica GN=LOC101771817 PE=4 SV=1	11.2397	6	17	1	65.938	10.23	1.11	0.5677	1.283	0.2925	1.581	0.0386
A0A0D3HDD5	Uncharacterized protein OS=Oryza barthii PE=3 SV=1	2.08153	2	107	1	128.823	8.03	1.105	0.0595	2.677	0.0008	1.426	0.015
K7K753	Uncharacterized protein OS=Glycine max GN=LOC100816065 PE=3 SV=1	1.79372	1	16	1	99.352	7.25	0.577	0.0084	0.656	0.0137	NA	NA
A0A0D3FGH4	Uncharacterized protein OS=Oryza barthii PE=4 SV=1	1.43266	1	2	1	115.199	5.1	1.147	0.2147	1.599	0.0022	1.533	0.0072
Q10RW9	Chaperonin OS=Oryza sativa subsp. japonica GN=Os03g0143400 PE=2 SV=1	23.5702	12	118	2	61.007	5.72	1.355	0.2843	1.788	0.0515	1.952	0.0453
A0A1D5SKH1	Uncharacterized protein OS=Triticum aestivum PE=4 SV=1	2.20884	1	13	1	56.116	6.2	1.468	0.0042	1.8	0.0009	1.36	0.019
F2D811	Predicted protein OS=Hordeum vulgare subsp. vulgare PE=2 SV=1	3.46535	1	10	1	43.847	5.36	0.94	0.5249	0.416	0.0166	1.015	0.7472
K4A9B9	Uncharacterized protein OS=Setaria italica GN=LOC101769468 PE=4 SV=1	7.75681	3	6	3	52.292	8.97	0.915	0.2822	0.703	0.0217	0.619	0.0021
A8CCK2	Chloroplastic glutathione reductase OS=Hordeum vulgare GN=HvGR1 PE=2 SV=1	7.45455	3	15	1	59.216	7.77	0.639	0.1344	0.347	0.0039	1.026	0.9634
W5EMZ6	Sucrose synthase OS=Triticum aestivum PE=3 SV=1	4.73373	2	5	1	58.397	7.08	0.533	0.0692	0.602	0.0034	1.028	0.7465
Q5NBF4	Os01g0271500 protein OS=Oryza sativa subsp. japonica GN=Os01g0271500 PE=4 SV=1	6.20843	2	4	1	49.552	5.44	0.439	0.0051	0.868	0.0941	0.335	0.0001
S8CIP5	Uncharacterized protein (Fragment) OS=Genlisea aurea GN=M569_08176 PE=4 SV=1	10.3448	8	51	1	93.681	6.2	0.731	0.1794	0.847	0.0524	0.518	0.0016
J3S5N1	Y-type high-molecular-weight glutenin subunit 1Sshy2.3 OS=Aegilops sharonensis PE=4 SV=1	1.43416	1	2	1	82.358	7.44	0.672	0.1771	1.961	0.0019	1.173	0.3977
B8B8V3	Uncharacterized protein OS=Oryza sativa subsp. indica GN=OsI_29960 PE=4 SV=1	5.40541	2	11	1	44.044	6.21	1.214	0.0951	1.676	0.0081	1.489	0.0249
Q42699	5-methyltetrahydropteroyltriglutamate--homocysteine methyltransferase OS=Catharanthus roseus GN=METE PE=2 SV=1	8.23529	6	33	2	84.804	6.52	1.694	0.0089	1.408	0.0046	1.506	0.0691
F2DLB7	Predicted protein OS=Hordeum vulgare subsp. vulgare PE=2 SV=1	1.66205	1	2	1	77.648	5.97	0.442	0.0442	0.845	0.3565	0.592	0.0129
F2D1R2	Predicted protein (Fragment) OS=Hordeum vulgare subsp. vulgare PE=2 SV=1	15.0628	4	10	2	27.574	4.93	1.192	0.8324	1.426	0.2408	1.699	0.0045
K3YTV6	Uncharacterized protein OS=Setaria italica GN=LOC101774895 PE=4 SV=1	3.207	1	3	1	37.924	4.82	0.373	0.0328	0.646	0.044	0.516	0.0798
K4A9U2	Uncharacterized protein OS=Setaria italica GN=LOC101770152 PE=4 SV=1	3.31858	1	1	1	49.461	5.25	NA	NA	1.101	0.4043	0.548	0.0099
K3Y6Y6	Uncharacterized protein OS=Setaria italica GN=LOC101765211 PE=4 SV=1	2.28216	1	1	1	53.773	5.88	0.655	0.0241	NA	NA	1.163	0.0221
Q09072	Avenin OS=Avena sativa PE=2 SV=1	12.1622	2	273	2	25.455	7.88	0.722	0.0003	1.909	0.0001	0.971	0.349
A0A078IKL8	BnaA01g30490D protein OS=Brassica napus GN=BnaA01g30490D PE=3 SV=1	15.6923	11	300	1	71.241	5.22	1.102	0.1351	1.938	0.0201	1.513	0.0238
F2CSK5	Predicted protein OS=Hordeum vulgare subsp. vulgare PE=2 SV=1	4.5082	1	1	1	27.125	9.35	0.713	0.2123	0.829	0.2407	0.627	0.0323
F2EK54	Histone H2A OS=Hordeum vulgare subsp. vulgare PE=2 SV=1	15.0327	1	1	1	16.249	10.58	0.608	0.0078	0.521	0.1276	0.917	0.5158
F2DQH9	Predicted protein OS=Hordeum vulgare subsp. vulgare PE=2 SV=1	8.91566	3	6	2	44.754	5.29	0.465	0.0024	0.532	0.0603	0.626	0.0041
Q6Z9G0	Glyceraldehyde-3-phosphate dehydrogenase OS=Oryza sativa subsp. japonica GN=Os08g0440800 PE=2 SV=1	6.01202	2	6	2	53.336	7.01	1.16	0.7688	1.683	0.0828	2.091	0.0355
A0A0D3FCN5	Uncharacterized protein OS=Oryza barthii PE=4 SV=1	5.50459	1	14	1	22.551	7.56	0.28	0.042	0.665	0.0106	0.533	0.0016
F2DAK1	Predicted protein OS=Hordeum vulgare subsp. vulgare PE=2 SV=1	10.3093	1	5	1	20.384	8.97	1.106	0.8257	1.593	0.0064	NA	NA
K3XMU9	Uncharacterized protein OS=Setaria italica GN=LOC101775291 PE=4 SV=1	15.1316	2	7	1	16.177	5.67	1.01	0.9987	0.79	0.0249	0.505	0.0028
A0A176VZJ5	Uncharacterized protein OS=Marchantia polymorpha subsp. ruderalis GN=AXG93_2145s1220 PE=4 SV=1	2.14477	1	1	1	84.304	5.59	1.576	0.0207	1.206	0.3283	1.369	0.0205
A0A1R3HWQ3	Uncharacterized protein OS=Corchorus capsularis GN=CCACVL1_16523 PE=3 SV=1	0.545571	1	3	1	345.616	7.01	2.349	0.0246	1.238	0.71	2.265	0.2577
A0A0D3FR85	Uncharacterized protein OS=Oryza barthii PE=4 SV=1	3.38028	1	7	1	39.081	6.61	0.721	0.0807	0.491	0.0127	1.01	0.9032
K3XVQ9	Uncharacterized protein OS=Setaria italica GN=LOC101775662 PE=4 SV=1	2.11161	1	3	1	72.355	8.48	2.184	0.0316	2.43	0.0326	2.418	0.0226
A0A1D6C0M9	Uncharacterized protein OS=Triticum aestivum PE=4 SV=1	6.4133	2	16	1	44.966	9.07	0.936	0.5766	1.138	0.6991	1.633	0.0255
Q0D7W4	Zeta-carotene desaturase OS=Oryza sativa subsp. japonica GN=Os07g0204900 PE=3 SV=1	4.32526	2	4	2	63.689	8.41	0.695	0.0056	0.677	0.0581	0.402	0.0002
B6TB83	Vesicle-associated membrane protein 725 OS=Zea mays PE=2 SV=1	3.94737	1	2	1	33.907	7.27	0.528	0.0024	0.5	0.039	1.058	0.8541
K3ZLU7	Uncharacterized protein OS=Setaria italica GN=LOC101767959 PE=4 SV=1	2.07039	1	2	1	56.231	8.06	0.613	NA	0.465	NA	0.523	0.0394
F2DW12	Predicted protein OS=Hordeum vulgare subsp. vulgare PE=2 SV=1	9.74359	2	5	1	19.95	8.9	0.904	0.2136	0.556	0.0001	0.702	0.0002
A0A0C5ATR1	4CL2 protein OS=Lolium perenne GN=4CL2 PE=4 SV=1	2.15827	1	1	1	59.219	5.59	0.875	0.11	2.194	0.0279	1.656	0.0812
B6TMW7	Transaminase/ transferase isoform 1 OS=Zea mays GN=100285201 PE=2 SV=1	2.79188	1	3	1	43.503	5.2	1.716	0.0775	2.051	0.0366	2.062	0.0479
B4F8L1	COP9 signalosome complex subunit 7 OS=Zea mays PE=2 SV=1	4.5977	1	4	1	29.542	5.44	1.051	0.8572	1.517	0.014	1.219	0.1046
B7F8R8	Os12g0129400 protein OS=Oryza sativa subsp. japonica GN=Os12g0129400 PE=2 SV=1	2.93454	1	2	1	47.812	6.33	2.516	0.032	2.633	0.0618	2.652	0.0655
K3Z672	Uncharacterized protein OS=Setaria italica GN=LOC101771995 PE=4 SV=1	15.2125	6	18	0	48.831	9.09	1.5	0.0136	1.357	0.3906	1.288	0.1507
A0A1D5XRJ3	RuvB-like helicase OS=Triticum aestivum PE=3 SV=1	16.044	5	36	1	49.701	5.69	0.948	0.5347	1.561	0.0195	1.19	0.3671
F2ED10	Predicted protein OS=Hordeum vulgare subsp. vulgare PE=2 SV=1	12.5	1	2	1	14.515	9.96	1.6	0.0381	1.594	0.0404	1.36	0.4044
K3XG66	Uncharacterized protein OS=Setaria italica GN=LOC101754352 PE=4 SV=1	1.62162	1	5	1	59.173	5.87	1.587	0.0135	1.195	0.4106	0.909	0.3907
A0A0C4BJF5	Peptidyl-prolyl cis-trans isomerase OS=Triticum aestivum PE=3 SV=1	5.625	1	1	1	17.24	8.06	1.548	0.0186	1.328	0.2703	1.598	0.0088
A0A0D3FDH8	Uncharacterized protein OS=Oryza barthii PE=4 SV=1	1.19595	1	2	1	121.041	6.16	0.898	0.2585	0.718	0.1497	0.623	0.0022
F2CT65	Predicted protein OS=Hordeum vulgare subsp. vulgare PE=2 SV=1	14.6341	2	7	2	8.43	5.14	0.868	0.0436	0.502	0.0004	0.264	0
F2D119	Predicted protein OS=Hordeum vulgare subsp. vulgare PE=2 SV=1	4.87805	1	7	1	36.194	6.16	0.614	0.1648	0.368	0.0003	0.593	0.1019
A0A0A8XM56	Chaperone protein DnaK OS=Acinetobacter calcoaceticus GN=dnaK PE=2 SV=1	2.63158	1	1	1	69.409	4.86	1.236	0.0538	1.729	0.0017	2.127	0.0055
F2EL66	Predicted protein OS=Hordeum vulgare subsp. vulgare PE=2 SV=1	8.25243	2	5	2	44.66	8.24	0.692	0.0021	0.715	0.0197	0.608	0.0019
A0A1D5YPG3	Malate dehydrogenase OS=Triticum aestivum PE=3 SV=1	13.3166	4	18	3	41.708	9.57	0.722	0.014	0.677	0.0313	0.594	0.0218
W5G2H3	Tubulin-specific chaperone A OS=Triticum aestivum PE=3 SV=1	16.6667	2	4	2	12.782	4.91	0.817	0.003	0.731	0	0.579	0.0002
I1KD00	Uncharacterized protein OS=Glycine max GN=LOC100797673 PE=3 SV=2	13.8114	8	183	1	83.341	6.61	1.949	0.0054	1.162	0.8052	1.596	0.0882
A0A0D3F331	Uncharacterized protein OS=Oryza barthii PE=3 SV=1	3.92585	3	22	2	104.099	9.06	1.049	0.3937	1.934	0.0006	1.25	0.0128
A0A1Z5K9Y7	ATP-dependent RNA helicase DDX5/DBP2 OS=Fistulifera solaris GN=FisN_15Hh019 PE=3 SV=1	3.76712	2	7	1	63.934	9.51	NA	NA	0.406	0.0173	0.641	0.0119
A0A0D3GBI4	Uncharacterized protein OS=Oryza barthii PE=4 SV=1	6.52742	2	8	1	41.004	6.06	1.508	0.0487	1.2	0.0459	1.098	0.0166
V4TGZ4	Uncharacterized protein OS=Citrus clementina GN=CICLE_v10033050mg PE=4 SV=1	11.194	2	45	2	14.225	5.31	0.851	0.0052	0.404	0	0.422	0
Q6K6Q1	Phenylalanine ammonia-lyase OS=Oryza sativa subsp. japonica GN=Os02g0626400 PE=2 SV=1	5.01393	2	4	1	77.709	6.46	0.611	0.001	0.863	0.1483	0.8	0.1277
F2ELH5	Predicted protein (Fragment) OS=Hordeum vulgare subsp. vulgare PE=2 SV=1	3.47958	2	5	2	73.261	8.98	1.789	0.0006	0.611	0.0253	1.472	0.2006
A0A0D3EN96	Dihydrolipoyl dehydrogenase OS=Oryza barthii PE=3 SV=1	19.8807	7	27	1	52.568	7.53	1.288	0.1383	1.551	0.0333	1.475	0.0628
A0A1J7GXS1	Uncharacterized protein OS=Lupinus angustifolius GN=TanjilG_03659 PE=4 SV=1	2.94906	1	9	1	41.642	4.32	2.056	0.0027	1.243	0.1898	1.701	0.1356
W5AX51	Peroxidase OS=Triticum aestivum PE=3 SV=1	2.12766	1	3	1	41.939	6.1	1.457	NA	1.362	0.0445	1.696	0.0441
A0A078FPV5	BnaA10g06820D protein OS=Brassica napus GN=BnaA10g06820D PE=4 SV=1	4.91329	1	2	1	39.41	8.7	1.286	0.7068	0.559	0.0462	1.675	0.134
F2CQH7	Predicted protein OS=Hordeum vulgare subsp. vulgare PE=2 SV=1	7.95756	2	5	2	37.687	8.35	0.657	0.0101	0.879	0.1589	0.884	0.1653
F2DVJ4	Predicted protein OS=Hordeum vulgare subsp. vulgare PE=2 SV=1	7.63359	2	4	1	42.031	6.54	0.645	0.0848	0.655	0.0198	0.602	0.0018
A0A1J3DH40	D-lactate dehydrogenase [cytochrome], mitochondrial (Fragment) OS=Noccaea caerulescens GN=GA_TR6516_c0_g1_i1_g.21871 PE=4 SV=1	1.68067	1	5	1	65.159	6.67	0.234	0.0023	0.535	0.0096	0.618	0.0294
A0A0D3GWJ0	Uncharacterized protein OS=Oryza barthii PE=4 SV=1	4.24403	1	15	1	41.902	7.52	1.209	0.8419	1.884	0.0003	1.625	0.1257
A0A0D3A374	Peroxidase OS=Brassica oleracea var. oleracea PE=3 SV=1	4.4586	2	2	1	52.357	9.55	1.399	0.0117	1.358	0.0206	1.604	0.0006
B6TQB1	Bifunctional polymyxin resistance arnA protein OS=Zea mays GN=542159 PE=2 SV=1	11.4213	3	13	3	43.846	6.25	1.251	0.0955	1.613	0.016	1.404	0.0479
A0A0D3HGH5	Uncharacterized protein OS=Oryza barthii PE=3 SV=1	3.09598	1	1	1	35.223	6.77	0.673	0.0968	0.863	0.6454	0.46	0.0205
F2CVG7	Predicted protein OS=Hordeum vulgare subsp. vulgare PE=2 SV=1	10.5634	3	19	2	31.673	5.36	0.667	0.0779	0.662	0.0045	0.727	0.0801
F2DHT9	Alpha-mannosidase OS=Hordeum vulgare subsp. vulgare PE=2 SV=1	2.30461	2	10	2	111.167	6.76	0.903	0.3146	0.962	0.6401	0.615	0.0169
F2E9W6	Predicted protein OS=Hordeum vulgare subsp. vulgare PE=2 SV=1	3.97516	2	3	2	90.965	9.54	1.479	0.0026	1.19	0.8815	1.651	0.0016
F2EKS1	Predicted protein (Fragment) OS=Hordeum vulgare subsp. vulgare PE=2 SV=1	5.80645	2	12	2	50.341	6.99	0.589	0.1879	0.31	0.0243	0.727	0.2553
E9KIV6	ATP synthase subunit alpha, chloroplastic OS=Oryza meridionalis GN=atpA PE=3 SV=1	1.68856	1	1	1	58.941	7.12	0.725	0.1739	0.699	0.1566	0.627	0.0049
K3YTL3	Uncharacterized protein OS=Setaria italica GN=LOC101786234 PE=4 SV=1	10.0559	3	6	3	39.332	6.3	0.892	0.1938	0.649	0.0101	0.889	0.2546
Q0JD42	Protein disulfide isomerase-like 5-2 OS=Oryza sativa subsp. japonica GN=PDIL5-2 PE=2 SV=2	7.56501	2	14	2	47.026	4.96	1.603	0.001	1.573	0.0031	1.192	0.2855
K3ZV14	Uncharacterized protein OS=Setaria italica GN=LOC101771294 PE=4 SV=1	10.4167	3	4	3	38.758	8.29	0.661	0.0153	0.79	0.0698	0.771	0.0059
F2EFS9	Predicted protein OS=Hordeum vulgare subsp. vulgare PE=2 SV=1	4.33526	2	3	2	76.049	7.43	1.016	0.8579	3.727	0.0075	3.942	0.0083
K3YJ82	Uncharacterized protein OS=Setaria italica GN=LOC101758573 PE=3 SV=1	12.7413	3	31	2	28.599	4.89	0.666	0.0438	0.848	0.0341	1.116	0.0158
B6UGJ0	Globulin-1 S allele OS=Zea mays PE=2 SV=1	2.21729	1	123	1	49.933	6.61	0.709	0.0024	0.647	0.0009	0.823	0.0128
F2DJA3	Predicted protein OS=Hordeum vulgare subsp. vulgare PE=2 SV=1	3.83275	1	1	1	30.36	7.53	2.488	0.0019	3.733	0.0004	2.571	0.0001
Q0WXG7	Triticain beta OS=Triticum aestivum PE=2 SV=1	6.77966	2	4	1	50.63	5.66	0.991	0.8179	1.462	0.0055	1.63	0.0017
A0A1D6RSE6	Ubiquinone biosynthesis O-methyltransferase, mitochondrial OS=Triticum aestivum GN=COQ3 PE=3 SV=1	9.20245	2	8	2	35.067	8.34	0.827	0.0948	0.632	0.0258	1.144	0.262
A0A1D5YY58	Proteasome subunit alpha type OS=Triticum aestivum PE=3 SV=1	18.0723	4	31	2	27.271	8.31	1.042	0.7225	0.655	0.0439	0.884	0.0037
Q94JE5	Os01g0706000 protein OS=Oryza sativa subsp. japonica GN=Os01g0706000 PE=2 SV=1	5.43478	1	1	1	21.015	4.49	0.434	0.0079	0.596	0.0001	0.704	0.0014
K7LI90	Uncharacterized protein OS=Glycine max GN=LOC100805725 PE=4 SV=1	1.48699	1	1	1	92.356	7.25	0.572	0.004	0.612	0.0423	0.76	0.0214
W5B7W5	Caleosin OS=Triticum aestivum GN=Clo2 PE=2 SV=1	4.09836	1	9	1	27.732	6.62	0.884	0.1518	1.515	0.0123	1.115	0.2552
A0A0D3F3E3	Uncharacterized protein OS=Oryza barthii PE=4 SV=1	3.42531	3	68	2	116.244	9.07	1.014	0.7641	2.313	0.0015	1.27	0.0125
S8CHM2	Phosphoglycerate kinase OS=Genlisea aurea GN=M569_10703 PE=3 SV=1	13.217	4	15	1	42.159	5.66	0.536	0.0766	0.467	0.0292	1.478	0.5357
A0A0D3HBV2	Uncharacterized protein OS=Oryza barthii PE=4 SV=1	5.08475	2	10	2	58.247	5.25	0.914	0.5162	0.394	0.0159	0.914	0.5073
A0A176VF86	Uncharacterized protein OS=Marchantia polymorpha subsp. ruderalis GN=AXG93_2839s1380 PE=4 SV=1	0.468019	1	1	1	217.256	5.25	1.035	0.7487	0.813	0.0273	0.648	0.0057
A0A1D6KE00	Thaumatin-like protein OS=Zea mays GN=ZEAMMB73_Zm00001d030694 PE=4 SV=1	3.91061	3	13	2	116.436	4.79	0.321	0.0432	0.346	0.0222	0.93	0.5567
B6TQC0	3-N-debenzoyl-2-deoxytaxol N-benzoyltransferase OS=Zea mays GN=100284134 PE=2 SV=1	2.80374	1	10	1	46.071	5.25	0.647	0.0565	0.774	0.1679	0.301	0.0052
K3ZX08	Uncharacterized protein OS=Setaria italica GN=LOC101780052 PE=4 SV=1	7.92079	1	3	1	22.069	8.28	0.642	0.0134	0.755	0.2211	1.111	0.2783
B6THW6	Huntingtin interacting protein K OS=Zea mays PE=2 SV=1	9.44882	1	8	1	13.406	5.21	0.741	0.0295	0.627	0.0046	0.587	0.0372
F2E132	Predicted protein OS=Hordeum vulgare subsp. vulgare PE=2 SV=1	7.67824	3	5	3	61.032	6.4	0.776	0.2109	0.551	0.0209	0.487	0.1662
K3XDX0	Uncharacterized protein OS=Setaria italica GN=LOC101786356 PE=4 SV=1	2.06954	2	3	2	133.116	6.67	0.81	0.0916	0.64	0.0173	0.746	0.144
F2CQ03	Predicted protein OS=Hordeum vulgare subsp. vulgare PE=2 SV=1	1.80995	1	1	1	71.794	8.37	1.235	0.0137	1.325	0.0145	1.541	0.012
Q6AVU2	Endoplasmic oxidoreductin 1, putative, expressed OS=Oryza sativa subsp. japonica GN=OSJNBa0027J18.20 PE=4 SV=1	4.85232	2	5	2	52.944	5.49	0.816	0.2758	2.235	0.0128	1.763	0.0438
A0A0D3GVN0	Uncharacterized protein OS=Oryza barthii PE=4 SV=1	6.07477	1	5	1	24.046	10.62	1.531	0.007	1.114	0.4441	1.251	0.6162
F2EDT6	Predicted protein OS=Hordeum vulgare subsp. vulgare PE=2 SV=1	3.37972	1	1	1	55.505	5.86	NA	NA	0.707	0.0021	0.604	0.0021
F2DG65	Predicted protein OS=Hordeum vulgare subsp. vulgare PE=2 SV=1	3.37079	1	10	1	28.345	9.5	0.563	0.0416	0.838	0.0717	0.654	0.0332
Q7XIR7	Myosin-like protein OS=Oryza sativa subsp. japonica GN=OJ1163_G04.104 PE=2 SV=1	4.49438	1	4	1	39.092	7.27	0.521	0.0571	0.688	0.0459	0.429	0.005
A0A0D3G267	Uncharacterized protein OS=Oryza barthii PE=4 SV=1	2.79441	1	3	1	53.834	6.48	2.453	0.01	2.618	0.1605	1.686	0.3706
Q53PH9	DEAD/DEAH box helicase family protein, expressed OS=Oryza sativa subsp. japonica GN=LOC_Os11g07500 PE=4 SV=1	2.19342	2	5	2	112.375	6.55	0.97	0.688	0.87	0.3853	0.527	0.043
Q65X08	Os05g0519400 protein OS=Oryza sativa subsp. japonica GN=Os05g0519400 PE=2 SV=1	7.13324	4	9	3	81.078	6.06	1.089	0.6824	0.371	0.0095	1.16	0.4762
F2EAD0	Predicted protein OS=Hordeum vulgare subsp. vulgare PE=2 SV=1	5.35714	1	4	1	29.095	4.97	1.763	0.0458	1.234	0.3596	1.136	0.3913
K3YE17	Uncharacterized protein OS=Setaria italica GN=LOC101776280 PE=3 SV=1	2.74314	1	6	1	44.187	9.03	0.613	0.031	0.72	0.0323	0.89	0.4551
F2DEI6	Predicted protein OS=Hordeum vulgare subsp. vulgare PE=2 SV=1	3.84615	1	2	1	33.266	4.74	2.023	0.0041	1.579	0.0306	2.066	0.0565
P67936-2	Isoform 2 of Tropomyosin alpha-4 chain OS=Homo sapiens GN=TPM4	4.92958	1	3	1	32.703	4.73	0.446	0.0079	0.811	0.0299	1.298	0.024
A0A077RU45	Ubiquitinyl hydrolase 1 OS=Triticum aestivum GN=TRAES_3BF085400040CFD_c1 PE=3 SV=1	3.01887	2	5	2	88.417	5.16	1.79	0.0058	1.309	0.047	1.455	0.0577
B2KNU9	Starch synthase, chloroplastic/amyloplastic OS=Oryza australiensis GN=waxy PE=3 SV=1	11.0016	5	34	2	66.557	8.35	0.977	0.7282	1.96	0.0262	1.03	0.962
A0A0D3H523	Uncharacterized protein OS=Oryza barthii PE=3 SV=1	7.07692	5	24	1	110.37	6.2	0.578	0.0068	0.614	0.0898	0.89	0.3558
Q9M4N9	Early-methionine-labelled polypeptide OS=Secale cereale GN=em-R1 PE=4 SV=1	55.914	5	125	2	10.04	5.6	0.54	0.0002	0.278	0	0.418	0.0002
B6TJC5	Developmentally-regulated GTP-binding protein 2 OS=Zea mays PE=2 SV=1	6.26566	2	13	2	44.55	8.78	0.427	0.0267	0.597	0.0324	0.727	0.0726
P39697	40S ribosomal protein S19, mitochondrial OS=Arabidopsis thaliana GN=RPS19 PE=1 SV=2	6.13208	1	10	1	23.621	9.82	0.697	0.0348	0.653	0.0008	0.813	0.0242
A0A194S4R1	Uncharacterized protein OS=Rhodotorula graminis (strain WP1) GN=RHOBADRAFT_66267 PE=3 SV=1	3.57143	2	9	2	60.25	6.95	4.268	0.0318	1.152	0.3503	1.599	0.0733
A0A101LQI4	Uncharacterized protein OS=Pseudomonas sp. EpS/L25 GN=AR540_18095 PE=4 SV=1	4.74308	1	12	1	28.365	8.73	0.659	0.1823	5.078	0.0001	1.929	0.0003
A0A078I3T7	BnaA06g23290D protein OS=Brassica napus GN=BnaA06g23290D PE=3 SV=1	14.6154	3	52	3	14.959	9.99	0.686	0.0948	0.564	0.0006	0.851	0.0165
A0A1D5S1J3	Uncharacterized protein OS=Triticum aestivum PE=4 SV=1	4.25777	3	11	1	95.658	4.72	0.568	0.2666	1.227	0.6383	0.475	0.0284
A0A1J3G673	Arsenical pump-driving ATPase (Fragment) OS=Noccaea caerulescens GN=LC_TR1116_c0_g1_i1_g.2940 PE=3 SV=1	2.53807	1	6	1	44.531	4.87	1.846	0.0047	1.071	0.8389	1.635	0.0556
A0A1J7HL17	Uncharacterized protein OS=Lupinus angustifolius GN=TanjilG_19337 PE=4 SV=1	3.16456	1	5	1	54.348	6.11	1.304	0.453	0.939	0.7851	0.504	0.0379
K3Z3X8	Uncharacterized protein OS=Setaria italica GN=LOC101781848 PE=4 SV=1	3.09789	2	2	2	88.116	5.16	0.899	0.3223	0.838	0.0734	0.661	0.0001
K3Z3N4	Uncharacterized protein OS=Setaria italica GN=LOC101762819 PE=4 SV=1	5.53097	4	10	2	99.868	4.83	0.859	0.0828	0.544	0.0294	0.935	0.5476
A0A078HA44	BnaC03g56760D protein OS=Brassica napus GN=BnaC03g56760D PE=4 SV=1	24.5098	2	5	2	11.64	9.64	0.446	0.0133	9.723	0	13.826	0
K3ZHQ5	Uncharacterized protein OS=Setaria italica GN=LOC101767679 PE=3 SV=1	15.5906	6	22	1	68.288	6.98	1.508	0.069	1.683	0.028	1.068	0.6428
A0A078HX34	Folylpolyglutamate synthase OS=Brassica napus GN=BnaA01g31960D PE=3 SV=1	2.11039	1	2	1	67.793	8.1	0.952	0.5483	0.482	0.02	0.766	0.1187
A0A176VZA6	Uncharacterized protein OS=Marchantia polymorpha subsp. ruderalis GN=AXG93_2227s1070 PE=4 SV=1	3.11751	3	18	1	137.686	5.27	0.797	0.1065	0.64	0.0197	0.93	0.1288
Q10MU2	Os03g0295400 protein OS=Oryza sativa subsp. japonica GN=Os03g0295400 PE=4 SV=1	3.43008	1	8	1	42.071	5.83	2.856	0.0007	2.221	0.0001	0.38	0.0156
A0A0D3FDX4	Uncharacterized protein OS=Oryza barthii PE=4 SV=1	12.5628	2	4	2	21.607	6.34	1.133	0.2357	1.563	0.0563	1.719	0.0084
A0A0D3HSJ0	Uncharacterized protein OS=Oryza barthii PE=4 SV=1	4.54545	2	4	2	58.362	8.75	1.65	0.0619	1.384	0.2139	1.773	0.0419
F2CQY5	Predicted protein (Fragment) OS=Hordeum vulgare subsp. vulgare PE=2 SV=1	22.7273	1	3	1	7.746	9.99	0.931	0.4771	0.642	0.011	0.806	0.0685
A0A200R1K6	Translation elongation factor EFG OS=Macleaya cordata GN=BVC80_1547g12 PE=4 SV=1	6.16785	6	27	1	110.568	5.08	0.782	0.1765	0.958	0.627	0.527	0.0001
K3YI96	Uncharacterized protein OS=Setaria italica GN=LOC101760873 PE=3 SV=1	8.74317	2	2	1	39.058	7.27	1.377	0.0161	1.079	0.5481	1.718	0.018
B6U3U9	Cytochrome b5 OS=Zea mays PE=2 SV=1	6.71642	1	2	1	14.863	5.48	2.274	0.0043	1.877	0.001	1.999	0.0002
A0A1B6P7W0	Uncharacterized protein OS=Sorghum bicolor GN=SORBI_3009G104500 PE=4 SV=1	24.7423	3	54	2	10.456	7.42	0.621	0.0003	0.313	0	0.327	0
A0A0D3FP35	Uncharacterized protein OS=Oryza barthii PE=4 SV=1	1.86335	1	4	1	69.99	8.09	0.621	0.0104	0.76	0.1128	0.745	0.0047
B6SLK8	DNA-directed RNA polymerase II 16 kDa polypeptide OS=Zea mays GN=100282338 PE=2 SV=1	6.25	1	4	1	16.142	5	2.496	0.0366	0.922	0.6194	2.938	0.0031
Q6YUK5	T-complex protein 1 subunit delta OS=Oryza sativa subsp. japonica GN=Os02g0332200 PE=2 SV=1	14.6067	6	50	2	57.712	6.99	0.532	0.0015	0.627	0.0121	0.657	0.0032
F2DKS9	Predicted protein OS=Hordeum vulgare subsp. vulgare PE=2 SV=1	3.66242	2	6	2	69.098	5.38	0.863	0.009	0.648	0.0009	0.855	0.032
F8S6U8	Pathogenesis-related protein 1-18 OS=Triticum aestivum GN=Pr-1-18 PE=2 SV=1	9.1954	1	1	1	18.824	8.7	0.872	0.5679	0.586	0.0316	1.059	0.8738
A0A1D6BSW3	Aconitate hydratase OS=Triticum aestivum PE=3 SV=1	2.87611	2	10	1	99.724	6.06	0.77	0.1252	0.587	0.0009	0.796	0.2243
M8AV69	Pathogenesis-related protein 1 OS=Aegilops tauschii GN=F775_08895 PE=3 SV=1	21.875	2	18	2	17.063	5.5	0.75	0.0097	1.538	0.0137	1.147	0.1771
F2EIT9	Predicted protein OS=Hordeum vulgare subsp. vulgare PE=2 SV=1	9.43396	1	6	1	18.176	10.17	2.673	0	1.292	0.0487	1.763	0.3365
W4ZRX8	ATP-dependent 6-phosphofructokinase OS=Triticum aestivum GN=PFK PE=3 SV=1	6.67838	3	7	2	62.203	7.08	1.307	0.2254	2.459	0.0112	1.682	0.0598
F2DC79	Predicted protein OS=Hordeum vulgare subsp. vulgare PE=2 SV=1	10.7266	2	5	2	31.966	5.48	0.815	0.3568	0.637	0.0387	0.549	0.0137
B6TUA2	Acetyltransferase component of pyruvate dehydrogenase complex OS=Zea mays PE=2 SV=1	10.7607	4	22	1	58.346	7.87	1.48	0.0154	1.629	0.0216	1.034	0.7835
F2DX84	Predicted protein OS=Hordeum vulgare subsp. vulgare PE=2 SV=1	6.50888	2	2	2	37.731	5.39	1.188	0.0657	0.99	0.8241	1.659	0.0108
A0A0D3HHP5	Homoserine dehydrogenase OS=Oryza barthii PE=3 SV=1	1.91045	2	2	2	182.669	6.09	1.177	0.8198	1.722	0.1573	2.398	0.0495
K3ZPX1	Uncharacterized protein OS=Setaria italica GN=LOC101760483 PE=4 SV=1	0.792752	1	4	1	184.614	6.73	0.552	0.0843	0.774	0.0667	0.622	0.0032
A0A0D3HI94	Uncharacterized protein OS=Oryza barthii PE=4 SV=1	7.53425	1	5	1	15.846	5.05	2.009	0.0037	1.638	0.0126	1.382	0.4236
R4NP61	Small heat shock protein 18.0CI OS=Dorcoceras hygrometricum PE=2 SV=1	14.375	2	52	1	17.91	7.4	1.539	0.0028	2.526	0.0001	1.789	0.0967
Q5JMD6	Os01g0971900 protein OS=Oryza sativa subsp. japonica GN=Os01g0971900 PE=4 SV=1	2.23714	2	4	1	97.25	6.51	0.869	0.2827	0.823	0.247	0.629	0.0294
F2D937	Predicted protein OS=Hordeum vulgare subsp. vulgare PE=2 SV=1	6.39535	1	1	1	38.439	6.05	1.261	0.3159	1.62	0.0357	1.64	0.1098
P04264	Keratin, type II cytoskeletal 1 OS=Homo sapiens GN=KRT1 PE=1 SV=6	17.0807	13	196	13	65.999	8.12	0.894	0.0457	3.358	0	1.561	0.0011
E1ZCH8	Uncharacterized protein OS=Chlorella variabilis GN=CHLNCDRAFT_57660 PE=4 SV=1	3.96341	1	1	1	35.659	9.31	0.93	0.515	0.605	0.0022	0.79	0.0114
A0A0D3HEK5	Uncharacterized protein OS=Oryza barthii PE=4 SV=1	5.70866	2	6	1	50.839	7.94	1.313	0.2241	1.932	0.0141	1.598	0.0927
A0A1J3F4S4	Peptidyl-prolyl cis-trans isomerase (Fragment) OS=Noccaea caerulescens GN=LC_TR9060_c0_g1_i1_g.32611 PE=3 SV=1	6.72646	1	2	1	24.229	7.87	0.803	0.0047	0.422	0.1044	0.664	0.0208
F1DKC1	Catalase OS=Triticum aestivum GN=CAT3 PE=2 SV=1	13.1579	4	21	4	56.847	7.08	0.845	0.0052	0.664	0.0028	0.74	0.0026
B6UDT4	Splicing factor U2AF 65 kDa subunit OS=Zea mays PE=2 SV=1	5.36913	2	11	1	65.96	8.41	0.815	0.1232	0.521	0.0213	0.976	0.7159
K7KKW1	Uncharacterized protein OS=Glycine max GN=GLYMA_04G181100 PE=4 SV=1	2.47748	1	5	1	48.645	8.4	0.977	0.5381	1.134	0.2338	0.312	0.0008
D2K7Z9	Alpha-amylase OS=Dactylis glomerata PE=2 SV=1	3.51288	1	2	1	47.153	5.48	0.653	0.0179	1.486	0.0163	1.24	0.2003
F2DJ15	Predicted protein OS=Hordeum vulgare subsp. vulgare PE=2 SV=1	0.9	1	1	1	107.919	6.7	0.77	0.0091	0.662	0.0005	0.731	0.0088
A0A125U0H1	Peroxiredoxin OS=Lysobacter capsici AZ78 GN=AZ78_0281 PE=4 SV=1	10.7595	1	2	1	17.362	5.17	1.96	0.0723	2.343	0.0054	2.035	0.096
K3ZPV5	Uncharacterized protein OS=Setaria italica GN=LOC101780057 PE=4 SV=1	0.452489	2	4	2	540.828	6.3	0.96	0.6095	0.593	0.0058	0.972	0.4409
K3YWI0	Uncharacterized protein OS=Setaria italica GN=LOC101762058 PE=4 SV=1	10.4895	2	6	1	15.393	5.38	1.066	0.7622	0.661	0.0438	1.103	0.7493
B6TK79	Aspartate aminotransferase OS=Zea mays PE=2 SV=1	3.90456	2	3	2	49.336	8.18	1.743	0.0105	1.471	0.0286	1.305	0.0478
K3Y0E8	Uncharacterized protein OS=Setaria italica GN=LOC101774189 PE=4 SV=1	12.7907	1	3	1	9.15	7.42	0.841	0.0031	0.757	0.0007	0.188	0.0001
T0JUV9	Uncharacterized protein OS=Colletotrichum gloeosporioides (strain Cg-14) GN=CGLO_16919 PE=3 SV=1	4.04313	1	2	1	40.157	7.2	1.822	0.0028	1.117	0.0717	1.42	0.0108
F2DXJ7	DNA helicase OS=Hordeum vulgare subsp. vulgare PE=2 SV=1	1.92802	1	2	1	85.517	6.34	0.574	0.2329	0.749	NA	0.656	0.0322
K3Z8Z8	Uncharacterized protein OS=Setaria italica GN=LOC101774021 PE=4 SV=1	8.62745	2	4	2	27.498	8.29	1.971	0.0002	3.019	0.0001	2.689	0.0009
B6T3J3	Histone H2A OS=Zea mays PE=2 SV=1	21.3415	3	57	1	16.987	10.76	0.429	NA	NA	NA	0.534	0.0237
A0A0C4BJE5	Serine hydroxymethyltransferase OS=Triticum aestivum PE=3 SV=1	5.29412	2	5	2	56.087	8.21	1.574	0.1904	1.473	0.2255	2.576	0.0203
F2CUD8	Predicted protein OS=Hordeum vulgare subsp. vulgare PE=2 SV=1	6.02094	2	13	2	39.139	7.87	0.75	0.0186	0.696	0.0284	0.588	0.0034
F2CYB8	Peptidyl-prolyl cis-trans isomerase OS=Hordeum vulgare subsp. vulgare PE=2 SV=1	4.30108	1	6	1	29.731	9.47	0.504	0.0036	0.515	0.0045	0.694	0.0412
F2E5L7	Predicted protein (Fragment) OS=Hordeum vulgare subsp. vulgare PE=2 SV=1	2.93333	1	3	1	39.57	9.09	1.345	0.6435	2.452	0.0169	2.517	0.0161
B6TF18	Membrane steroid-binding protein 1 OS=Zea mays PE=2 SV=1	10.5769	1	4	1	10.99	5.52	0.479	0.23	0.539	0.0338	1.16	0.7481
A0A1Q3ALD3	Ribosomal_L22 domain-containing protein OS=Cephalotus follicularis GN=CFOL_v3_00093 PE=3 SV=1	10.3825	1	2	1	20.809	10.56	1.653	0.0705	0.653	0.067	1.967	0.0333
R7WGN2	Histone-lysine N-methyltransferase, H3 lysine-9 specific SUVH3 OS=Aegilops tauschii GN=F775_26832 PE=4 SV=1	2.08092	1	1	1	94.995	8.25	0.761	0.1623	0.611	0.0127	0.855	0.4592
A0A096QRL3	Nana plant2 OS=Zea mays GN=ZEAMMB73_Zm00001d014887 PE=4 SV=1	3.91459	2	3	2	65.069	8.27	2.782	0.0372	2.621	0.0452	3.186	0.0262
F2CSU5	Predicted protein OS=Hordeum vulgare subsp. vulgare PE=2 SV=1	10.3614	4	9	3	44.81	8.32	0.852	0.3993	0.511	0.071	0.506	0.0166
A0A142L027	Superoxide dismutase [Cu-Zn] OS=Ipomoea batatas PE=2 SV=1	14.4737	2	30	1	15.251	6.24	3.183	0.0001	2.831	0	2.793	0.0003
Q6Z6H8	Os02g0761100 protein OS=Oryza sativa subsp. japonica GN=Os02g0761100 PE=2 SV=1	5.45906	2	4	2	43.925	5.6	0.865	0.3918	0.654	0.0027	0.831	0.1425
Q53UC8	Delta-1-pyrroline-5-carboxylate synthase OS=Triticum aestivum GN=WP5CS PE=2 SV=1	7.26257	5	28	4	77.534	6.55	1.405	0.0044	1.334	0.0282	1.608	0.0024
A7U438	Tryptophanin OS=Avena sativa PE=2 SV=1	34.0136	4	163	4	16.882	5.86	0.724	0.0005	1.746	0	1.059	0.0001
F2DTI5	Predicted protein OS=Hordeum vulgare subsp. vulgare PE=2 SV=1	6.14035	1	1	1	24.438	6.21	0.625	0.0753	0.757	0.0292	0.651	0.0022
S8DU61	Uncharacterized protein (Fragment) OS=Genlisea aurea GN=M569_11394 PE=3 SV=1	13.555	6	61	1	43.149	8.29	0.785	0.0808	0.688	0.0495	0.596	0.0146
K3XM59	Uncharacterized protein OS=Setaria italica GN=LOC101771111 PE=4 SV=1	14.0704	2	2	2	21.566	6.9	0.658	0.0021	0.576	0.0102	0.952	0.5526
A0A0D3ELF0	Uncharacterized protein OS=Oryza barthii PE=4 SV=1	1.8759	1	2	1	74.683	5.45	0.828	0.3767	0.9	0.012	0.482	0.0034
F2D3J4	Predicted protein OS=Hordeum vulgare subsp. vulgare PE=2 SV=1	10.4326	3	5	1	41.249	8.84	1.599	0.0096	1.044	0.7378	1.271	0.2018
A7U440	Tryptophanin OS=Avena sativa PE=2 SV=1	27.4648	3	132	3	15.891	8	0.809	0	1.557	0	1.132	0.0406
F2E1I6	Predicted protein (Fragment) OS=Hordeum vulgare subsp. vulgare PE=2 SV=1	2.95455	2	4	2	96.241	6.67	1.371	0.125	1.45	0.0501	1.56	0.0471
A0A0D3GE33	Uncharacterized protein OS=Oryza barthii PE=3 SV=1	9.56938	2	4	2	22.864	6.64	0.654	0.0004	0.735	0.0835	0.89	0.0345
F2EBT1	Peptidyl-prolyl cis-trans isomerase OS=Hordeum vulgare subsp. vulgare PE=2 SV=1	10.6061	2	10	2	21.381	8.18	0.738	0.0838	0.525	0.0044	0.649	0.0144
A0A0D9WI03	Uncharacterized protein OS=Leersia perrieri PE=4 SV=1	1	1	2	1	121.441	6.1	0.538	0.0274	0.718	0.1997	0.441	0.0307
F2DI47	Predicted protein OS=Hordeum vulgare subsp. vulgare PE=2 SV=1	3.73134	1	7	1	29.243	5.16	1.044	0.8034	2.749	0.016	2.937	0.2
A0A0D3EW86	Delta-1-pyrroline-5-carboxylate synthase OS=Oryza barthii PE=3 SV=1	5	2	2	2	76.04	6.38	0.503	0.4363	0.18	0.0196	0.301	0.1453
K3XE48	Uncharacterized protein OS=Setaria italica GN=LOC101774337 PE=4 SV=1	1.18812	1	1	1	114.469	5.05	1.435	0.0437	1.658	0.0389	1.479	0.0232
S8D2E0	Trafficking protein OS=Genlisea aurea GN=M569_00883 PE=4 SV=1	8.37989	1	3	1	19.966	6.89	2.177	0.0076	2.22	0.1101	2.31	0.0085
A0A0D3FUA5	Uncharacterized protein OS=Oryza barthii PE=4 SV=1	3.23501	2	10	2	120.767	4.94	1.052	0.7611	0.754	0.2435	0.481	0.0115
F2CRD4	Predicted protein OS=Hordeum vulgare subsp. vulgare PE=2 SV=1	2.52294	1	2	1	50.928	8.13	0.725	0.1077	1.794	0.0383	1.047	0.9372
Q6L5L7	Embryonic abundant protein OS=Bromus inermis GN=BiEm2 PE=2 SV=1	24.183	4	64	1	16.864	5.6	0.662	0.0202	0.346	0.0004	0.408	0.0025
A0A0D3EUB1	Uncharacterized protein OS=Oryza barthii PE=4 SV=1	12	1	4	1	11.382	10.55	0.59	0.0008	1.307	0.0059	0.9	0.4642
A0A200R7B1	Peptidyl-prolyl cis-trans isomerase OS=Macleaya cordata GN=BVC80_1831g90 PE=3 SV=1	6.97674	1	5	1	18.343	8.25	0.768	0.0271	0.44	0.014	0.692	0.0084
B6TDX6	Aspartic proteinase nepenthesin-1 OS=Zea mays PE=2 SV=1	3.55556	1	2	1	46.634	8.91	0.518	0.0751	1.023	0.6934	0.63	0.0332
S8EIS8	Phragmoplastin OS=Genlisea aurea GN=M569_02270 PE=3 SV=1	5.53746	4	10	1	68.782	7.77	0.964	0.3627	0.648	0.0339	0.927	0.0486
W5A4Z8	Uncharacterized protein OS=Triticum aestivum PE=4 SV=1	35.2941	4	49	3	16.868	5.71	0.88	0.0349	0.561	0	0.492	0
F2DQC3	Predicted protein OS=Hordeum vulgare subsp. vulgare PE=2 SV=1	1.53664	1	3	1	94.027	6.99	0.541	0.0328	1.069	0.7787	1.365	0.0416
A0A1D5YVL1	Glutathione synthetase OS=Triticum aestivum PE=3 SV=1	6.09756	2	8	2	54.44	6.24	1.725	0.0194	1.652	0.1066	1.858	0.0157
B6SVH7	Uncharacterized protein OS=Zea mays PE=2 SV=1	4.0293	1	12	1	30.942	6.57	1.069	0.4101	0.332	0.0254	0.694	0.21
B6UGY2	MFT2-Corn MFT-like protein OS=Zea mays PE=2 SV=1	4.45545	1	10	1	21.926	10.87	0.747	0.0014	0.428	0.0001	0.597	0.0004
F2DHV1	Predicted protein OS=Hordeum vulgare subsp. vulgare PE=2 SV=1	19.7425	3	8	3	25.901	9.77	0.956	0.6369	0.55	0.0095	0.857	0.3054
A0A1D5RR74	CTP synthase OS=Triticum aestivum PE=3 SV=1	3.75587	2	3	2	69.568	6.77	0.545	0.0006	0.811	0.304	0.845	0.3737
A0A0D3FSQ6	Uncharacterized protein OS=Oryza barthii PE=4 SV=1	5.92885	1	10	1	27.48	6.62	1.083	0.9568	1.701	0.0032	1.498	0.1732
Q9FVE1	Pyruvate decarboxylase 1 (Fragment) OS=Vitis vinifera GN=PDC1 PE=2 SV=1	6.95652	3	18	1	62.232	6.52	0.733	0.0275	0.659	0.001	0.682	0.0053
A0A1J3F9G3	Eukaryotic translation initiation factor 5A-1 (Fragment) OS=Noccaea caerulescens GN=LC_TR2485_c0_g1_i1_g.7876 PE=4 SV=1	5.76923	1	3	1	22.728	6.93	0.904	0.1375	0.933	0.1496	0.554	0.0064
K4AD01	Uncharacterized protein OS=Setaria italica GN=LOC101776867 PE=4 SV=1	4.23453	1	1	1	32.618	9.51	0.639	0.0063	0.635	0.0512	1.212	0.3594
K3XUX1	Uncharacterized protein OS=Setaria italica GN=LOC101760300 PE=4 SV=1	3.50263	3	4	1	122.346	5.52	0.655	0.0167	0.951	0.5956	0.727	0.1396
K3XKE6	Uncharacterized protein OS=Setaria italica GN=LOC101773952 PE=4 SV=1	3.28947	1	1	1	33.659	7.08	0.642	0.0095	0.578	0.0076	0.802	0.0103
A0A0D3GTS4	UMP-CMP kinase OS=Oryza barthii PE=3 SV=1	4.98084	1	2	1	29.025	6	0.775	0.1716	0.621	0.0409	0.722	0.3569
A0A1J3J7I8	Transcription factor MYB44 (Fragment) OS=Noccaea caerulescens GN=MP_TR20032_c0_g1_i1_g.57224 PE=4 SV=1	5.919	1	2	1	34.944	8.95	1.098	0.047	0.628	0.0257	0.741	0.1324
A0A1S3Z4R4	Peroxidase OS=Nicotiana tabacum GN=LOC107782784 PE=3 SV=1	5.93472	1	4	1	37.283	8.62	0.415	0.0065	0.526	0.0569	0.542	0.1715
B6TLT7	Copper chaperone for superoxide dismutase OS=Zea mays PE=2 SV=1	20.7792	5	14	4	32.189	5.53	1.502	0.0257	1.515	0.0176	1.609	0.0117
A0A0D3G1H2	Uncharacterized protein OS=Oryza barthii PE=3 SV=1	6.86695	2	7	1	49.791	5.44	1.138	0.2966	1.832	0.0056	1.356	0.0298
K3Y4M2	Uncharacterized protein OS=Setaria italica GN=SETIT_009160mg PE=4 SV=1	0.568451	1	9	1	235.059	6.98	1.241	0.7061	1.868	0.0254	2.684	0.0058
A0A229PF37	Flagellin OS=Pantoea sp. AV62 GN=CBI35_17475 PE=4 SV=1	2.69151	1	9	1	50.933	4.82	0.95	0.5704	1.763	0.0006	1.079	0.2115
A0A0D3HGW1	60S ribosomal export protein NMD3 OS=Oryza barthii PE=3 SV=1	10.1338	6	24	3	58.693	6.54	0.785	0.3003	1.829	0.0021	1.513	0.3705
C8CK16	Phosphomannomutase OS=Aegilops tauschii GN=PMM-D1 PE=3 SV=1	11.1554	2	2	2	28.474	6.35	7.628	0.5756	0.826	0.0087	0.603	0.001
F2E935	Predicted protein (Fragment) OS=Hordeum vulgare subsp. vulgare PE=2 SV=1	8.84956	1	3	1	10.821	6.15	0.816	0.0746	0.992	0.7586	0.636	0.0136
F2DFM2	Predicted protein OS=Hordeum vulgare subsp. vulgare PE=2 SV=1	4.40771	1	15	1	39.875	7.49	1.126	0.569	0.275	0.0035	1.697	0.0103
A0A1Q3B4R2	G10 domain-containing protein OS=Cephalotus follicularis GN=CFOL_v3_06388 PE=4 SV=1	6.32911	1	3	1	18.364	8.09	0.68	0.0899	0.553	0.0269	0.965	0.6512
F2DZ70	Aminomethyltransferase OS=Hordeum vulgare subsp. vulgare PE=2 SV=1	2.66344	1	3	1	44.278	8.59	0.804	0.1523	0.461	0.0023	0.694	0.0185
F2CXJ8	Predicted protein OS=Hordeum vulgare subsp. vulgare PE=2 SV=1	2.87356	1	2	1	38.279	6.1	0.385	0.0043	NA	NA	0.312	0.0024
F2EBM6	Flavin-containing monooxygenase OS=Hordeum vulgare subsp. vulgare PE=2 SV=1	2.11946	1	2	1	58.525	6.99	1.283	0.3935	0.985	0.6719	1.855	0.0223
A0A218VTQ5	Uncharacterized protein OS=Punica granatum GN=CDL15_Pgr006137 PE=4 SV=1	2.11382	1	3	1	69.596	8.95	1.667	0.0092	1.632	0.0033	1.624	0.0033
K3YRI5	Uncharacterized protein OS=Setaria italica GN=SETIT_016879mg PE=3 SV=1	5.29301	2	14	2	55.459	6.04	1.469	0.018	1.493	0.0167	1.55	0.0073
V4P599	Uncharacterized protein OS=Eutrema salsugineum GN=EUTSA_v10024637mg PE=3 SV=1	3.37423	2	8	1	73.086	7.24	0.448	0.0186	0.517	NA	0.676	0.4191
F2DSZ6	Predicted protein OS=Hordeum vulgare subsp. vulgare PE=2 SV=1	5.6701	1	5	1	21.493	11.21	0.83	0.1521	0.636	0.0261	0.826	0.1422
M4FIG5	Uncharacterized protein OS=Brassica rapa subsp. pekinensis PE=4 SV=1	12.7907	3	21	3	18.986	6.62	0.538	0.0001	0.36	0.0001	0.328	0.0007
F2DUI2	Predicted protein OS=Hordeum vulgare subsp. vulgare PE=2 SV=1	12.8571	2	6	2	22.514	8.27	0.282	0.0105	0.125	0.0143	0.263	0.0164
A0A1J7GV79	Pyruvate kinase OS=Lupinus angustifolius GN=TanjilG_11590 PE=3 SV=1	9.86717	4	53	1	57.519	6.48	1.367	0.0435	1.398	0.02	1.722	0.0055
B4FCY9	26S proteasome non-ATPase regulatory subunit 8 OS=Zea mays PE=2 SV=1	9.73783	2	6	1	30.682	5.12	0.365	0.0093	0.463	0.2109	1.115	0.8412
S8CGX8	Phosphoribosylaminoimidazole-succinocarboxamide synthase (Fragment) OS=Genlisea aurea GN=M569_08672 PE=4 SV=1	3.90071	1	3	1	32.022	6.33	1.65	0.0338	4.464	0.001	2.938	0.0025
F2DIL1	Predicted protein OS=Hordeum vulgare subsp. vulgare PE=2 SV=1	4.64135	2	7	2	53.097	6.05	0.606	0.0003	0.977	0.3702	0.661	0.1753
A0A077RTG8	Malate dehydrogenase OS=Triticum aestivum GN=TRAES_3BF087800010CFD_c1 PE=3 SV=1	10.2941	3	36	1	35.431	8.37	1.054	0.4319	0.936	0.1606	0.316	0.0014
A0A0Q3GVZ0	Sucrose synthase OS=Brachypodium distachyon GN=BRADI_1g20890 PE=3 SV=1	5.14076	5	36	2	93.097	6.57	1.2	0.0094	1.509	0.0001	1.309	0.0074
A0A1Q3C1A3	PP2C domain-containing protein OS=Cephalotus follicularis GN=CFOL_v3_17526 PE=4 SV=1	9.03955	3	9	2	38.96	8.09	2.52	0.0013	2.193	0.0032	2.595	0.0007
K3XXW3	Uncharacterized protein OS=Setaria italica GN=SETIT_006771mg PE=4 SV=1	3.38983	1	5	1	36.997	9.94	0.756	0.0215	0.65	0.0051	0.815	0.0212
A0A1I7SDK2	Uncharacterized protein OS=Bursaphelenchus xylophilus PE=4 SV=1	2.48963	1	1	1	54.037	7.9	0.518	0.0484	0.644	0.008	0.643	0.0725
F2EGB7	Predicted protein OS=Hordeum vulgare subsp. vulgare PE=2 SV=1	5.55556	2	5	2	38.071	5.63	0.815	0.0755	0.603	0.0249	0.735	0.0207
Q0DV08	Os03g0157700 protein OS=Oryza sativa subsp. japonica GN=Os03g0157700 PE=4 SV=1	5.17986	3	22	3	76.731	5.85	0.838	0.2026	0.659	0.0043	0.754	0.0247
N0DKE7	SAR DNA binding protein OS=Bromus inermis GN=BiSDB1 PE=2 SV=1	8.34879	3	13	1	58.946	9.22	0.87	0.0084	0.692	0.001	0.656	0.0001
A0A0D3FUX4	Uncharacterized protein OS=Oryza barthii PE=4 SV=1	1.14796	1	2	1	87.577	8.9	1.319	0.0614	1.433	0.0387	1.552	0.0197
A0A0D3FMB6	Uncharacterized protein OS=Oryza barthii PE=4 SV=1	3.40633	1	2	1	45.745	5.92	0.513	0.02	0.541	0.0058	0.728	0.2078
K3XEN6	Uncharacterized protein OS=Setaria italica GN=LOC101757327 PE=4 SV=1	1.37845	1	4	1	88.889	7.78	1.502	0.0383	1.131	0.17	1.346	0.2031
I1JMI7	Uncharacterized protein OS=Glycine max GN=LOC100820166 PE=3 SV=1	3.39806	2	8	1	69.096	7.59	0.794	0.0053	0.654	0.0101	0.864	0.1
A0A1D6RN38	Phospho-2-dehydro-3-deoxyheptonate aldolase OS=Triticum aestivum PE=3 SV=1	6.70391	3	12	3	58.731	8.24	0.863	0.142	2.406	0.0033	1.656	0.0617
A0A200QPQ7	Acid phosphatase (Class B) OS=Macleaya cordata GN=BVC80_1791g23 PE=3 SV=1	1.93299	1	2	1	84.459	8.59	0.691	0.2437	1.573	0.0273	1.244	0.1559
C3W8P3	Phosphoglucan water dikinase (Fragment) OS=Hordeum vulgare subsp. vulgare GN=PWD PE=2 SV=1	4.21456	1	2	1	29.569	7.52	1.334	0.1104	1.067	0.4278	0.397	0.0347
Q5ZEL0	Os01g0159600 protein OS=Oryza sativa subsp. japonica GN=Os01g0159600 PE=2 SV=1	10.7527	1	41	1	10.13	8.4	0.653	0.0002	0.357	0.0006	0.383	0.0001
A0A1Q3C7Y8	Thaumatin domain-containing protein/Ufm1 domain-containing protein OS=Cephalotus follicularis GN=CFOL_v3_19687 PE=4 SV=1	3.84615	1	15	1	41.807	8.29	0.824	0.1317	0.721	0.2419	0.571	0.0191
Q03943	Membrane-associated 30 kDa protein, chloroplastic OS=Pisum sativum GN=IM30 PE=2 SV=1	3.40557	1	1	1	35.709	9.52	0.959	0.6113	1.505	0.0133	1.39	0.0012
F2DI00	Predicted protein OS=Hordeum vulgare subsp. vulgare PE=2 SV=1	4.66102	1	3	1	25.956	6.06	0.355	0.0022	0.51	0.0056	0.645	0.2219
S8CKY7	Uncharacterized protein (Fragment) OS=Genlisea aurea GN=M569_09425 PE=4 SV=1	7.74194	1	1	1	17.768	7.85	0.567	0.0144	0.615	0.0186	0.529	0.0095
K3XQP2	Uncharacterized protein OS=Setaria italica GN=SETIT_004229mg PE=4 SV=1	4.72441	1	2	1	27.097	5.67	0.734	0.0001	0.625	0.0021	0.849	0.0063
A0A218VY27	Uncharacterized protein OS=Punica granatum GN=CDL15_Pgr009077 PE=4 SV=1	4.45205	1	1	1	32.251	8.43	1.758	0.0194	0.96	0.6339	1.094	0.6596
K3XVH0	Uncharacterized protein OS=Setaria italica GN=LOC101762694 PE=4 SV=1	6.19112	4	18	1	79.803	6.62	1.567	0.042	1.736	0.0232	1.721	0.0273
I1HUG4	Uncharacterized protein OS=Brachypodium distachyon GN=LOC100840112 PE=4 SV=1	7.22543	4	22	1	74.578	6.93	0.41	0.0492	0.408	0.0015	0.778	0.0695
Q38766	Glycine cleavage system P protein OS=Avena sativa PE=2 SV=1	1.35659	1	1	1	111.329	6.96	0.932	0.4965	0.787	0.0937	1.643	0.0376
A0A0D3G6U2	Uncharacterized protein OS=Oryza barthii PE=4 SV=1	4.60199	3	12	1	92.602	9.17	0.631	0.0056	0.773	0.0306	0.835	0.0768
A0A0D3GX22	Uncharacterized protein OS=Oryza barthii PE=4 SV=1	2.66075	1	1	1	49.239	9.48	0.652	0.0011	0.698	0.0266	0.953	0.456
K3XYB2	Uncharacterized protein OS=Setaria italica GN=LOC101761100 PE=4 SV=1	6.875	2	8	2	34.975	7.3	0.588	0.0124	0.847	0.0403	1.192	0.0101
K3Z3T7	Uncharacterized protein OS=Setaria italica GN=LOC101764154 PE=4 SV=1	2.71547	2	9	1	90.05	5.53	0.823	0.0016	0.776	0.0039	0.514	0.0013
F2DBC0	Predicted protein OS=Hordeum vulgare subsp. vulgare PE=2 SV=1	12.1795	2	3	1	16.365	10.46	1.39	0.0016	1.528	0.0007	1.396	0.1186
A0A0J8B9E3	Uncharacterized protein OS=Beta vulgaris subsp. vulgaris GN=BVRB_5g125850 PE=4 SV=1	7.86517	2	5	1	30.658	5.05	0.907	0.0101	0.893	0.0092	0.652	0.0001
P80356	Avenin-3 OS=Avena sativa PE=1 SV=1	18.1818	3	414	3	25.259	7.09	0.729	0.0002	1.944	0.0001	0.984	0.4832
F2E3C8	Predicted protein OS=Hordeum vulgare subsp. vulgare PE=2 SV=1	3.18627	1	1	1	45.632	8.5	0.543	0.017	0.643	0.0324	0.753	0.0939
Q43559	Delta-1-pyrroline-5-carboxylate synthase OS=Medicago sativa GN=P5CS-1 PE=2 SV=1	3.05851	2	3	1	81.798	6.71	1.455	0.2157	3.981	0.0004	1.97	0.1216
A0A1I8C1N3	Uncharacterized protein OS=Meloidogyne hapla PE=3 SV=1	2.80374	1	11	1	36.103	9.74	0.221	0.001	0.921	0.4279	0.691	0.1592
A0A1D5WS24	Isocitrate dehydrogenase [NADP] OS=Triticum aestivum PE=3 SV=1	9.90338	3	15	1	46.569	6.67	0.768	0.5655	0.455	0.0496	1.181	0.1315
V4LN70	Uncharacterized protein OS=Eutrema salsugineum GN=EUTSA_v10010379mg PE=3 SV=1	9.23423	3	60	1	47.529	5.66	0.873	0.2323	0.775	0.2448	0.274	0.0132
F2CSF3	Predicted protein OS=Hordeum vulgare subsp. vulgare PE=2 SV=1	7.13012	3	3	3	61.6	5.94	5.986	0.0005	1.764	0.0396	6.083	0.0012
Q2QV44	Expressed protein OS=Oryza sativa subsp. japonica GN=Os12g0244200 PE=2 SV=1	8.46154	1	1	1	14.466	10.21	0.697	0.0313	0.644	0.04	0.65	0.0466
A0A0J8E839	Uncharacterized protein OS=Beta vulgaris subsp. vulgaris GN=BVRB_2g046140 PE=4 SV=1	12.4031	1	16	1	14.135	8.75	1.751	0.0176	1.845	0.0458	1.668	0.1888
W7U0G5	Trna (Cytosine-c )-methyltransferase OS=Nannochloropsis gaditana GN=Naga_100014g58 PE=3 SV=1	1.68878	1	2	1	92.003	7.01	0.542	0.0087	0.941	0.0245	0.817	0.0042
A0A0D3FX72	Uncharacterized protein OS=Oryza barthii PE=4 SV=1	3.47432	2	3	1	75.939	5.45	0.903	0.1407	1.885	0.0001	1.061	0.0959
A0A1D5ZS24	Serine/threonine-protein phosphatase OS=Triticum aestivum PE=3 SV=1	6.90691	2	5	2	38.039	5.54	0.76	0.0175	0.578	0	0.614	0.0038
F2EI71	Predicted protein (Fragment) OS=Hordeum vulgare subsp. vulgare PE=2 SV=1	9.61538	1	4	1	11.493	10.04	0.778	0.0005	1.835	0.0003	0.998	0.8568
K3ZI74	Glycosyltransferase OS=Setaria italica GN=SETIT_026276mg PE=3 SV=1	3.05499	1	6	1	52.128	6.21	1.338	0.066	1.473	0.0075	1.979	0.0022
O49045	Heat shock 70 protein OS=Spinacia oleracea GN=HSC70-10 PE=2 SV=1	6.51852	4	57	1	72.33	5.67	1.739	0.0574	4.198	0.0026	2.991	0.0081
A0A0D3HWJ7	Uncharacterized protein OS=Oryza barthii PE=4 SV=1	3.01047	2	8	1	83.3	6.62	1.882	0.081	2.316	0.0405	2.255	0.0386
F2DY46	Predicted protein OS=Hordeum vulgare subsp. vulgare PE=2 SV=1	10.2679	2	15	2	23.766	8.15	0.664	0.0082	0.999	0.8983	1.027	0.8176
F2DV07	Predicted protein OS=Hordeum vulgare subsp. vulgare PE=2 SV=1	2.76923	1	1	1	35.177	6.54	1.043	0.2971	0.564	0.0001	NA	NA
K3Z4I1	Uncharacterized protein OS=Setaria italica GN=LOC101774953 PE=4 SV=1	3.2967	2	2	2	71.621	7.8	0.66	0.0267	0.53	0.0538	0.694	0.0023
A0A0D3GU76	Uncharacterized protein OS=Oryza barthii PE=3 SV=1	0.869336	3	4	1	429.417	7.25	2.887	0.0011	1.907	0.0081	4.032	0.0004
M8A8E1	Villin-2 OS=Triticum urartu GN=TRIUR3_19654 PE=4 SV=1	4.69043	3	10	2	116.564	6.81	0.669	0.0017	0.321	0.0001	0.448	0.1307
Q6Z8Z5	Os02g0110400 protein OS=Oryza sativa subsp. japonica GN=Os02g0110400 PE=2 SV=1	1.47256	1	1	1	81.85	7.09	0.886	0.2653	0.773	0.0491	0.664	0.0036
H9CWE9	12-oxo-phytodienoic acid reductase OS=Triticum aestivum GN=OPR1 PE=2 SV=1	5.69106	2	8	2	40.578	6.54	3.499	0.033	4.034	0.0355	4.771	0.0185
A0A176W9Z2	Delta-aminolevulinic acid dehydratase OS=Marchantia polymorpha subsp. ruderalis GN=AXG93_2960s1030 PE=3 SV=1	6.04027	2	5	2	48.46	6.1	1.45	0.0139	1.541	0.0182	1.698	0.0041
E3QHU5	FAD binding domain-containing protein OS=Colletotrichum graminicola (strain M1.001 / M2 / FGSC 10212) GN=GLRG_05577 PE=4 SV=1	2.43506	1	3	1	67.717	6.87	1.47	0.0001	1.12	0.1375	1.632	0.0414
F2DVB6	Predicted protein OS=Hordeum vulgare subsp. vulgare PE=2 SV=1	8.76289	1	8	1	21.077	5.24	1.742	0.0167	1.924	0.0168	1.737	0.0125
B6TDH1	DAG protein OS=Zea mays PE=2 SV=1	3.09524	1	7	1	44.87	9.19	0.611	0.0399	0.645	0.051	0.793	0.181
A0A0D3F1W5	Uncharacterized protein OS=Oryza barthii PE=4 SV=1	16.4444	2	4	2	23.194	7.3	0.737	0.1427	0.577	0.0403	0.744	0.1484
F2DL00	Predicted protein OS=Hordeum vulgare subsp. vulgare PE=2 SV=1	6.61157	1	4	1	12.54	9.85	1.829	0.0012	1.246	0.062	2.244	0.0003
Q2QLR2	Glycine-rich RNA-binding protein GRP1A, putative, expressed OS=Oryza sativa subsp. japonica GN=Os12g0632000 PE=2 SV=1	22.8395	3	43	1	16.073	6.74	0.604	0.0258	0.795	0.0504	0.676	0.007
B6TLN6	tRNA pseudouridine synthase family protein OS=Zea mays PE=2 SV=1	1.96078	1	2	1	61.349	5.71	0.461	0.0089	0.939	0.5585	0.944	0.4023
F2DWM2	Predicted protein OS=Hordeum vulgare subsp. vulgare PE=2 SV=1	5.49738	3	5	3	78.455	7.14	1.362	0.0143	2.617	0.0001	1.906	0.008
A0A0D3H2T7	Uncharacterized protein OS=Oryza barthii PE=3 SV=1	10	3	5	2	43.644	6.25	0.777	0.088	0.527	0.0028	0.937	0.2144
F2E3G0	Predicted protein OS=Hordeum vulgare subsp. vulgare PE=2 SV=1	21.0084	2	4	2	13.663	10.55	0.989	0.7269	0.626	0.006	0.881	0.3788
F2D1H6	Predicted protein OS=Hordeum vulgare subsp. vulgare PE=2 SV=1	10.6599	3	25	1	44.395	7.03	0.652	0.0295	0.942	0.7135	1.01	0.9064
V4NKC9	Uncharacterized protein (Fragment) OS=Eutrema salsugineum GN=EUTSA_v10028192mg PE=3 SV=1	7.95181	4	33	2	45.875	8.32	1.135	0.1194	1.434	0.0183	0.663	0.0029
A0A218WJH6	Uncharacterized protein OS=Punica granatum GN=CDL15_Pgr013077 PE=4 SV=1	19.1304	1	2	1	12.515	11.43	0.409	0.0191	NA	NA	0.415	0.0805
B6UH67	Late embryogenesis abundant protein D-34 OS=Zea mays GN=100286284 PE=2 SV=1	10.5263	2	4	2	27.161	5.57	0.543	0.008	0.281	0.0001	0.643	0.0083
A0A200QMF2	Dynamin central domain OS=Macleaya cordata GN=BVC80_969g25 PE=3 SV=1	5.72354	5	12	2	100.472	9.03	1.103	0.0091	0.857	0.2485	0.618	0.0168
K3XZS4	Uncharacterized protein OS=Setaria italica GN=LOC101765266 PE=4 SV=1	7.38255	1	5	1	16.134	4.98	0.539	0.0456	0.923	0.516	0.908	0.457
A0A1D5SP23	Methionine S-methyltransferase OS=Triticum aestivum PE=3 SV=1	10.0694	9	57	2	94.872	5.69	0.74	0.1399	0.587	0.0436	0.61	0.0586
K3YQA5	Uncharacterized protein OS=Setaria italica GN=LOC101757609 PE=4 SV=1	2.03804	1	2	1	81.624	4.77	1.262	0.1696	1.069	0.7	1.742	0.0016
A0A0D3H399	Uncharacterized protein OS=Oryza barthii PE=4 SV=1	7.0922	6	14	2	110.956	6.38	0.549	0.0005	0.734	0.0204	0.74	0.0168
B4FQI3	NADH dehydrogenase [ubiquinone] 1 alpha subcomplex subunit 13-A OS=Zea mays GN=100282224 PE=2 SV=1	11.8881	2	10	2	15.963	9.36	1.291	0.3214	1.43	0.1324	1.996	0.0264
K4A9B8	Uncharacterized protein OS=Setaria italica GN=LOC101786037 PE=3 SV=1	3.14465	1	2	1	51.625	7.06	0.931	0.0427	1.05	0.3809	0.64	0.0499
Q7GCH3	26S proteasome regulatory particle triple-A ATPase subunit6 OS=Oryza sativa subsp. japonica GN=OsRPT6 PE=2 SV=1	23.3491	7	50	1	47.193	8.85	1.075	0.8191	0.74	0.0071	0.598	0.0027
A0A1D5VHR2	Reticulon-like protein OS=Triticum aestivum PE=4 SV=1	4.34783	1	2	1	34.975	7.3	1.821	0.017	1.789	0.0047	1.74	0.0414
Q10S34	Aconitate hydratase OS=Oryza sativa subsp. japonica GN=LOC_Os03g04410 PE=3 SV=1	2.83976	3	14	1	106.235	6.9	1.68	0.0076	1.206	0.1089	1.602	0.0193
W5DP16	UDP-glucose 6-dehydrogenase OS=Triticum aestivum PE=3 SV=1	14.1667	7	37	3	52.883	6	1.182	0.2406	0.902	0.4743	1.523	0.0294
A0A1D5ZPH0	Signal recognition particle subunit SRP68 OS=Triticum aestivum PE=3 SV=1	7.84314	5	14	5	69.37	8.53	0.8	0.0664	0.662	0.0355	0.94	0.3129
A0A0D3HUQ6	Uncharacterized protein OS=Oryza barthii PE=3 SV=1	3.42105	1	1	1	40.717	5.47	0.422	0.0088	0.58	0.0291	0.637	0.3026
A0A0D3G2K9	Uncharacterized protein OS=Oryza barthii PE=4 SV=1	1.69492	1	1	1	90.734	5.91	0.649	0.0107	0.826	0.0897	1.261	0.0751
B6SMP8	Uncharacterized protein OS=Zea mays PE=2 SV=1	13.8889	1	5	1	12.192	7.05	0.383	0.0162	0.611	0.0002	0.553	0.0077
F2DLU8	Predicted protein (Fragment) OS=Hordeum vulgare subsp. vulgare PE=2 SV=1	4.35606	2	5	1	60.707	7.77	1.618	0.1592	1.289	0.3248	2.133	0.0135
A0A0E0B5Y2	Uncharacterized protein OS=Oryza glumipatula PE=3 SV=1	2.62329	2	17	2	102.032	7.17	1.74	0.0232	1.07	0.7405	1.574	0.0653
A0A200Q3S4	Heat shock protein Hsp90 family OS=Macleaya cordata GN=BVC80_8899g19 PE=4 SV=1	10.7417	4	141	1	43.665	4.59	0.635	0.0086	0.73	0.0114	0.756	0.1007
A0A0K9RKB0	Uncharacterized protein OS=Spinacia oleracea GN=SOVF_062620 PE=3 SV=1	3.01811	1	3	1	54.511	7.34	0.672	0.0155	0.659	0.0162	0.673	0.0876
A0A1J3JHF1	S-(hydroxymethyl)glutathione dehydrogenase (Fragment) OS=Noccaea caerulescens GN=MP_TR15581_c0_g1_i1_g.44566 PE=3 SV=1	2.15827	1	7	1	45.026	7.56	2.11	0.0164	1.998	0.0101	1.837	0.0157
A0A059BIG3	Uncharacterized protein OS=Eucalyptus grandis GN=EUGRSUZ_G03071 PE=4 SV=1	14.1304	1	16	1	9.999	7.27	0.706	0.0007	0.324	0.0001	0.406	0.0001
M1Q6S1	Starch synthase, chloroplastic/amyloplastic OS=Aegilops markgrafii PE=3 SV=1	13.719	7	49	2	66.288	7.56	0.971	0.5256	1.766	0.0011	1.149	0.0679
A0A0D3EW85	PRA1 family protein OS=Oryza barthii PE=3 SV=1	3.51562	1	1	1	29.45	10.9	1.458	0.0298	1.158	0.5336	1.514	0.0229
A0A218WFJ1	Uncharacterized protein OS=Punica granatum GN=CDL15_Pgr011386 PE=3 SV=1	2.9987	2	3	1	89.089	7.25	1.265	0.0367	1.569	0.0033	1.11	0.7157
Q6R9J5	ATPase subunit 4 OS=Zea mays GN=atp4 PE=4 SV=1	5.02283	1	5	1	24.485	8.48	0.814	0.187	0.623	0.0087	0.515	0.0832
K4ADJ3	Uncharacterized protein OS=Setaria italica GN=LOC101755277 PE=4 SV=1	2.86738	1	6	1	31.243	9.2	1.387	0.1367	1.714	0.0022	1.969	0.0028
I1KTG8	Uncharacterized protein OS=Glycine max GN=LOC100803187 PE=4 SV=1	4.64072	3	11	1	75.316	6.98	NA	NA	0.636	0.0101	0.689	0.1087
S8C4E5	RuvB-like helicase (Fragment) OS=Genlisea aurea GN=M569_15517 PE=3 SV=1	13.5135	2	12	1	19.886	9.32	2.091	0	1.122	0.9202	2.032	0
A0A200R8C5	Dihydrodipicolinate reductase OS=Macleaya cordata GN=BVC80_1223g12 PE=4 SV=1	3.76344	1	1	1	40.336	6.89	NA	NA	0.473	0.0011	NA	NA
G1JSL4	Peroxygenase 1 OS=Avena sativa PE=1 SV=1	20.8835	5	168	4	28.089	7.78	1.006	0.8417	1.635	0.0001	1.081	0.0221
F2DDG9	Predicted protein OS=Hordeum vulgare subsp. vulgare PE=2 SV=1	2.80172	1	13	1	52.156	5.66	1.056	0.8402	1.867	0.0042	1.089	0.3468
A0A0D3GJ78	Uncharacterized protein OS=Oryza barthii PE=4 SV=1	4.92788	4	10	1	93.034	7.9	0.578	0.0162	0.758	0.2517	1.095	0.7527
F2E0P8	Predicted protein OS=Hordeum vulgare subsp. vulgare PE=2 SV=1	6.52174	1	4	1	26.069	5.95	1.056	0.975	0.716	0.2733	1.563	0.0178
Q8GVH2	Os07g0638100 protein OS=Oryza sativa subsp. japonica GN=OJ1340_C08.105 PE=4 SV=1	1.51745	1	5	1	71.301	5.74	1.846	0.0012	1.446	0.0074	1.646	0.0372
A0A1Y1HW03	26S proteasome regulatory complex subunit RPN2/PSMD1 OS=Klebsormidium flaccidum GN=KFL_001250200 PE=4 SV=1	2.61122	2	13	1	111.38	5.16	1.107	0.7748	0.869	0.431	0.509	0.0467
P51613	Basic endochitinase OS=Vitis vinifera GN=CHIT1B PE=2 SV=1	6.05096	1	11	1	33.407	8.03	1.298	0.11	2.326	0.0035	1.351	0.1397
A0A0D3FB25	Uncharacterized protein OS=Oryza barthii PE=4 SV=1	3.5865	1	2	1	51.043	8.15	1.581	0.0655	1.824	0.0244	1.657	0.0653
A5HE90	Hypersensitive response protein OS=Triticum aestivum GN=hir1 PE=2 SV=1	10.5634	2	4	2	31.291	5.44	1.134	0.0912	0.565	0.0326	1.119	0.045
F2DNE8	Predicted protein OS=Hordeum vulgare subsp. vulgare PE=2 SV=1	5.10949	1	14	1	28.057	4.45	0.636	0.0005	0.329	0.0001	0.49	0.0003
A0A1D5WSQ0	Peroxidase OS=Triticum aestivum PE=3 SV=1	6.56716	2	2	2	35.777	8.03	0.741	0.1188	0.575	0.0011	0.486	0.1103
A0A0D3FZW9	Uncharacterized protein OS=Oryza barthii PE=4 SV=1	1.19713	1	3	1	140.928	8.07	1.594	0.0083	1.341	0.4573	2.357	0.0949
S8E910	Uncharacterized protein (Fragment) OS=Genlisea aurea GN=M569_05826 PE=3 SV=1	11.1597	3	28	1	48.363	7.99	1.557	0.9947	1.913	0.021	1.583	0.2604
F2DQH1	Predicted protein OS=Hordeum vulgare subsp. vulgare PE=2 SV=1	2.38095	2	6	2	99.491	6.65	0.696	0.0844	0.869	0.0692	1.577	0.0191
A0A0D3GHC0	Uncharacterized protein OS=Oryza barthii PE=4 SV=1	4.44915	3	8	3	103.43	9.03	1.235	0.5596	2.083	0.0101	1.692	0.0417
K3XS63	Uncharacterized protein OS=Setaria italica GN=LOC101780829 PE=3 SV=1	4.51727	4	28	4	122.605	5.88	1.127	0.193	1.297	0.0327	1.56	0.0086
F2EDR5	Predicted protein OS=Hordeum vulgare subsp. vulgare PE=2 SV=1	9.09091	2	2	2	32.737	6.61	0.87	0.006	0.583	0	0.647	0.0004
A0A1D5WPU3	Cysteine proteinase inhibitor OS=Triticum aestivum PE=3 SV=1	18.3007	2	7	2	16.19	8.19	1.21	0.2908	1.273	0.1796	0.514	0.0427
F2DPK4	Predicted protein (Fragment) OS=Hordeum vulgare subsp. vulgare PE=2 SV=1	4.43686	1	6	1	32.373	10.35	0.7	0.0034	0.429	0.0011	0.53	0.0017
A0A1Y1IP08	Electron transfer flavoprotein ubiquinone oxidoreductase OS=Klebsormidium flaccidum GN=KFL_010220020 PE=4 SV=1	1.8315	1	7	1	60.075	6.83	0.623	0.0021	0.896	0.0153	0.901	0.3622
F2DU10	Predicted protein OS=Hordeum vulgare subsp. vulgare PE=2 SV=1	9.61538	2	2	2	32.796	5.26	2.319	NA	2.722	NA	3.014	0.0213
A0A0D3H1B4	Uncharacterized protein OS=Oryza barthii PE=4 SV=1	3.7296	2	7	2	94.4	5.76	0.631	0.071	1.834	0.0273	1.539	0.1189
A0A1D6A5V5	Ribonucleoside-diphosphate reductase OS=Triticum aestivum PE=3 SV=1	3.73726	3	4	2	99.14	7.49	0.838	0.0214	0.596	0.0412	0.757	0.0247
A9TGD4	ATP-binding cassette transporter, subfamily C, member 2, group MRP protein PpABCC2 OS=Physcomitrella patens subsp. patens GN=ppabcc2 PE=4 SV=1	0.61237	1	3	1	181.756	7.84	0.843	0.3747	1.056	0.8563	0.54	0.0307
A0A0D3HE10	Uncharacterized protein OS=Oryza barthii PE=4 SV=1	1.48883	1	2	1	87.771	8.85	2.186	0.0008	1.756	0.0046	0.937	0.4095
A0A078FDF3	BnaA03g01920D protein OS=Brassica napus GN=BnaA03g01920D PE=4 SV=1	2.34375	1	4	1	59.024	6.05	2.384	0.0154	2.415	0.2779	3.105	0.1021
K3XI58	Uncharacterized protein OS=Setaria italica GN=LOC101753956 PE=4 SV=1	8.76777	3	9	3	48.397	5.69	0.808	0.3372	0.394	0.0046	0.906	0.2995
A0A0D3FHN4	Uncharacterized protein OS=Oryza barthii PE=4 SV=1	2.46609	1	6	1	91.716	6.61	0.818	0.3661	0.964	0.6675	0.567	0.0387
F2DE93	Predicted protein OS=Hordeum vulgare subsp. vulgare PE=2 SV=1	7.63052	2	14	2	27.646	9.25	0.683	0.0983	1.562	0.0234	0.764	0.0403
M1VTX3	Probable Snz-type pyridoxine vitamin B6 biosynthetic protein SNZ1 OS=Claviceps purpurea (strain 20.1) GN=CPUR_00241 PE=3 SV=1	9.26518	2	64	1	32.369	5.99	0.936	0.0585	0.645	0.0308	0.899	0.1692
E6Y2L1	Putative transcription factor OS=Triticum aestivum PE=2 SV=1	5.99251	1	3	1	27.871	8.13	1.139	0.2072	0.474	0.0189	1.01	0.921
F2CYC4	Predicted protein (Fragment) OS=Hordeum vulgare subsp. vulgare PE=2 SV=1	6.04651	1	1	1	23.444	9.98	1.36	0.6427	1.45	0.0172	2.095	0.0244
A0A0D3F717	Uncharacterized protein OS=Oryza barthii PE=4 SV=1	6.0423	2	5	2	37.74	9.19	1.28	0.3136	0.715	0.1043	1.596	0.0388
F2E2A2	Predicted protein OS=Hordeum vulgare subsp. vulgare PE=2 SV=1	4.12621	1	1	1	44.99	8.85	0.725	0.3354	1.671	0.0401	1.7	NA
A0A0D3FXZ9	Uncharacterized protein OS=Oryza barthii PE=4 SV=1	7.89474	2	18	1	37.232	5.26	0.77	0.2518	0.64	0.0072	0.499	0.0106
M0U0F3	Uncharacterized protein OS=Musa acuminata subsp. malaccensis PE=4 SV=1	1.47453	1	31	1	84.008	9.8	1.545	0.001	1.503	0.0005	1.42	0.0068
A0A1D5S4B1	Carboxypeptidase OS=Triticum aestivum PE=3 SV=1	3.6961	1	24	1	53.571	6.37	0.579	0.0126	1.544	0.0098	0.945	0.4392
Q2R2B4	Replication factor C subunit 1 OS=Oryza sativa subsp. japonica GN=RFC1 PE=2 SV=2	2.25269	2	3	2	110.832	9.29	0.377	0.0307	0.423	0.0457	0.379	0.0349
P12615	12S seed storage globulin 1 OS=Avena sativa PE=2 SV=1	21.0425	11	464	10	58.508	8.53	0.875	0.0121	2.164	0.0001	1.172	0.0148
F2D9P7	Predicted protein OS=Hordeum vulgare subsp. vulgare PE=2 SV=1	18.6275	3	19	2	22.787	5.47	1.362	0.681	2.186	0.0227	1.028	0.9107
K3XG72	Importin subunit alpha OS=Setaria italica GN=LOC101768405 PE=3 SV=1	1.98198	1	2	1	59.927	5.81	0.723	0.1542	0.787	0.2417	0.496	0.0216
A0A0D3FKJ5	Uncharacterized protein OS=Oryza barthii PE=4 SV=1	0.997009	1	1	1	113.514	8.76	1.246	0.0615	1.656	0.0039	1.453	0.0337
F2CVQ5	Predicted protein OS=Hordeum vulgare subsp. vulgare PE=2 SV=1	1.49254	1	2	1	70.901	8.12	0.496	0.0077	0.607	0.0163	0.859	0.2264
A0A176VU04	Pyruvate dehydrogenase E1 component subunit alpha OS=Marchantia polymorpha subsp. ruderalis GN=AXG93_1052s1020 PE=4 SV=1	2.75862	1	3	1	47.022	6.7	0.34	0.0001	0.78	0.1493	0.696	0.0924
K3XFK3	Uncharacterized protein OS=Setaria italica GN=LOC101773389 PE=4 SV=1	2.38854	1	2	1	68.967	8.22	1.419	0.0764	1.655	0.0302	1.603	0.0362
A0A078GW24	BnaA04g17210D protein OS=Brassica napus GN=BnaA04g17210D PE=4 SV=1	1.73913	1	3	1	75.059	5.14	1.471	0.269	1.557	0.0021	1.745	0.0008
K3Z7L3	Uncharacterized protein OS=Setaria italica GN=LOC101777009 PE=3 SV=1	4.89914	1	6	1	38.614	9.51	1.503	0.0238	1.318	0.5393	1.816	0.0672
F2DZF0	Mitochondrial fission 1 protein OS=Hordeum vulgare subsp. vulgare PE=2 SV=1	9.46746	1	3	1	18.458	6.33	0.45	0.0266	0.704	0.4168	0.53	0.0472
F2D8G6	Predicted protein OS=Hordeum vulgare subsp. vulgare PE=2 SV=1	3.32226	1	4	1	33.167	9.31	2.139	0.0035	2.598	0.0002	1.452	0.5582
K3Z7E2	Uncharacterized protein OS=Setaria italica GN=LOC101786558 PE=3 SV=1	3.07263	1	5	1	38.147	6.38	0.9	0.1396	0.746	0.1457	0.632	0.0014
F2DSD4	Predicted protein OS=Hordeum vulgare subsp. vulgare PE=2 SV=1	5.41516	1	12	1	29.246	9.39	0.538	0.0086	0.58	0	0.341	0.0969
F2DXV6	Predicted protein OS=Hordeum vulgare subsp. vulgare PE=2 SV=1	8.88252	3	5	3	36.721	4.34	1.518	0.007	0.98	0.7487	1.377	0.0072
A0A0D3FWS1	Uncharacterized protein OS=Oryza barthii PE=4 SV=1	3.85852	1	1	1	33.002	5.54	1.166	0.0326	0.796	0.0688	0.513	0.0159
K3ZGZ9	Uncharacterized protein OS=Setaria italica GN=LOC101779030 PE=4 SV=1	2.01281	2	3	1	122.879	4.89	0.793	0.3379	0.284	0.0014	1.037	0.9917
A0A0D3FDY7	Uncharacterized protein OS=Oryza barthii PE=4 SV=1	1.0929	2	4	1	216.827	7.88	1.527	0.0032	1.55	0.0482	1.882	0.005
K3XVC9	Uncharacterized protein OS=Setaria italica GN=LOC101753921 PE=4 SV=1	1.38191	1	1	1	90.125	7.36	1.103	0.6713	0.619	0.0078	0.741	0.0202
A0A1Q3BBP4	GHMP_kinases_N domain-containing protein/Fucokinase domain-containing protein (Fragment) OS=Cephalotus follicularis GN=CFOL_v3_08769 PE=4 SV=1	1.4273	1	2	1	122.472	6.87	0.684	0.1983	0.464	0.0004	0.851	0.0526
F8Q1M5	Thiamine thiazole synthase OS=Serpula lacrymans var. lacrymans (strain S7.3) GN=SERLA73DRAFT_183120 PE=3 SV=1	3.73832	1	2	1	34.319	6.32	1.596	0.0322	1.468	0.0693	1.284	0.1359
F2E897	Predicted protein OS=Hordeum vulgare subsp. vulgare PE=2 SV=1	6.09598	3	15	2	84.55	7.61	0.597	0.0091	0.482	0.0139	0.7	0.0255
A0A1E5V9X3	Late embryogenesis abundant protein B19.4 OS=Dichanthelium oligosanthes GN=BAE44_0017043 PE=4 SV=1	16.3399	3	42	3	16.505	5.91	0.702	0.0001	0.411	0	0.466	0.0001
F2D8E1	Predicted protein OS=Hordeum vulgare subsp. vulgare PE=2 SV=1	4.98339	1	1	1	32.459	5.38	0.518	0.0121	0.534	0.2744	0.539	0.1083
A0A1D6B9G2	Phenylalanine ammonia-lyase OS=Triticum aestivum PE=3 SV=1	3.8822	2	4	1	80.401	6.49	0.628	0.1998	1.336	0.0155	2.739	0.0393
D8L9M8	RNA recognition domain containing protein,expressed OS=Triticum aestivum GN=TAA_ctg0464b.00230.1 PE=4 SV=1	6.15034	2	4	2	48.652	6.9	0.953	0.0529	0.522	0.0237	1.071	0.1553
A0A0K9S448	Uncharacterized protein OS=Spinacia oleracea GN=SOVF_001800 PE=4 SV=1	9.51613	5	37	1	66.53	7.64	0.435	0.0228	0.953	NA	0.953	0.6251
M5W3Q4	Laccase OS=Prunus persica GN=PRUPE_ppa015544mg PE=3 SV=1	2.48668	1	4	1	62.159	8.56	0.696	0.1469	0.645	0.0389	1.098	0.0909
A0A0D3EMA7	Uncharacterized protein OS=Oryza barthii PE=3 SV=1	2.87179	4	12	1	108.671	9.03	0.439	0.0095	0.475	0.0013	0.497	0.0077
A0A0D3GV80	Uncharacterized protein OS=Oryza barthii PE=3 SV=1	4.35707	3	3	1	104.884	6.54	0.603	0.0061	0.645	0.0283	0.66	0.2242
A0A1J3DRE9	Arogenate dehydrogenase 1, chloroplastic (Fragment) OS=Noccaea caerulescens GN=GA_TR14137_c0_g1_i1_g.44234 PE=4 SV=1	1.53631	1	2	1	80.769	6.76	NA	NA	1.442	NA	0.587	0.0254
A0A200QU53	Helicase Ercc3 OS=Macleaya cordata GN=BVC80_1787g47 PE=4 SV=1	1.29702	1	1	1	87.388	8.03	0.629	0.0113	0.523	0.0083	0.829	0.1631
Q60EM2	Os05g0455700 protein OS=Oryza sativa subsp. japonica GN=Os05g0455700 PE=2 SV=1	4.31894	1	1	1	31.609	9.54	0.619	0.1371	0.571	0.0467	0.57	0.0187
K3ZVX8	Uncharacterized protein OS=Setaria italica GN=LOC101773729 PE=4 SV=1	4.69314	1	2	1	31.071	9.94	0.798	0.0041	0.633	0.0037	0.723	0.0594
A0A0E0F8Z9	Non-specific lipid-transfer protein OS=Oryza meridionalis PE=3 SV=1	10.084	1	1	1	11.519	8.53	0.816	0.018	0.457	0.0002	0.62	0.0009
K3XGI3	Uncharacterized protein OS=Setaria italica GN=LOC101777871 PE=3 SV=1	12.5714	6	46	1	57.371	5.82	1.871	0.0202	1.523	0.0207	1.649	0.0134
Q6T725	Glutelin OS=Oryza sativa subsp. japonica GN=GluB PE=2 SV=1	2.42424	2	79	2	56.54	7.93	0.746	0	1.942	0	1.046	0.0036
A0A078IK47	BnaC07g06470D protein OS=Brassica napus GN=BnaC07g06470D PE=3 SV=1	0.910747	1	2	1	121.939	4.91	0.727	0.0056	0.605	0.0003	0.537	0.085
A0A176VHL8	Thioredoxin reductase OS=Marchantia polymorpha subsp. ruderalis GN=AXG93_4273s1090 PE=3 SV=1	2.35641	1	3	1	74.561	8.21	2.81	0.0003	2.926	0.0003	2.043	0.1819
A0A183CL92	Uncharacterized protein OS=Globodera pallida PE=4 SV=1	9.12863	2	17	1	26.715	5.66	0.626	0.0403	1.161	0.18	0.754	0.0281
F2EC88	Predicted protein OS=Hordeum vulgare subsp. vulgare PE=2 SV=1	8.22368	2	72	2	30.439	5.4	0.703	0.0006	0.396	0.0001	0.522	0.0001
Q53WS2	Em protein OS=Triticum aestivum GN=Em-A1 PE=4 SV=1	51.0638	5	79	2	9.981	5.31	0.785	0.002	0.389	0.0001	0.362	0.0001
F2DD48	Predicted protein OS=Hordeum vulgare subsp. vulgare PE=2 SV=1	1.77866	1	5	1	56.499	6.32	2.351	0.002	1.127	0.959	2.7	0.0701
A0A0D3G3E4	Uncharacterized protein OS=Oryza barthii PE=3 SV=1	1.06952	1	1	1	124.393	6.44	1.361	0.0259	1.14	0.4285	1.816	0.0276
A0A0D3EP19	Uncharacterized protein OS=Oryza barthii PE=4 SV=1	2.74841	1	1	1	53.917	8.02	0.994	NA	0.509	0.0425	1.052	NA
A0A1W9EXB8	Murein lipoprotein OS=Pantoea vagans GN=BZ160_02665 PE=4 SV=1	15.3846	1	2	1	8.349	8.87	0.93	0.575	9.971	0.0161	1.873	NA
K3Z7G1	Lactoylglutathione lyase OS=Setaria italica GN=LOC101758217 PE=3 SV=1	6.74157	2	39	1	39.057	6.6	1.224	0.0194	1.297	0.0029	1.653	0.0041
Q10PG5	Expressed protein OS=Oryza sativa subsp. japonica GN=LOC_Os03g13220 PE=2 SV=1	12.6016	2	8	2	27.968	4.96	0.325	0.0144	0.611	0.0155	0.785	0.0888
F2DK86	Predicted protein OS=Hordeum vulgare subsp. vulgare PE=2 SV=1	2.68817	1	4	1	41.693	4.72	0.657	0.0179	0.719	0.0134	0.871	0.0279
W4ZP51	Uncharacterized protein OS=Triticum aestivum PE=4 SV=1	53.7634	5	54	1	9.971	5.6	0.963	0.3871	0.605	0.0017	0.542	0.0012
A7BGG1	ATP synthase subunit beta (Fragment) OS=Micrandropsis scleroxylon GN=atpB PE=3 SV=1	6.74847	2	3	2	52.579	5.4	0.639	0.2313	0.5	0.0346	0.765	0.0908
A0A1D6BRP7	3-hydroxyisobutyrate dehydrogenase OS=Triticum aestivum PE=3 SV=1	4	1	2	1	37.336	8.35	0.643	0	0.986	0.7921	1.17	0.0156
F2DUT0	Predicted protein OS=Hordeum vulgare subsp. vulgare PE=2 SV=1	4.51807	1	3	1	36.065	9.73	1.074	0.136	1.597	0.0013	1.551	0.0426
F2DZ33	Predicted protein OS=Hordeum vulgare subsp. vulgare PE=2 SV=1	4.69136	2	3	2	44.247	4.69	1.106	0.355	1.225	0.625	1.698	0.0079
F2EDF6	Elongation factor Ts, mitochondrial OS=Hordeum vulgare subsp. vulgare GN=EFTS PE=2 SV=1	3.95778	1	6	1	41.39	8.5	0.611	0.1452	0.615	0.0029	0.776	0.0005
F2EDV2	Predicted protein OS=Hordeum vulgare subsp. vulgare PE=2 SV=1	3.207	1	2	1	39.758	8.21	0.514	0.0322	0.779	0.2559	1.443	0.2259
B8XPY7	Farnesyl pyrophosphate synthase OS=Chimonanthus praecox GN=FPPS PE=2 SV=1	3.07263	1	3	1	41.244	5.64	0.651	0.1005	0.559	0.047	0.686	0.1213
K4AJ71	Uncharacterized protein OS=Setaria italica GN=LOC101755397 PE=4 SV=1	16.1972	1	3	1	15.307	6.16	1.03	NA	0.574	0.01	0.615	NA
A0A194S3Z4	Uncharacterized protein OS=Rhodotorula graminis (strain WP1) GN=RHOBADRAFT_43732 PE=4 SV=1	3.26797	1	2	1	33.09	6.38	1.187	0.29	1.586	0.0284	1.739	0.0038
A0A0D3FV38	Uncharacterized protein OS=Oryza barthii PE=4 SV=1	7.71208	2	6	1	41.328	5.85	0.819	0.0167	0.512	0.0153	0.651	0.0879
F2DSH4	Predicted protein OS=Hordeum vulgare subsp. vulgare PE=2 SV=1	2.27273	1	2	1	49.521	9.86	0.577	0.0029	0.712	0.019	0.808	0.0445

## Sheet: Table S2B
Table S2B. Totally 210 DAPs with annotated functionin in embryo of aged oat seeds after melatonin priming.
								T12 vs CK		T24 vs CK		T36 vs CK		Function Annotate			Gene Ontology
Accession	Description	Coverage	Peptides	PSMs	Unique Peptides	MW [kDa]	calc. pI	FC	P-value	FC	P-value	FC	P-value	GO Annotate	COG Annotate	KEGG Annotate	Molecular Function	Cellular Component	Biological Process
A0A200PQG1	Nucleoporin Nup186/Nup192/Nup205 OS=Macleaya cordata GN=BVC80_9089g9 PE=4 SV=1	0.475939	1	3	1	213.241	5.62	1.45	0.2723	1.561	0.2141	1.764	0.0067	GO:0017056//structural constituent of nuclear pore;GO:0006999//nuclear pore organization;GO:0000059//protein import into nucleus, docking;GO:0044611//nuclear pore inner ring	--	RNA transport	structural_molecule_activity		cellular_component_organization_or_biogenesis cellular_process establishment_of_localization localization
A0A229PGQ0	Acetyl-CoA acetyltransferase OS=Rhodococcus erythropolis GN=CBI33_14845 PE=4 SV=1	5.16796	1	1	1	40.03	5.64	0.518	0.0061	0.653	0.035	0.887	0.2354	--	--	--
K3XHF8	Carboxypeptidase OS=Setaria italica GN=LOC101769223 PE=3 SV=1	2.14592	1	2	1	51.798	6.4	0.864	0.16	1.656	0.0012	0.928	0.4389	GO:0004185//serine-type carboxypeptidase activity;GO:0005773//vacuole;GO:0007020//microtubule nucleation;GO:0016023//cytoplasmic, membrane-bounded vesicle;GO:0051603//proteolysis involved in cellular protein catabolic process	Carboxypeptidase C (cathepsin A)	Cyanoamino acid metabolism;Metabolic pathways	catalytic_activity	cell cell_part organelle	cellular_component_organization_or_biogenesis cellular_process metabolic_process
A0A0D3HJ21	DNA polymerase OS=Oryza barthii PE=3 SV=1	1.84843	2	4	2	120.863	7.9	2	0.0203	2.985	0.0011	2.455	0.1145	GO:0090305//nucleic acid phosphodiester bond hydrolysis;GO:0003887//DNA-directed DNA polymerase activity;GO:0046872//metal ion binding;GO:0043625//delta DNA polymerase complex;GO:0006297//nucleotide-excision repair, DNA gap filling;GO:0003677//DNA binding;GO:0051539//4 iron, 4 sulfur cluster binding;GO:0045004//DNA replication proofreading;GO:0006287//base-excision repair, gap-filling;GO:0008296/…	DNA polymerase elongation subunit (family B)	Homologous recombination;Purine metabolism;Metabolic pathways;Base excision repair;Nucleotide excision repair;Mismatch repair;Pyrimidine metabolism;DNA replication	binding catalytic_activity	cell cell_part macromolecular_complex membrane-enclosed_lumen organelle organelle_part	cellular_process metabolic_process response_to_stimulus
F2E611	Succinate dehydrogenase [ubiquinone] flavoprotein subunit, mitochondrial OS=Hordeum vulgare subsp. vulgare PE=2 SV=1	11.4332	5	29	1	68.151	6.54	0.52	0.0072	0.818	0.0199	1.004	0.9945	GO:0005618//cell wall;GO:0050897//cobalt ion binding;GO:0005749//mitochondrial respiratory chain complex II, succinate dehydrogenase complex (ubiquinone);GO:0006099//tricarboxylic acid cycle;GO:0005524//ATP binding;GO:0006121//mitochondrial electron transport, succinate to ubiquinone;GO:0050660//flavin adenine dinucleotide binding;GO:0008177//succinate dehydrogenase (ubiquinone) activity	Succinate dehydrogenase/fumarate reductase, flavoprotein subunit	Metabolic pathways;Biosynthesis of secondary metabolites;Oxidative phosphorylation;Citrate cycle (TCA cycle)	binding catalytic_activity	cell cell_part macromolecular_complex organelle organelle_part	cellular_process metabolic_process
F2DMF8	Adenylosuccinate synthetase, chloroplastic OS=Hordeum vulgare subsp. vulgare GN=PURA PE=2 SV=1	4.30328	2	16	2	52.386	6.9	0.829	0.2553	0.567	0.0168	0.762	0.1039	GO:0004019//adenylosuccinate synthase activity;GO:0044208//'de novo' AMP biosynthetic process;GO:0046872//metal ion binding;GO:0009220//pyrimidine ribonucleotide biosynthetic process;GO:0009570//chloroplast stroma;GO:0046040//IMP metabolic process;GO:0005525//GTP binding;GO:0048046//apoplast	Adenylosuccinate synthase	Metabolic pathways;Alanine, aspartate and glutamate metabolism;Purine metabolism	binding catalytic_activity	cell cell_part extracellular_region organelle organelle_part	cellular_process metabolic_process
K3YSH3	4-hydroxyphenylpyruvate dioxygenase OS=Setaria italica GN=LOC101764497 PE=3 SV=1	3.62812	1	1	1	46.894	5.68	1.329	0.0317	1.514	0.0345	1.127	0.1945	GO:0046872//metal ion binding;GO:0006572//tyrosine catabolic process;GO:0003868//4-hydroxyphenylpyruvate dioxygenase activity;GO:0006559//L-phenylalanine catabolic process;GO:0009536//plastid;GO:0055114//oxidation-reduction process	4-hydroxyphenylpyruvate dioxygenase and related hemolysins	Ubiquinone and other terpenoid-quinone biosynthesis;Metabolic pathways;Phenylalanine metabolism;Tyrosine metabolism	binding catalytic_activity	cell cell_part organelle	cellular_process metabolic_process
I6YMA7	Phosphoinositide phospholipase C OS=Linum usitatissimum PE=3 SV=1	3.74532	2	49	1	89.538	6.39	1.208	0.0467	1.704	0.0002	1.548	0.0023	GO:0044763//single-organism cellular process;GO:0016787//hydrolase activity;GO:0051640//organelle localization	Pyridoxine biosynthesis enzyme	Metabolic pathways;Phosphatidylinositol signaling system;Vitamin B6 metabolism;Inositol phosphate metabolism	catalytic_activity		cellular_process localization
A0A1J3DMM9	E3 ubiquitin-protein ligase OS=Noccaea caerulescens GN=GA_TR2843_c0_g1_i1_g.8955 PE=4 SV=1	0.582319	1	3	1	202.929	6.19	0.567	0.0051	0.856	0.1714	0.909	0.3445	GO:0016926//protein desumoylation;GO:0016874//ligase activity;GO:0010228//vegetative to reproductive phase transition of meristem;GO:0004842//ubiquitin-protein transferase activity;GO:0016567//protein ubiquitination;GO:0010091//trichome branching;GO:0042023//DNA endoreduplication;GO:0050665//hydrogen peroxide biosynthetic process;GO:0005886//plasma membrane	Ubiquitin-protein ligase	Ubiquitin mediated proteolysis	catalytic_activity	cell cell_part	cellular_component_organization_or_biogenesis cellular_process developmental_process metabolic_process multicellular_organismal_process reproduction reproductive_process
J3RTS9	Glyceraldehyde-3-phosphate dehydrogenase OS=Cuscuta pentagona GN=GAPDH PE=2 SV=1	20.2703	5	101	1	32.268	7.23	1.105	0.5349	0.554	0.0072	0.865	0.1794	GO:0051287//NAD binding;GO:0055114//oxidation-reduction process;GO:0004365//glyceraldehyde-3-phosphate dehydrogenase (NAD+) (phosphorylating) activity;GO:0050661//NADP binding;GO:0006006//glucose metabolic process;GO:0005737//cytoplasm;GO:0006096//glycolytic process	Glyceraldehyde-3-phosphate dehydrogenase/erythrose-4-phosphate dehydrogenase	Microbial metabolism in diverse environments;Metabolic pathways;Biosynthesis of secondary metabolites;Glycolysis / Gluconeogenesis	binding catalytic_activity	cell cell_part	cellular_process metabolic_process
I1MCD0	3-isopropylmalate dehydrogenase OS=Glycine max GN=LOC100810468 PE=3 SV=1	2.52874	1	5	1	47.225	6.55	0.792	0.0998	0.652	0.0312	0.609	0.0723	GO:0051287//NAD binding;GO:0055114//oxidation-reduction process;GO:0003862//3-isopropylmalate dehydrogenase activity;GO:0006744//ubiquinone biosynthetic process;GO:0009941//chloroplast envelope;GO:0009579//thylakoid;GO:0000287//magnesium ion binding;GO:0009570//chloroplast stroma;GO:0009098//leucine biosynthetic process	Isocitrate/isopropylmalate dehydrogenase	Biosynthesis of secondary metabolites;Valine, leucine and isoleucine biosynthesis;Metabolic pathways	binding catalytic_activity	cell cell_part organelle organelle_part	cellular_process metabolic_process
Q10RW9	Chaperonin OS=Oryza sativa subsp. japonica GN=Os03g0143400 PE=2 SV=1	23.5702	12	118	2	61.007	5.72	1.355	0.2843	1.788	0.0515	1.952	0.0453	GO:0005774//vacuolar membrane;GO:0007010//cytoskeleton organization;GO:0006094//gluconeogenesis;GO:0009941//chloroplast envelope;GO:0042542//response to hydrogen peroxide;GO:0009220//pyrimidine ribonucleotide biosynthetic process;GO:0022626//cytosolic ribosome;GO:0005759//mitochondrial matrix;GO:0010498//proteasomal protein catabolic process;GO:0034976//response to endoplasmic reticulum stress;GO…	Chaperonin GroEL (HSP60 family)	RNA degradation	binding	cell cell_part macromolecular_complex membrane-enclosed_lumen organelle organelle_part	cellular_component_organization_or_biogenesis cellular_process establishment_of_localization localization metabolic_process response_to_stimulus
A8CCK2	Chloroplastic glutathione reductase OS=Hordeum vulgare GN=HvGR1 PE=2 SV=1	7.45455	3	15	1	59.216	7.77	0.639	0.1344	0.347	0.0039	1.026	0.9634	GO:0050660//flavin adenine dinucleotide binding;GO:0098869//cellular oxidant detoxification;GO:0004362//glutathione-disulfide reductase activity;GO:0050661//NADP binding;GO:0009407//toxin catabolic process;GO:0022900//electron transport chain;GO:0048481//plant ovule development;GO:0045454//cell redox homeostasis;GO:0009570//chloroplast stroma;GO:0009658//chloroplast organization;GO:0006749//gluta…	Pyruvate/2-oxoglutarate dehydrogenase complex, dihydrolipoamide dehydrogenase (E3) component, and related enzymes	Glutathione metabolism	antioxidant_activity binding catalytic_activity	cell cell_part organelle organelle_part	biological_regulation cellular_component_organization_or_biogenesis cellular_process developmental_process establishment_of_localization localization metabolic_process multicellular_organismal_process regulation_of_biological_process reproduction reproductive_process
W5EMZ6	Sucrose synthase OS=Triticum aestivum PE=3 SV=1	4.73373	2	5	1	58.397	7.08	0.533	0.0692	0.602	0.0034	1.028	0.7465	GO:0001666//response to hypoxia;GO:0005982//starch metabolic process;GO:0010431//seed maturation;GO:0016157//sucrose synthase activity;GO:0005985//sucrose metabolic process;GO:0019375//galactolipid biosynthetic process	Glycosyltransferase	Starch and sucrose metabolism;Metabolic pathways	catalytic_activity		cellular_process developmental_process metabolic_process multicellular_organismal_process reproduction reproductive_process response_to_stimulus
Q5NBF4	Os01g0271500 protein OS=Oryza sativa subsp. japonica GN=Os01g0271500 PE=4 SV=1	6.20843	2	4	1	49.552	5.44	0.439	0.0051	0.868	0.0941	0.335	0.0001	GO:0005829//cytosol;GO:0019781//NEDD8 activating enzyme activity;GO:0016881//acid-amino acid ligase activity;GO:0045116//protein neddylation;GO:0005524//ATP binding;GO:0046982//protein heterodimerization activity;GO:0005634//nucleus	Dinucleotide-utilizing enzymes involved in molybdopterin and thiamine biosynthesis family 2	Ubiquitin mediated proteolysis	binding catalytic_activity	cell cell_part organelle	cellular_process metabolic_process
J3S5N1	Y-type high-molecular-weight glutenin subunit 1Sshy2.3 OS=Aegilops sharonensis PE=4 SV=1	1.43416	1	2	1	82.358	7.44	0.672	0.1771	1.961	0.0019	1.173	0.3977	--	--	--
Q42699	5-methyltetrahydropteroyltriglutamate--homocysteine methyltransferase OS=Catharanthus roseus GN=METE PE=2 SV=1	8.23529	6	33	2	84.804	6.52	1.694	0.0089	1.408	0.0046	1.506	0.0691	GO:0005829//cytosol;GO:0005507//copper ion binding;GO:0009086//methionine biosynthetic process;GO:0008705//methionine synthase activity;GO:0008270//zinc ion binding;GO:0005777//peroxisome;GO:0009506//plasmodesma;GO:0009941//chloroplast envelope;GO:0003871//5-methyltetrahydropteroyltriglutamate-homocysteine S-methyltransferase activity;GO:0032259//methylation;GO:0005774//vacuolar membrane;GO:00095…	Methionine synthase II (cobalamin-independent)	Metabolic pathways;Cysteine and methionine metabolism;Biosynthesis of secondary metabolites	binding catalytic_activity	cell cell_part extracellular_region organelle organelle_part symplast	cellular_process metabolic_process
Q09072	Avenin OS=Avena sativa PE=2 SV=1	12.1622	2	273	2	25.455	7.88	0.722	0.0003	1.909	0.0001	0.971	0.349	GO:0045735//nutrient reservoir activity;GO:0005773//vacuole	--	--	nutrient_reservoir_activity	cell cell_part organelle
A0A078IKL8	BnaA01g30490D protein OS=Brassica napus GN=BnaA01g30490D PE=3 SV=1	15.6923	11	300	1	71.241	5.22	1.102	0.1351	1.938	0.0201	1.513	0.0238	GO:0005829//cytosol;GO:0005618//cell wall;GO:0034976//response to endoplasmic reticulum stress;GO:0005739//mitochondrion;GO:0006457//protein folding;GO:0031625//ubiquitin protein ligase binding;GO:0005774//vacuolar membrane;GO:0005524//ATP binding;GO:0016567//protein ubiquitination;GO:0005794//Golgi apparatus;GO:0005886//plasma membrane;GO:0048046//apoplast	Molecular chaperone	Endocytosis;Spliceosome;Protein processing in endoplasmic reticulum	binding	cell cell_part extracellular_region organelle organelle_part	cellular_process metabolic_process response_to_stimulus
F2EK54	Histone H2A OS=Hordeum vulgare subsp. vulgare PE=2 SV=1	15.0327	1	1	1	16.249	10.58	0.608	0.0078	0.521	0.1276	0.917	0.5158	GO:0000790//nuclear chromatin;GO:0003677//DNA binding;GO:0006342//chromatin silencing;GO:0006334//nucleosome assembly	Histone H2A	--	binding	cell cell_part membrane-enclosed_lumen organelle organelle_part	biological_regulation cellular_component_organization_or_biogenesis cellular_process metabolic_process negative_regulation_of_biological_process regulation_of_biological_process
Q6Z9G0	Glyceraldehyde-3-phosphate dehydrogenase OS=Oryza sativa subsp. japonica GN=Os08g0440800 PE=2 SV=1	6.01202	2	6	2	53.336	7.01	1.16	0.7688	1.683	0.0828	2.091	0.0355	GO:0004029//aldehyde dehydrogenase (NAD) activity;GO:0008886//glyceraldehyde-3-phosphate dehydrogenase (NADP+) (non-phosphorylating) activity;GO:0005829//cytosol;GO:0009013//succinate-semialdehyde dehydrogenase [NAD(P)+] activity;GO:0004777//succinate-semialdehyde dehydrogenase (NAD+) activity;GO:0055114//oxidation-reduction process	NAD-dependent aldehyde dehydrogenases	Microbial metabolism in diverse environments;Tyrosine metabolism;Butanoate metabolism;Metabolic pathways;Alanine, aspartate and glutamate metabolism;Glycine, serine and threonine metabolism;Glycolysis / Gluconeogenesis	catalytic_activity	cell cell_part	metabolic_process
Q0D7W4	Zeta-carotene desaturase OS=Oryza sativa subsp. japonica GN=Os07g0204900 PE=3 SV=1	4.32526	2	4	2	63.689	8.41	0.695	0.0056	0.677	0.0581	0.402	0.0002	GO:0009941//chloroplast envelope;GO:0052889//9,9'-di-cis-zeta-carotene desaturation to 7,9,7',9'-tetra-cis-lycopene;GO:0009509//chromoplast;GO:0016117//carotenoid biosynthetic process;GO:0052886//9,9'-dicis-carotene:quinone oxidoreductase activity;GO:0052887//7,9,9'-tricis-neurosporene:quinone oxidoreductase activity;GO:0016719//carotene 7,8-desaturase activity;GO:0055114//oxidation-reduction pro…	Predicted NAD/FAD-binding protein;Uncharacterized conserved protein	Carotenoid biosynthesis;Metabolic pathways;Biosynthesis of secondary metabolites	catalytic_activity	cell cell_part organelle organelle_part	cellular_process metabolic_process
B6TB83	Vesicle-associated membrane protein 725 OS=Zea mays PE=2 SV=1	3.94737	1	2	1	33.907	7.27	0.528	0.0024	0.5	0.039	1.058	0.8541	GO:0048453//sepal formation;GO:0016021//integral component of membrane;GO:0006906//vesicle fusion;GO:0048451//petal formation;GO:0009504//cell plate;GO:0009506//plasmodesma;GO:0072661//protein targeting to plasma membrane;GO:0000149//SNARE binding;GO:0005484//SNAP receptor activity;GO:0005768//endosome;GO:0009507//chloroplast;GO:0009920//cell plate formation involved in plant-type cell wall bioge…	Synaptobrevin/VAMP-like protein	SNARE interactions in vesicular transport	binding	cell cell_part organelle symplast	cellular_component_organization_or_biogenesis cellular_process developmental_process establishment_of_localization localization multicellular_organismal_process reproduction reproductive_process
A0A0C5ATR1	4CL2 protein OS=Lolium perenne GN=4CL2 PE=4 SV=1	2.15827	1	1	1	59.219	5.59	0.875	0.11	2.194	0.0279	1.656	0.0812	GO:0009698//phenylpropanoid metabolic process;GO:0005524//ATP binding;GO:0016207//4-coumarate-CoA ligase activity	Acyl-CoA synthetases (AMP-forming)/AMP-acid ligases II	Metabolic pathways;Ubiquinone and other terpenoid-quinone biosynthesis;Biosynthesis of secondary metabolites;Phenylpropanoid biosynthesis;Phenylalanine metabolism	binding catalytic_activity		cellular_process metabolic_process
B6TMW7	Transaminase/ transferase isoform 1 OS=Zea mays GN=100285201 PE=2 SV=1	2.79188	1	3	1	43.503	5.2	1.716	0.0775	2.051	0.0366	2.062	0.0479	GO:0010326//methionine-oxo-acid transaminase activity;GO:0005829//cytosol;GO:0010366//negative regulation of ethylene biosynthetic process;GO:0030170//pyridoxal phosphate binding;GO:0009641//shade avoidance;GO:1901997//negative regulation of indoleacetic acid biosynthetic process via tryptophan	Aspartate/tyrosine/aromatic aminotransferase	Phenylalanine metabolism;Isoquinoline alkaloid biosynthesis;Ubiquinone and other terpenoid-quinone biosynthesis;Metabolic pathways;Tropane, piperidine and pyridine alkaloid biosynthesis;Biosynthesis of secondary metabolites;Lysine biosynthesis;Tyrosine metabolism;Phenylalanine, tyrosine and tryptophan biosynthesis;Cysteine and methionine metabolism	binding catalytic_activity	cell cell_part	biological_regulation cellular_process metabolic_process negative_regulation_of_biological_process regulation_of_biological_process response_to_stimulus
B4F8L1	COP9 signalosome complex subunit 7 OS=Zea mays PE=2 SV=1	4.5977	1	4	1	29.542	5.44	1.051	0.8572	1.517	0.014	1.219	0.1046	GO:0045893//positive regulation of transcription, DNA-templated;GO:0005829//cytosol;GO:0010387//COP9 signalosome assembly;GO:0009640//photomorphogenesis;GO:0010388//cullin deneddylation;GO:0016567//protein ubiquitination;GO:0008180//COP9 signalosome;GO:0016579//protein deubiquitination;GO:0016571//histone methylation	--	--		cell cell_part macromolecular_complex organelle organelle_part	biological_regulation cellular_component_organization_or_biogenesis cellular_process developmental_process metabolic_process multicellular_organismal_process positive_regulation_of_biological_process regulation_of_biological_process response_to_stimulus
B7F8R8	Os12g0129400 protein OS=Oryza sativa subsp. japonica GN=Os12g0129400 PE=2 SV=1	2.93454	1	2	1	47.812	6.33	2.516	0.032	2.633	0.0618	2.652	0.0655	GO:0043231//intracellular membrane-bounded organelle;GO:0009908//flower development;GO:0016570//histone modification;GO:0012505//endomembrane system	FOG: WD40 repeat	RNA transport		cell cell_part organelle	cellular_component_organization_or_biogenesis cellular_process developmental_process metabolic_process multicellular_organismal_process reproduction reproductive_process
A0A1D5XRJ3	RuvB-like helicase RuvB-like OS=Triticum aestivum PE=3 SV=1	16.044	5	36	1	49.701	5.69	0.948	0.5347	1.561	0.0195	1.19	0.3671	GO:0000278//mitotic cell cycle;GO:0007010//cytoskeleton organization;GO:0006094//gluconeogenesis;GO:0032508//DNA duplex unwinding;GO:0000741//karyogamy;GO:0001510//RNA methylation;GO:0051604//protein maturation;GO:0010498//proteasomal protein catabolic process;GO:0043141//ATP-dependent 5'-3' DNA helicase activity;GO:0009507//chloroplast;GO:0010388//cullin deneddylation;GO:0009640//photomorphogene…	DNA helicase TIP49, TBP-interacting protein	--	binding catalytic_activity	cell cell_part membrane-enclosed_lumen organelle organelle_part	biological_regulation cellular_component_organization_or_biogenesis cellular_process developmental_process establishment_of_localization immune_system_process localization metabolic_process multi-organism_process multicellular_organismal_process regulation_of_biological_process reproduction reproductive_process response_to_stimulus
A0A0C4BJF5	Peptidyl-prolyl cis-trans isomerase OS=Triticum aestivum PE=3 SV=1	5.625	1	1	1	17.24	8.06	1.548	0.0186	1.328	0.2703	1.598	0.0088	GO:0006457//protein folding;GO:0000413//protein peptidyl-prolyl isomerization;GO:0003755//peptidyl-prolyl cis-trans isomerase activity	Peptidyl-prolyl cis-trans isomerase (rotamase) - cyclophilin family	--	catalytic_activity		cellular_process metabolic_process
A0A0A8XM56	Chaperone protein DnaK OS=Acinetobacter calcoaceticus GN=dnaK PE=2 SV=1	2.63158	1	1	1	69.409	4.86	1.236	0.0538	1.729	0.0017	2.127	0.0055	GO:0000166//nucleotide binding;GO:0044712//single-organism catabolic process;GO:1901576//organic substance biosynthetic process;GO:0043167//ion binding;GO:0044711//single-organism biosynthetic process;GO:0032787//monocarboxylic acid metabolic process;GO:1901575//organic substance catabolic process;GO:0044723//single-organism carbohydrate metabolic process;GO:0005739//mitochondrion;GO:0009117//nuc…	Molecular chaperone	Spliceosome;Protein processing in endoplasmic reticulum;RNA degradation;Endocytosis	binding	cell cell_part organelle	cellular_process metabolic_process
A0A1D5YPG3	Malate dehydrogenase OS=Triticum aestivum PE=3 SV=1	13.3166	4	18	3	41.708	9.57	0.722	0.014	0.677	0.0313	0.594	0.0218	GO:0044272//sulfur compound biosynthetic process;GO:0009108//coenzyme biosynthetic process;GO:0008652//cellular amino acid biosynthetic process;GO:0009695//jasmonic acid biosynthetic process;GO:0009965//leaf morphogenesis;GO:0006097//glyoxylate cycle;GO:0016117//carotenoid biosynthetic process;GO:0010363//regulation of plant-type hypersensitive response;GO:0043085//positive regulation of catalyti…	Malate/lactate dehydrogenases	Carbon fixation in photosynthetic organisms;Citrate cycle (TCA cycle);Glyoxylate and dicarboxylate metabolism;Microbial metabolism in diverse environments;Biosynthesis of secondary metabolites;Pyruvate metabolism;Metabolic pathways	catalytic_activity	cell cell_part extracellular_region organelle organelle_part	biological_regulation cellular_component_organization_or_biogenesis cellular_process death developmental_process establishment_of_localization immune_system_process localization metabolic_process multi-organism_process multicellular_organismal_process negative_regulation_of_biological_process positive_regulation_of_biological_process regulation_of_biological_process response_to_stimulus signaling
W5G2H3	Tubulin-specific chaperone A OS=Triticum aestivum PE=3 SV=1	16.6667	2	4	2	12.782	4.91	0.817	0.003	0.731	0	0.579	0.0002	GO:0015631//tubulin binding;GO:0005829//cytosol;GO:0051082//unfolded protein binding;GO:0007021//tubulin complex assembly	--	--	binding	cell cell_part	cellular_component_organization_or_biogenesis cellular_process
A0A1Z5K9Y7	ATP-dependent RNA helicase DDX5/DBP2 OS=Fistulifera solaris GN=FisN_15Hh019 PE=3 SV=1	3.76712	2	7	1	63.934	9.51	NA	NA	0.406	0.0173	0.641	0.0119	GO:0016070//RNA metabolic process;GO:0043231//intracellular membrane-bounded organelle;GO:0071840//cellular component organization or biogenesis;GO:0097159//organic cyclic compound binding;GO:0016887//ATPase activity;GO:0004386//helicase activity;GO:1901363//heterocyclic compound binding	Superfamily II DNA and RNA helicases	Spliceosome	catalytic_activity	cell cell_part organelle	cellular_component_organization_or_biogenesis cellular_process metabolic_process
Q6K6Q1	Phenylalanine ammonia-lyase OS=Oryza sativa subsp. japonica GN=Os02g0626400 PE=2 SV=1	5.01393	2	4	1	77.709	6.46	0.611	0.001	0.863	0.1483	0.8	0.1277	GO:0005737//cytoplasm;GO:0045548//phenylalanine ammonia-lyase activity;GO:0009800//cinnamic acid biosynthetic process;GO:0006559//L-phenylalanine catabolic process	Histidine ammonia-lyase	Metabolic pathways;Nitrogen metabolism;Biosynthesis of secondary metabolites;Phenylpropanoid biosynthesis;Phenylalanine metabolism	catalytic_activity	cell cell_part	cellular_process metabolic_process
A0A0D3EN96	Dihydrolipoyl dehydrogenase OS=Oryza barthii PE=3 SV=1	19.8807	7	27	1	52.568	7.53	1.288	0.1383	1.551	0.0333	1.475	0.0628	GO:0005507//copper ion binding;GO:0042744//hydrogen peroxide catabolic process;GO:0022900//electron transport chain;GO:0008270//zinc ion binding;GO:0005747//mitochondrial respiratory chain complex I;GO:0050897//cobalt ion binding;GO:0045454//cell redox homeostasis;GO:0005524//ATP binding;GO:0050660//flavin adenine dinucleotide binding;GO:0004148//dihydrolipoyl dehydrogenase activity;GO:0015036//d…	Pyruvate/2-oxoglutarate dehydrogenase complex, dihydrolipoamide dehydrogenase (E3) component, and related enzymes	Pyruvate metabolism;Glycolysis / Gluconeogenesis;Glycine, serine and threonine metabolism;Biosynthesis of secondary metabolites;Metabolic pathways;Microbial metabolism in diverse environments;Valine, leucine and isoleucine degradation;Citrate cycle (TCA cycle)	binding catalytic_activity	cell cell_part extracellular_region macromolecular_complex organelle organelle_part	biological_regulation cellular_process metabolic_process regulation_of_biological_process response_to_stimulus
W5AX51	Peroxidase OS=Triticum aestivum PE=3 SV=1	2.12766	1	3	1	41.939	6.1	1.457	NA	1.362	0.0445	1.696	0.0441	GO:0009056//catabolic process;GO:1901576//organic substance biosynthetic process;GO:0005488//binding;GO:0044763//single-organism cellular process;GO:0044710//single-organism metabolic process;GO:0098869//cellular oxidant detoxification;GO:1901564//organonitrogen compound metabolic process;GO:0016023//cytoplasmic, membrane-bounded vesicle;GO:0004601//peroxidase activity;GO:0009505//plant-type cell…	--	Phenylpropanoid biosynthesis;Phenylalanine metabolism;Metabolic pathways;Biosynthesis of secondary metabolites	antioxidant_activity binding catalytic_activity	cell cell_part organelle	cellular_component_organization_or_biogenesis cellular_process metabolic_process
A0A078FPV5	BnaA10g06820D protein OS=Brassica napus GN=BnaA10g06820D PE=4 SV=1	4.91329	1	2	1	39.41	8.7	1.286	0.7068	0.559	0.0462	1.675	0.134	GO:0042147//retrograde transport, endosome to Golgi;GO:0008565//protein transporter activity;GO:0016049//cell growth;GO:0030904//retromer complex;GO:0005771//multivesicular body;GO:0006623//protein targeting to vacuole;GO:0030244//cellulose biosynthetic process;GO:0000902//cell morphogenesis;GO:0048193//Golgi vesicle transport	--	--	transporter_activity	cell cell_part macromolecular_complex organelle	biological_regulation cellular_component_organization_or_biogenesis cellular_process developmental_process establishment_of_localization growth localization metabolic_process
A0A1J3DH40	D-lactate dehydrogenase [cytochrome], mitochondrial (Fragment) OS=Noccaea caerulescens GN=GA_TR6516_c0_g1_i1_g.21871 PE=4 SV=1	1.68067	1	5	1	65.159	6.67	0.234	0.0023	0.535	0.0096	0.618	0.0294	GO:0055114//oxidation-reduction process;GO:0051596//methylglyoxal catabolic process;GO:0008891//glycolate oxidase activity;GO:0042802//identical protein binding;GO:0005524//ATP binding;GO:0050660//flavin adenine dinucleotide binding;GO:0019154//glycolate dehydrogenase activity	FAD/FMN-containing dehydrogenases	Ascorbate and aldarate metabolism;Metabolic pathways;Pyruvate metabolism;Biosynthesis of secondary metabolites	binding catalytic_activity		cellular_process metabolic_process
A0A0D3A374	Peroxidase OS=Brassica oleracea var. oleracea PE=3 SV=1	4.4586	2	2	1	52.357	9.55	1.399	0.0117	1.358	0.0206	1.604	0.0006	GO:0006979//response to oxidative stress;GO:0042744//hydrogen peroxide catabolic process;GO:0055114//oxidation-reduction process;GO:0015706//nitrate transport;GO:0098869//cellular oxidant detoxification;GO:0046872//metal ion binding;GO:0009736//cytokinin-activated signaling pathway;GO:0010359//regulation of anion channel activity;GO:0010106//cellular response to iron ion starvation;GO:0004601//pe…	--	Phenylalanine metabolism;Phenylpropanoid biosynthesis;Biosynthesis of secondary metabolites;Metabolic pathways	antioxidant_activity binding catalytic_activity	extracellular_region	biological_regulation cellular_process establishment_of_localization localization metabolic_process regulation_of_biological_process response_to_stimulus signaling
B6TQB1	Bifunctional polymyxin resistance arnA protein OS=Zea mays GN=542159 PE=2 SV=1	11.4213	3	13	3	43.846	6.25	1.251	0.0955	1.613	0.016	1.404	0.0479	GO:0048040//UDP-glucuronate decarboxylase activity;GO:0051287//NAD binding;GO:0009226//nucleotide-sugar biosynthetic process;GO:0005829//cytosol;GO:0048046//apoplast;GO:0008460//dTDP-glucose 4,6-dehydratase activity	Nucleoside-diphosphate-sugar epimerases	Amino sugar and nucleotide sugar metabolism;Metabolic pathways	binding catalytic_activity	cell cell_part extracellular_region	cellular_process metabolic_process
F2DHT9	Alpha-mannosidase OS=Hordeum vulgare subsp. vulgare PE=2 SV=1	2.30461	2	10	2	111.167	6.76	0.903	0.3146	0.962	0.6401	0.615	0.0169	GO:0009653//anatomical structure morphogenesis;GO:0007010//cytoskeleton organization;GO:0016023//cytoplasmic, membrane-bounded vesicle;GO:0030246//carbohydrate binding;GO:0008270//zinc ion binding;GO:0090558//plant epidermis development;GO:0005773//vacuole;GO:0004559//alpha-mannosidase activity;GO:0006013//mannose metabolic process;GO:0005618//cell wall;GO:0048468//cell development;GO:0051258//pr…	Alpha-mannosidase	Other glycan degradation	binding catalytic_activity	cell cell_part organelle	cellular_component_organization_or_biogenesis cellular_process developmental_process metabolic_process
E9KIV6	ATP synthase subunit alpha, chloroplastic OS=Oryza meridionalis GN=atpA PE=3 SV=1	1.68856	1	1	1	58.941	7.12	0.725	0.1739	0.699	0.1566	0.627	0.0049	GO:0046961//proton-transporting ATPase activity, rotational mechanism;GO:0046933//proton-transporting ATP synthase activity, rotational mechanism;GO:0015991//ATP hydrolysis coupled proton transport;GO:0045261//proton-transporting ATP synthase complex, catalytic core F(1);GO:0015986//ATP synthesis coupled proton transport;GO:0009535//chloroplast thylakoid membrane;GO:0005886//plasma membrane;GO:00…	F0F1-type ATP synthase, alpha subunit	Oxidative phosphorylation;Photosynthesis;Metabolic pathways	binding catalytic_activity transporter_activity	cell cell_part macromolecular_complex organelle organelle_part	cellular_process establishment_of_localization localization metabolic_process
Q0JD42	Protein disulfide isomerase-like 5-2 Protein disulfide isomerase-like OS=Oryza sativa subsp. japonica GN=PDIL5-2 PE=2 SV=2	7.56501	2	14	2	47.026	4.96	1.603	0.001	1.573	0.0031	1.192	0.2855	GO:0009086//methionine biosynthetic process;GO:0016021//integral component of membrane;GO:0003756//protein disulfide isomerase activity;GO:0034976//response to endoplasmic reticulum stress;GO:0006457//protein folding;GO:0030244//cellulose biosynthetic process;GO:0009506//plasmodesma;GO:0045454//cell redox homeostasis;GO:0016023//cytoplasmic, membrane-bounded vesicle;GO:0009505//plant-type cell wa…	Thiol-disulfide isomerase and thioredoxins	Protein processing in endoplasmic reticulum	catalytic_activity	cell cell_part organelle organelle_part symplast	biological_regulation cellular_process establishment_of_localization localization metabolic_process regulation_of_biological_process response_to_stimulus
B6UGJ0	Globulin-1 S allele OS=Zea mays PE=2 SV=1	2.21729	1	123	1	49.933	6.61	0.709	0.0024	0.647	0.0009	0.823	0.0128	GO:0045735//nutrient reservoir activity;GO:0098542//defense response to other organism;GO:0016023//cytoplasmic, membrane-bounded vesicle	--	--	nutrient_reservoir_activity	cell cell_part organelle
Q0WXG7	Triticain beta OS=Triticum aestivum PE=2 SV=1	6.77966	2	4	1	50.63	5.66	0.991	0.8179	1.462	0.0055	1.63	0.0017	GO:0004197//cysteine-type endopeptidase activity;GO:0016023//cytoplasmic, membrane-bounded vesicle;GO:0051603//proteolysis involved in cellular protein catabolic process;GO:0044763//single-organism cellular process;GO:0007275//multicellular organism development;GO:0044712//single-organism catabolic process;GO:0005615//extracellular space;GO:0004623//phospholipase A2 activity;GO:0005764//lysosome;…	Cysteine protease	Phagosome	catalytic_activity	cell cell_part extracellular_region extracellular_region_part organelle	cellular_process developmental_process metabolic_process multicellular_organismal_process response_to_stimulus
A0A1D6RSE6	Ubiquinone biosynthesis O-methyltransferase, mitochondrial OS=Triticum aestivum GN=COQ3 PE=3 SV=1	9.20245	2	8	2	35.067	8.34	0.827	0.0948	0.632	0.0258	1.144	0.262	GO:0009086//methionine biosynthetic process;GO:0010420//polyprenyldihydroxybenzoate methyltransferase activity;GO:0006744//ubiquinone biosynthetic process;GO:0019243//methylglyoxal catabolic process to D-lactate via S-lactoyl-glutathione;GO:0032259//methylation;GO:0000394//RNA splicing, via endonucleolytic cleavage and ligation;GO:0005740//mitochondrial envelope;GO:0008425//2-polyprenyl-6-methoxy…	2-polyprenyl-3-methyl-5-hydroxy-6-metoxy-1,4-benzoquinol methylase	Metabolic pathways;Ubiquinone and other terpenoid-quinone biosynthesis;Biosynthesis of secondary metabolites	catalytic_activity	cell cell_part organelle organelle_part	cellular_process metabolic_process
A0A1D5YY58	Proteasome subunit alpha type OS=Triticum aestivum PE=3 SV=1	18.0723	4	31	2	27.271	8.31	1.042	0.7225	0.655	0.0439	0.884	0.0037	GO:0005773//vacuole;GO:0019773//proteasome core complex, alpha-subunit complex;GO:0006511//ubiquitin-dependent protein catabolic process;GO:0009507//chloroplast;GO:0005634//nucleus;GO:0004298//threonine-type endopeptidase activity	20S proteasome, alpha and beta subunits	Proteasome	catalytic_activity	cell cell_part macromolecular_complex organelle	cellular_process metabolic_process
Q94JE5	Os01g0706000 protein OS=Oryza sativa subsp. japonica GN=Os01g0706000 PE=2 SV=1	5.43478	1	1	1	21.015	4.49	0.434	0.0079	0.596	0.0001	0.704	0.0014	--	--	--
W5B7W5	Caleosin OS=Triticum aestivum GN=Clo2 PE=2 SV=1	4.09836	1	9	1	27.732	6.62	0.884	0.1518	1.515	0.0123	1.115	0.2552	GO:0044763//single-organism cellular process;GO:0005811//lipid particle;GO:0009628//response to abiotic stimulus;GO:0006950//response to stress;GO:0031090//organelle membrane;GO:0005509//calcium ion binding;GO:1990137//plant seed peroxidase activity;GO:0016021//integral component of membrane;GO:0005783//endoplasmic reticulum;GO:0055114//oxidation-reduction process	--	--	binding	cell cell_part organelle organelle_part	metabolic_process response_to_stimulus
S8CHM2	Phosphoglycerate kinase OS=Genlisea aurea GN=M569_10703 PE=3 SV=1	13.217	4	15	1	42.159	5.66	0.536	0.0766	0.467	0.0292	1.478	0.5357	GO:0005774//vacuolar membrane;GO:0048046//apoplast;GO:0046685//response to arsenic-containing substance;GO:0005829//cytosol;GO:0006096//glycolytic process;GO:0034976//response to endoplasmic reticulum stress;GO:0009570//chloroplast stroma;GO:0019253//reductive pentose-phosphate cycle;GO:0046686//response to cadmium ion;GO:0009506//plasmodesma;GO:0005886//plasma membrane;GO:0005634//nucleus;GO:000…	3-phosphoglycerate kinase	Microbial metabolism in diverse environments;Carbon fixation in photosynthetic organisms;Metabolic pathways;Biosynthesis of secondary metabolites;Glycolysis / Gluconeogenesis	binding catalytic_activity	cell cell_part extracellular_region organelle organelle_part symplast	cellular_process metabolic_process response_to_stimulus
A0A1D6KE00	Thaumatin-like protein OS=Zea mays GN=ZEAMMB73_Zm00001d030694 PE=4 SV=1	3.91061	3	13	2	116.436	4.79	0.321	0.0432	0.346	0.0222	0.93	0.5567	GO:0008565//protein transporter activity;GO:0008536//Ran GTPase binding;GO:0006607//NLS-bearing protein import into nucleus;GO:0031965//nuclear membrane;GO:0000060//protein import into nucleus, translocation;GO:0008139//nuclear localization sequence binding;GO:0052546//cell wall pectin metabolic process;GO:0034399//nuclear periphery;GO:0009507//chloroplast;GO:0006610//ribosomal protein import int…	Karyopherin (importin) beta	RNA transport	binding transporter_activity	cell cell_part membrane-enclosed_lumen organelle organelle_part	cellular_component_organization_or_biogenesis cellular_process establishment_of_localization localization metabolic_process
B6TQC0	3-N-debenzoyl-2-deoxytaxol N-benzoyltransferase OS=Zea mays GN=100284134 PE=2 SV=1	2.80374	1	10	1	46.071	5.25	0.647	0.0565	0.774	0.1679	0.301	0.0052	GO:0008152//metabolic process;GO:0016747//transferase activity, transferring acyl groups other than amino-acyl groups;GO:0009536//plastid	--	Flavonoid biosynthesis;Biosynthesis of secondary metabolites;Stilbenoid, diarylheptanoid and gingerol biosynthesis;Phenylpropanoid biosynthesis	catalytic_activity	cell cell_part organelle	metabolic_process
B6THW6	Huntingtin interacting protein K OS=Zea mays PE=2 SV=1	9.44882	1	8	1	13.406	5.21	0.741	0.0295	0.627	0.0046	0.587	0.0372	GO:0005829//cytosol	--	--		cell cell_part
Q6AVU2	Endoplasmic oxidoreductin 1, putative, expressed OS=Oryza sativa subsp. japonica GN=OSJNBa0027J18.20 PE=4 SV=1	4.85232	2	5	2	52.944	5.49	0.816	0.2758	2.235	0.0128	1.763	0.0438	GO:0005789//endoplasmic reticulum membrane;GO:0006457//protein folding;GO:0006984//ER-nucleus signaling pathway;GO:0034976//response to endoplasmic reticulum stress;GO:0016671//oxidoreductase activity, acting on a sulfur group of donors, disulfide as acceptor;GO:0003756//protein disulfide isomerase activity;GO:0051604//protein maturation;GO:0016021//integral component of membrane;GO:0009536//plas…	Oxidoreductin, endoplasmic reticulum membrane-associated protein involved in disulfide bond formation	--	catalytic_activity	cell cell_part organelle organelle_part	biological_regulation cellular_process metabolic_process regulation_of_biological_process response_to_stimulus signaling
Q7XIR7	Myosin-like protein OS=Oryza sativa subsp. japonica GN=OJ1163_G04.104 PE=2 SV=1	4.49438	1	4	1	39.092	7.27	0.521	0.0571	0.688	0.0459	0.429	0.005	--	--	--
Q53PH9	DEAD/DEAH box helicase family protein, expressed OS=Oryza sativa subsp. japonica GN=LOC_Os11g07500 PE=4 SV=1	2.19342	2	5	2	112.375	6.55	0.97	0.688	0.87	0.3853	0.527	0.043	GO:0010182//sugar mediated signaling pathway;GO:0009793//embryo development ending in seed dormancy;GO:0016571//histone methylation;GO:0010093//specification of floral organ identity;GO:0043687//post-translational protein modification;GO:0016579//protein deubiquitination;GO:0050826//response to freezing;GO:0030422//production of siRNA involved in RNA interference;GO:0016567//protein ubiquitinatio…	Superfamily II RNA helicase;Superfamily II helicase	RNA degradation	binding catalytic_activity	cell cell_part organelle	biological_adhesion biological_regulation cellular_component_organization_or_biogenesis cellular_process developmental_process localization metabolic_process multicellular_organismal_process negative_regulation_of_biological_process positive_regulation_of_biological_process regulation_of_biological_process reproduction reproductive_process response_to_stimulus signaling
Q65X08	Os05g0519400 protein OS=Oryza sativa subsp. japonica GN=Os05g0519400 PE=2 SV=1	7.13324	4	9	3	81.078	6.06	1.089	0.6824	0.371	0.0095	1.16	0.4762	GO:0009506//plasmodesma;GO:0005795//Golgi stack;GO:0043001//Golgi to plasma membrane protein transport;GO:0006891//intra-Golgi vesicle-mediated transport;GO:0005524//ATP binding;GO:0016887//ATPase activity;GO:0048211//Golgi vesicle docking;GO:0005773//vacuole;GO:0005886//plasma membrane	ATPases of the AAA+ class	--	binding catalytic_activity	cell cell_part organelle organelle_part symplast	cellular_process establishment_of_localization localization
P67936-2	Isoform 2 of Tropomyosin alpha-4 chain OS=Homo sapiens GN=TPM4	4.92958	1	3	1	32.703	4.73	0.446	0.0079	0.811	0.0299	1.298	0.024	--	--	--
A0A077RU45	Ubiquitinyl hydrolase 1 OS=Triticum aestivum GN=TRAES_3BF085400040CFD_c1 PE=3 SV=1	3.01887	2	5	2	88.417	5.16	1.79	0.0058	1.309	0.047	1.455	0.0577	GO:0005829//cytosol;GO:0006511//ubiquitin-dependent protein catabolic process;GO:0048767//root hair elongation;GO:0008242//omega peptidase activity;GO:0008270//zinc ion binding;GO:0004843//thiol-dependent ubiquitin-specific protease activity;GO:0016579//protein deubiquitination;GO:0009793//embryo development ending in seed dormancy	Isopeptidase T	--	binding catalytic_activity	cell cell_part	biological_regulation cellular_component_organization_or_biogenesis cellular_process developmental_process growth metabolic_process multicellular_organismal_process reproduction reproductive_process
B2KNU9	Starch synthase, chloroplastic/amyloplastic OS=Oryza australiensis GN=waxy PE=3 SV=1	11.0016	5	34	2	66.557	8.35	0.977	0.7282	1.96	0.0262	1.03	0.962	GO:0009568//amyloplast starch grain;GO:0033840//NDP-glucose-starch glucosyltransferase activity;GO:0004373//glycogen (starch) synthase activity;GO:0019252//starch biosynthetic process;GO:0009507//chloroplast	Glycogen synthase	--	catalytic_activity	cell cell_part organelle organelle_part	cellular_process metabolic_process
Q9M4N9	Early-methionine-labelled polypeptide OS=Secale cereale GN=em-R1 PE=4 SV=1	55.914	5	125	2	10.04	5.6	0.54	0.0002	0.278	0	0.418	0.0002	GO:0009737//response to abscisic acid;GO:0003677//DNA binding	--	--	binding		response_to_stimulus
B6TJC5	Developmentally-regulated GTP-binding protein 2 OS=Zea mays PE=2 SV=1	6.26566	2	13	2	44.55	8.78	0.427	0.0267	0.597	0.0324	0.727	0.0726	GO:0006457//protein folding;GO:0009644//response to high light intensity;GO:0005525//GTP binding;GO:0016114//terpenoid biosynthetic process;GO:0042542//response to hydrogen peroxide;GO:0070300//phosphatidic acid binding;GO:0009408//response to heat;GO:0019003//GDP binding;GO:0003924//GTPase activity	Predicted GTPase	--	binding catalytic_activity		cellular_process metabolic_process response_to_stimulus
P39697	40S ribosomal protein S19, mitochondrial OS=Arabidopsis thaliana GN=RPS19 PE=1 SV=2	6.13208	1	10	1	23.621	9.82	0.697	0.0348	0.653	0.0008	0.813	0.0242	GO:0044699//single-organism process;GO:0000166//nucleotide binding;GO:0006412//translation;GO:0043167//ion binding;GO:0016070//RNA metabolic process;GO:0006970//response to osmotic stress;GO:0071840//cellular component organization or biogenesis;GO:0003677//DNA binding;GO:0003735//structural constituent of ribosome;GO:0003723//RNA binding;GO:0015935//small ribosomal subunit;GO:0005739//mitochondr…	Ribosomal protein S19	Ribosome	binding structural_molecule_activity	cell cell_part macromolecular_complex organelle organelle_part	cellular_component_organization_or_biogenesis cellular_process metabolic_process response_to_stimulus
A0A078I3T7	BnaA06g23290D protein OS=Brassica napus GN=BnaA06g23290D PE=3 SV=1	14.6154	3	52	3	14.959	9.99	0.686	0.0948	0.564	0.0006	0.851	0.0165	GO:0006412//translation;GO:0006407//rRNA export from nucleus;GO:0003735//structural constituent of ribosome;GO:0022627//cytosolic small ribosomal subunit	Ribosomal protein S28E/S33	Ribosome	structural_molecule_activity	cell cell_part macromolecular_complex organelle organelle_part	cellular_component_organization_or_biogenesis cellular_process establishment_of_localization localization metabolic_process
A0A1J3G673	Arsenical pump-driving ATPase (Fragment) OS=Noccaea caerulescens GN=LC_TR1116_c0_g1_i1_g.2940 PE=3 SV=1	2.53807	1	6	1	44.531	4.87	1.846	0.0047	1.071	0.8389	1.635	0.0556	GO:0045048//protein insertion into ER membrane;GO:0043248//proteasome assembly;GO:0043161//proteasome-mediated ubiquitin-dependent protein catabolic process;GO:0046872//metal ion binding;GO:0051788//response to misfolded protein;GO:0006891//intra-Golgi vesicle-mediated transport;GO:0005524//ATP binding;GO:0016887//ATPase activity;GO:0005783//endoplasmic reticulum	Oxyanion-translocating ATPase	--	binding catalytic_activity	cell cell_part organelle	cellular_component_organization_or_biogenesis cellular_process establishment_of_localization localization metabolic_process response_to_stimulus
A0A078HA44	BnaC03g56760D protein OS=Brassica napus GN=BnaC03g56760D PE=4 SV=1	24.5098	2	5	2	11.64	9.64	0.446	0.0133	9.723	0	13.826	0	GO:0005525//GTP binding;GO:0005794//Golgi apparatus;GO:0016192//vesicle-mediated transport;GO:0006886//intracellular protein transport;GO:0007264//small GTPase mediated signal transduction;GO:0005215//transporter activity	GTPase SAR1 and related small G proteins	--	binding transporter_activity	cell cell_part organelle	biological_regulation cellular_process establishment_of_localization localization regulation_of_biological_process response_to_stimulus signaling
A0A078HX34	Folylpolyglutamate synthase OS=Brassica napus GN=BnaA01g31960D PE=3 SV=1	2.11039	1	2	1	67.793	8.1	0.952	0.5483	0.482	0.02	0.766	0.1187	GO:0044763//single-organism cellular process;GO:0048364//root development;GO:0005739//mitochondrion;GO:0009058//biosynthetic process;GO:0009536//plastid;GO:0044281//small molecule metabolic process;GO:0044237//cellular metabolic process	Folylpolyglutamate synthase	Folate biosynthesis;Metabolic pathways		cell cell_part organelle	cellular_process developmental_process metabolic_process multicellular_organismal_process
Q10MU2	Os03g0295400 protein OS=Oryza sativa subsp. japonica GN=Os03g0295400 PE=4 SV=1	3.43008	1	8	1	42.071	5.83	2.856	0.0007	2.221	0.0001	0.38	0.0156	GO:0006383//transcription from RNA polymerase III promoter;GO:0005736//DNA-directed RNA polymerase I complex;GO:0006360//transcription from RNA polymerase I promoter;GO:0003677//DNA binding;GO:0046983//protein dimerization activity;GO:0001054//RNA polymerase I activity;GO:0005666//DNA-directed RNA polymerase III complex;GO:0001056//RNA polymerase III activity	DNA-directed RNA polymerase, alpha subunit/40 kD subunit	Pyrimidine metabolism;Metabolic pathways;RNA polymerase;Purine metabolism	binding catalytic_activity	cell cell_part macromolecular_complex membrane-enclosed_lumen organelle organelle_part	cellular_process metabolic_process
A0A200R1K6	Translation elongation factor EFG OS=Macleaya cordata GN=BVC80_1547g12 PE=4 SV=1	6.16785	6	27	1	110.568	5.08	0.782	0.1765	0.958	0.627	0.527	0.0001	GO:0006412//translation;GO:0005622//intracellular;GO:0003924//GTPase activity;GO:0005525//GTP binding	Translation elongation factors (GTPases)	Spliceosome	binding catalytic_activity	cell cell_part	cellular_process metabolic_process
B6U3U9	Cytochrome b5 OS=Zea mays PE=2 SV=1	6.71642	1	2	1	14.863	5.48	2.274	0.0043	1.877	0.001	1.999	0.0002	GO:0016021//integral component of membrane;GO:0055114//oxidation-reduction process;GO:0046872//metal ion binding;GO:0005774//vacuolar membrane;GO:0009535//chloroplast thylakoid membrane;GO:0020037//heme binding;GO:0005789//endoplasmic reticulum membrane;GO:0019745//pentacyclic triterpenoid biosynthetic process;GO:0005886//plasma membrane;GO:0016126//sterol biosynthetic process	Cytochrome b involved in lipid metabolism	Nitrogen metabolism	binding	cell cell_part organelle organelle_part	cellular_process metabolic_process
B6SLK8	DNA-directed RNA polymerase II 16 kDa polypeptide OS=Zea mays GN=100282338 PE=2 SV=1	6.25	1	4	1	16.142	5	2.496	0.0366	0.922	0.6194	2.938	0.0031	GO:0000394//RNA splicing, via endonucleolytic cleavage and ligation;GO:0006367//transcription initiation from RNA polymerase II promoter;GO:0003899//DNA-directed RNA polymerase activity;GO:0031990//mRNA export from nucleus in response to heat stress;GO:0000166//nucleotide binding;GO:0034402//recruitment of 3'-end processing factors to RNA polymerase II holoenzyme complex;GO:0000288//nuclear-trans…	RNA polymerase II, fourth largest subunit	RNA polymerase;Purine metabolism;Metabolic pathways;Pyrimidine metabolism	binding catalytic_activity	cell cell_part macromolecular_complex membrane-enclosed_lumen organelle organelle_part	biological_regulation cellular_component_organization_or_biogenesis cellular_process establishment_of_localization localization metabolic_process positive_regulation_of_biological_process regulation_of_biological_process response_to_stimulus
Q6YUK5	T-complex protein 1 subunit delta OS=Oryza sativa subsp. japonica GN=Os02g0332200 PE=2 SV=1	14.6067	6	50	2	57.712	6.99	0.532	0.0015	0.627	0.0121	0.657	0.0032	GO:0005829//cytosol;GO:0010498//proteasomal protein catabolic process;GO:0006457//protein folding;GO:0009651//response to salt stress;GO:0007010//cytoskeleton organization;GO:0009536//plastid;GO:0005524//ATP binding;GO:0006094//gluconeogenesis;GO:0051082//unfolded protein binding;GO:0006096//glycolytic process	Chaperonin GroEL (HSP60 family)	--	binding	cell cell_part organelle	cellular_component_organization_or_biogenesis cellular_process metabolic_process response_to_stimulus
F8S6U8	Pathogenesis-related protein 1-18 OS=Triticum aestivum GN=Pr-1-18 PE=2 SV=1	9.1954	1	1	1	18.824	8.7	0.872	0.5679	0.586	0.0316	1.059	0.8738	GO:0005576//extracellular region;GO:0016023//cytoplasmic, membrane-bounded vesicle;GO:0006952//defense response;GO:0009607//response to biotic stimulus	Uncharacterized protein with SCP/PR1 domains	Plant-pathogen interaction		cell cell_part extracellular_region organelle	response_to_stimulus
A0A1D6BSW3	Aconitate hydratase OS=Triticum aestivum PE=3 SV=1	2.87611	2	10	1	99.724	6.06	0.77	0.1252	0.587	0.0009	0.796	0.2243	GO:0005774//vacuolar membrane;GO:0051788//response to misfolded protein;GO:0009853//photorespiration;GO:0006094//gluconeogenesis;GO:0006101//citrate metabolic process;GO:0006833//water transport;GO:0051539//4 iron, 4 sulfur cluster binding;GO:0006102//isocitrate metabolic process;GO:0006097//glyoxylate cycle;GO:0015979//photosynthesis;GO:0080129//proteasome core complex assembly;GO:0010039//respo…	Aconitase A	Biosynthesis of secondary metabolites;Metabolic pathways;Citrate cycle (TCA cycle);Glyoxylate and dicarboxylate metabolism;Microbial metabolism in diverse environments	binding catalytic_activity	cell cell_part organelle organelle_part	biological_regulation cellular_component_organization_or_biogenesis cellular_process establishment_of_localization localization metabolic_process regulation_of_biological_process response_to_stimulus signaling
M8AV69	Pathogenesis-related protein 1 OS=Aegilops tauschii GN=F775_08895 PE=3 SV=1	21.875	2	18	2	17.063	5.5	0.75	0.0097	1.538	0.0137	1.147	0.1771	GO:0006952//defense response;GO:0004864//protein phosphatase inhibitor activity;GO:0004872//receptor activity;GO:0010427//abscisic acid binding;GO:0009738//abscisic acid-activated signaling pathway;GO:0043086//negative regulation of catalytic activity;GO:0080163//regulation of protein serine/threonine phosphatase activity;GO:0005737//cytoplasm;GO:0009607//response to biotic stimulus;GO:0005634//n…	--	--	binding enzyme_regulator_activity molecular_transducer_activity	cell cell_part organelle	biological_regulation cellular_process metabolic_process regulation_of_biological_process response_to_stimulus signaling
W4ZRX8	ATP-dependent 6-phosphofructokinase OS=Triticum aestivum GN=PFK PE=3 SV=1	6.67838	3	7	2	62.203	7.08	1.307	0.2254	2.459	0.0112	1.682	0.0598	GO:0005829//cytosol;GO:0061615//glycolytic process through fructose-6-phosphate;GO:0046872//metal ion binding;GO:0003872//6-phosphofructokinase activity;GO:0005524//ATP binding;GO:0006002//fructose 6-phosphate metabolic process	6-phosphofructokinase	Metabolic pathways;Pentose phosphate pathway;Biosynthesis of secondary metabolites;Glycolysis / Gluconeogenesis;Fructose and mannose metabolism;Microbial metabolism in diverse environments;Galactose metabolism	binding catalytic_activity	cell cell_part	cellular_process metabolic_process
B6TUA2	Acetyltransferase component of pyruvate dehydrogenase complex OS=Zea mays PE=2 SV=1	10.7607	4	22	1	58.346	7.87	1.48	0.0154	1.629	0.0216	1.034	0.7835	GO:0009941//chloroplast envelope;GO:0045254//pyruvate dehydrogenase complex;GO:0006090//pyruvate metabolic process;GO:0005507//copper ion binding;GO:0046686//response to cadmium ion;GO:0004742//dihydrolipoyllysine-residue acetyltransferase activity;GO:0005759//mitochondrial matrix	Pyruvate/2-oxoglutarate dehydrogenase complex, dihydrolipoamide acyltransferase (E2) component, and related enzymes	Microbial metabolism in diverse environments;Citrate cycle (TCA cycle);Metabolic pathways;Pyruvate metabolism;Glycolysis / Gluconeogenesis;Biosynthesis of secondary metabolites	binding catalytic_activity	cell cell_part macromolecular_complex membrane-enclosed_lumen organelle organelle_part	cellular_process metabolic_process response_to_stimulus
A0A0D3HHP5	Homoserine dehydrogenase OS=Oryza barthii PE=3 SV=1	1.91045	2	2	2	182.669	6.09	1.177	0.8198	1.722	0.1573	2.398	0.0495	GO:0009088//threonine biosynthetic process;GO:0005829//cytosol;GO:0009086//methionine biosynthetic process;GO:0016021//integral component of membrane;GO:0055114//oxidation-reduction process;GO:0015238//drug transmembrane transporter activity;GO:0006855//drug transmembrane transport;GO:0004412//homoserine dehydrogenase activity;GO:0009097//isoleucine biosynthetic process;GO:0050661//NADP binding;G…	Homoserine dehydrogenase;Na+-driven multidrug efflux pump	Glycine, serine and threonine metabolism;Cysteine and methionine metabolism;Biosynthesis of secondary metabolites;Metabolic pathways;Lysine biosynthesis;Microbial metabolism in diverse environments	binding catalytic_activity transporter_activity	cell cell_part	cellular_process establishment_of_localization localization metabolic_process response_to_stimulus
R4NP61	Small heat shock protein 18.0CI OS=Dorcoceras hygrometricum PE=2 SV=1	14.375	2	52	1	17.91	7.4	1.539	0.0028	2.526	0.0001	1.789	0.0967	GO:0006950//response to stress	Molecular chaperone (small heat shock protein)	Protein processing in endoplasmic reticulum			response_to_stimulus
Q5JMD6	Os01g0971900 protein OS=Oryza sativa subsp. japonica GN=Os01g0971900 PE=4 SV=1	2.23714	2	4	1	97.25	6.51	0.869	0.2827	0.823	0.247	0.629	0.0294	GO:0003723//RNA binding	RNA-binding protein of the Puf family, translational repressor	--	binding
P04264	Keratin, type II cytoskeletal 1 OS=Homo sapiens GN=KRT1 PE=1 SV=6	17.0807	13	196	13	65.999	8.12	0.894	0.0457	3.358	0	1.561	0.0011	--	Myosin heavy chain	--
A0A1J3F4S4	Peptidyl-prolyl cis-trans isomerase (Fragment) OS=Noccaea caerulescens GN=LC_TR9060_c0_g1_i1_g.32611 PE=3 SV=1	6.72646	1	2	1	24.229	7.87	0.803	0.0047	0.422	0.1044	0.664	0.0208	GO:0048046//apoplast;GO:0006457//protein folding;GO:0009414//response to water deprivation;GO:0009585//red, far-red light phototransduction;GO:0005829//cytosol;GO:0001932//regulation of protein phosphorylation;GO:0009742//brassinosteroid mediated signaling pathway;GO:0009409//response to cold;GO:0019344//cysteine biosynthetic process;GO:0009704//de-etiolation;GO:0003755//peptidyl-prolyl cis-trans…	Peptidyl-prolyl cis-trans isomerase (rotamase) - cyclophilin family	--	catalytic_activity	cell cell_part extracellular_region	biological_regulation cellular_process developmental_process metabolic_process multicellular_organismal_process regulation_of_biological_process response_to_stimulus rhythmic_process signaling
F1DKC1	Catalase OS=Triticum aestivum GN=CAT3 PE=2 SV=1	13.1579	4	21	4	56.847	7.08	0.845	0.0052	0.664	0.0028	0.74	0.0026	GO:0046872//metal ion binding;GO:0098869//cellular oxidant detoxification;GO:0042744//hydrogen peroxide catabolic process;GO:0020037//heme binding;GO:0042542//response to hydrogen peroxide;GO:0009514//glyoxysome;GO:0004096//catalase activity;GO:0005739//mitochondrion;GO:0055114//oxidation-reduction process	Catalase	Microbial metabolism in diverse environments;Tryptophan metabolism;Peroxisome;Metabolic pathways	antioxidant_activity binding catalytic_activity	cell cell_part organelle	cellular_process metabolic_process response_to_stimulus
B6UDT4	Splicing factor U2AF 65 kDa subunit OS=Zea mays PE=2 SV=1	5.36913	2	11	1	65.96	8.41	0.815	0.1232	0.521	0.0213	0.976	0.7159	GO:0008187//poly-pyrimidine tract binding;GO:0030628//pre-mRNA 3'-splice site binding;GO:0016607//nuclear speck;GO:1903241//U2-type prespliceosome assembly;GO:0089701//U2AF;GO:0000166//nucleotide binding;GO:0071004//U2-type prespliceosome;GO:0000243//commitment complex	--	Spliceosome	binding	cell cell_part macromolecular_complex membrane-enclosed_lumen organelle organelle_part
D2K7Z9	Alpha-amylase OS=Dactylis glomerata PE=2 SV=1	3.51288	1	2	1	47.153	5.48	0.653	0.0179	1.486	0.0163	1.24	0.2003	GO:0004556//alpha-amylase activity;GO:0005987//sucrose catabolic process;GO:0005509//calcium ion binding;GO:0005983//starch catabolic process;GO:0016023//cytoplasmic, membrane-bounded vesicle	Glycosidases	Metabolic pathways;Starch and sucrose metabolism	binding catalytic_activity	cell cell_part organelle	cellular_process metabolic_process
A0A125U0H1	Peroxiredoxin OS=Lysobacter capsici AZ78 GN=AZ78_0281 PE=4 SV=1	10.7595	1	2	1	17.362	5.17	1.96	0.0723	2.343	0.0054	2.035	0.096	GO:0016209//antioxidant activity;GO:0044434//chloroplast part;GO:0016684//oxidoreductase activity, acting on peroxide as acceptor	Peroxiredoxin	Peroxisome	antioxidant_activity catalytic_activity	cell cell_part organelle organelle_part
B6TK79	Aspartate aminotransferase OS=Zea mays PE=2 SV=1	3.90456	2	3	2	49.336	8.18	1.743	0.0105	1.471	0.0286	1.305	0.0478	GO:0004069//L-aspartate:2-oxoglutarate aminotransferase activity;GO:0080130//L-phenylalanine:2-oxoglutarate aminotransferase activity;GO:0009570//chloroplast stroma;GO:0030170//pyridoxal phosphate binding;GO:0009095//aromatic amino acid family biosynthetic process, prephenate pathway;GO:0009793//embryo development ending in seed dormancy	Aspartate/tyrosine/aromatic aminotransferase	Tyrosine metabolism;Cysteine and methionine metabolism;Phenylalanine, tyrosine and tryptophan biosynthesis;Phenylalanine metabolism;Isoquinoline alkaloid biosynthesis;Metabolic pathways;Ubiquinone and other terpenoid-quinone biosynthesis;Biosynthesis of secondary metabolites;Tropane, piperidine and pyridine alkaloid biosynthesis	binding catalytic_activity	cell cell_part organelle organelle_part	cellular_process developmental_process metabolic_process multicellular_organismal_process reproduction reproductive_process
F2DXJ7	DNA helicase OS=Hordeum vulgare subsp. vulgare PE=2 SV=1	1.92802	1	2	1	85.517	6.34	0.574	0.2329	0.749	NA	0.656	0.0322	GO:0032508//DNA duplex unwinding;GO:0003677//DNA binding;GO:0042555//MCM complex;GO:0050794//regulation of cellular process;GO:0006270//DNA replication initiation;GO:0034968//histone lysine methylation;GO:0005634//nucleus;GO:0005524//ATP binding;GO:0003678//DNA helicase activity;GO:0060255//regulation of macromolecule metabolic process;GO:0007049//cell cycle	Predicted ATPase involved in replication control, Cdc46/Mcm family	DNA replication	binding catalytic_activity	cell cell_part macromolecular_complex membrane-enclosed_lumen organelle organelle_part	biological_regulation cellular_component_organization_or_biogenesis cellular_process metabolic_process regulation_of_biological_process
B6T3J3	Histone H2A OS=Zea mays PE=2 SV=1	21.3415	3	57	1	16.987	10.76	0.429	NA	NA	NA	0.534	0.0237	GO:0000786//nucleosome;GO:0000790//nuclear chromatin;GO:0003677//DNA binding;GO:0006342//chromatin silencing;GO:0046982//protein heterodimerization activity	Histone H2A	--	binding	cell cell_part macromolecular_complex membrane-enclosed_lumen organelle organelle_part	biological_regulation cellular_process metabolic_process negative_regulation_of_biological_process regulation_of_biological_process
A0A0C4BJE5	Serine hydroxymethyltransferase OS=Triticum aestivum PE=3 SV=1	5.29412	2	5	2	56.087	8.21	1.574	0.1904	1.473	0.2255	2.576	0.0203	GO:0006563//L-serine metabolic process;GO:0019684//photosynthesis, light reaction;GO:0009853//photorespiration;GO:0048046//apoplast;GO:0010319//stromule;GO:0009697//salicylic acid biosynthetic process;GO:0004372//glycine hydroxymethyltransferase activity;GO:0022626//cytosolic ribosome;GO:0008168//methyltransferase activity;GO:0005759//mitochondrial matrix;GO:0042742//defense response to bacterium…	Glycine/serine hydroxymethyltransferase	Microbial metabolism in diverse environments;Cyanoamino acid metabolism;Metabolic pathways;Glycine, serine and threonine metabolism;Biosynthesis of secondary metabolites;One carbon pool by folate	binding catalytic_activity	cell cell_part extracellular_region macromolecular_complex membrane-enclosed_lumen organelle organelle_part	cellular_process death immune_system_process metabolic_process multi-organism_process response_to_stimulus
F2CYB8	Peptidyl-prolyl cis-trans isomerase OS=Hordeum vulgare subsp. vulgare PE=2 SV=1	4.30108	1	6	1	29.731	9.47	0.504	0.0036	0.515	0.0045	0.694	0.0412	GO:0031977//thylakoid lumen;GO:0000413//protein peptidyl-prolyl isomerization;GO:0006457//protein folding;GO:0003755//peptidyl-prolyl cis-trans isomerase activity;GO:0043424//protein histidine kinase binding;GO:0009533//chloroplast stromal thylakoid;GO:0009535//chloroplast thylakoid membrane;GO:0019344//cysteine biosynthetic process;GO:0010275//NAD(P)H dehydrogenase complex assembly	Peptidyl-prolyl cis-trans isomerase (rotamase) - cyclophilin family	--	binding catalytic_activity	cell cell_part organelle organelle_part	cellular_component_organization_or_biogenesis cellular_process metabolic_process
B6TF18	Membrane steroid-binding protein 1 OS=Zea mays PE=2 SV=1	10.5769	1	4	1	10.99	5.52	0.479	0.23	0.539	0.0338	1.16	0.7481	GO:0012505//endomembrane system;GO:0020037//heme binding;GO:0016021//integral component of membrane;GO:0005829//cytosol	--	--	binding	cell cell_part
A0A1Q3ALD3	Ribosomal_L22 domain-containing protein OS=Cephalotus follicularis GN=CFOL_v3_00093 PE=3 SV=1	10.3825	1	2	1	20.809	10.56	1.653	0.0705	0.653	0.067	1.967	0.0333	GO:0001510//RNA methylation;GO:0006412//translation;GO:0005730//nucleolus;GO:0009506//plasmodesma;GO:0003735//structural constituent of ribosome;GO:0042545//cell wall modification;GO:0005774//vacuolar membrane;GO:0009664//plant-type cell wall organization;GO:0009507//chloroplast;GO:0022625//cytosolic large ribosomal subunit;GO:0005886//plasma membrane	Ribosomal protein L22	Ribosome	structural_molecule_activity	cell cell_part macromolecular_complex membrane-enclosed_lumen organelle organelle_part symplast	cellular_component_organization_or_biogenesis cellular_process metabolic_process
R7WGN2	Histone-lysine N-methyltransferase, H3 lysine-9 specific SUVH3 OS=Aegilops tauschii GN=F775_26832 PE=4 SV=1	2.08092	1	1	1	94.995	8.25	0.761	0.1623	0.611	0.0127	0.855	0.4592	GO:0034968//histone lysine methylation;GO:0042393//histone binding;GO:0008270//zinc ion binding;GO:0018024//histone-lysine N-methyltransferase activity;GO:0003677//DNA binding;GO:0005694//chromosome;GO:0005634//nucleus	Proteins containing SET domain;Predicted restriction endonuclease	Lysine degradation	binding catalytic_activity	cell cell_part organelle	cellular_component_organization_or_biogenesis cellular_process metabolic_process
A0A096QRL3	Nana plant2 OS=Zea mays GN=ZEAMMB73_Zm00001d014887 PE=4 SV=1	3.91459	2	3	2	65.069	8.27	2.782	0.0372	2.621	0.0452	3.186	0.0262	GO:0005774//vacuolar membrane;GO:0050660//flavin adenine dinucleotide binding;GO:0048653//anther development;GO:0016126//sterol biosynthetic process;GO:0009825//multidimensional cell growth;GO:0009664//plant-type cell wall organization;GO:0010075//regulation of meristem growth;GO:0050614//delta24-sterol reductase activity;GO:0043481//anthocyanin accumulation in tissues in response to UV light;GO:…	FAD/FMN-containing dehydrogenases	Biosynthesis of secondary metabolites;Metabolic pathways;Steroid biosynthesis	binding catalytic_activity	cell cell_part organelle organelle_part	biological_regulation cellular_component_organization_or_biogenesis cellular_process developmental_process growth metabolic_process multicellular_organismal_process pigmentation regulation_of_biological_process reproduction reproductive_process response_to_stimulus
A0A142L027	Superoxide dismutase [Cu-Zn] OS=Ipomoea batatas PE=2 SV=1	14.4737	2	30	1	15.251	6.24	3.183	0.0001	2.831	0	2.793	0.0003	GO:0005615//extracellular space;GO:0005507//copper ion binding;GO:0019430//removal of superoxide radicals;GO:0004784//superoxide dismutase activity;GO:0008270//zinc ion binding;GO:0005783//endoplasmic reticulum;GO:0055114//oxidation-reduction process	Cu/Zn superoxide dismutase	Peroxisome	antioxidant_activity binding catalytic_activity	cell cell_part extracellular_region extracellular_region_part organelle	cellular_process metabolic_process response_to_stimulus
Q6Z6H8	Os02g0761100 protein OS=Oryza sativa subsp. japonica GN=Os02g0761100 PE=2 SV=1	5.45906	2	4	2	43.925	5.6	0.865	0.3918	0.654	0.0027	0.831	0.1425	GO:0048856//anatomical structure development;GO:0000413//protein peptidyl-prolyl isomerization;GO:0006457//protein folding;GO:0003755//peptidyl-prolyl cis-trans isomerase activity;GO:0009791//post-embryonic development;GO:0044702//single organism reproductive process;GO:0003006//developmental process involved in reproduction	Peptidyl-prolyl cis-trans isomerase (rotamase) - cyclophilin family	--	catalytic_activity		cellular_process developmental_process metabolic_process multicellular_organismal_process reproduction reproductive_process
Q53UC8	Delta-1-pyrroline-5-carboxylate synthase OS=Triticum aestivum GN=WP5CS PE=2 SV=1	7.26257	5	28	4	77.534	6.55	1.405	0.0044	1.334	0.0282	1.608	0.0024	GO:0055114//oxidation-reduction process;GO:0005524//ATP binding;GO:0004350//glutamate-5-semialdehyde dehydrogenase activity;GO:0055129//L-proline biosynthetic process;GO:0016310//phosphorylation;GO:0004349//glutamate 5-kinase activity;GO:0005737//cytoplasm	Gamma-glutamyl phosphate reductase	Arginine and proline metabolism;Metabolic pathways	binding catalytic_activity	cell cell_part	cellular_process metabolic_process
A7U438	Tryptophanin OS=Avena sativa PE=2 SV=1	34.0136	4	163	4	16.882	5.86	0.724	0.0005	1.746	0	1.059	0.0001	GO:0045735//nutrient reservoir activity	--	--	nutrient_reservoir_activity
A7U440	Tryptophanin OS=Avena sativa PE=2 SV=1	27.4648	3	132	3	15.891	8	0.809	0	1.557	0	1.132	0.0406	--	--	--
F2EBT1	Peptidyl-prolyl cis-trans isomerase OS=Hordeum vulgare subsp. vulgare PE=2 SV=1	10.6061	2	10	2	21.381	8.18	0.738	0.0838	0.525	0.0044	0.649	0.0144	GO:0006457//protein folding;GO:0005773//vacuole;GO:0005886//plasma membrane;GO:0000413//protein peptidyl-prolyl isomerization;GO:0005829//cytosol;GO:0003755//peptidyl-prolyl cis-trans isomerase activity	Peptidyl-prolyl cis-trans isomerase (rotamase) - cyclophilin family	Spliceosome	catalytic_activity	cell cell_part organelle	cellular_process metabolic_process
A0A0D3EW86	Delta-1-pyrroline-5-carboxylate synthase OS=Oryza barthii PE=3 SV=1	5	2	2	2	76.04	6.38	0.503	0.4363	0.18	0.0196	0.301	0.1453	GO:0055114//oxidation-reduction process;GO:0005524//ATP binding;GO:0004350//glutamate-5-semialdehyde dehydrogenase activity;GO:0055129//L-proline biosynthetic process;GO:0016310//phosphorylation;GO:0004349//glutamate 5-kinase activity;GO:0005737//cytoplasm	Gamma-glutamyl phosphate reductase	Arginine and proline metabolism;Metabolic pathways	binding catalytic_activity	cell cell_part	cellular_process metabolic_process
S8D2E0	Trafficking protein OS=Genlisea aurea GN=M569_00883 PE=4 SV=1	8.37989	1	3	1	19.966	6.89	2.177	0.0076	2.22	0.1101	2.31	0.0085	GO:0009737//response to abscisic acid;GO:0048868//pollen tube development;GO:0016192//vesicle-mediated transport	--	--			cellular_process developmental_process establishment_of_localization localization multi-organism_process multicellular_organismal_process reproduction reproductive_process response_to_stimulus
Q6L5L7	Embryonic abundant protein OS=Bromus inermis GN=BiEm2 PE=2 SV=1	24.183	4	64	1	16.864	5.6	0.662	0.0202	0.346	0.0004	0.408	0.0025	GO:0050789//regulation of biological process;GO:0044763//single-organism cellular process;GO:0009628//response to abiotic stimulus;GO:0048367//shoot system development;GO:1901700//response to oxygen-containing compound;GO:0010033//response to organic substance;GO:0009793//embryo development ending in seed dormancy	General stress protein	--			biological_regulation developmental_process multicellular_organismal_process regulation_of_biological_process reproduction reproductive_process response_to_stimulus
A0A200R7B1	Peptidyl-prolyl cis-trans isomerase OS=Macleaya cordata GN=BVC80_1831g90 PE=3 SV=1	6.97674	1	5	1	18.343	8.25	0.768	0.0271	0.44	0.014	0.692	0.0084	GO:0006457//protein folding;GO:0005794//Golgi apparatus;GO:0009506//plasmodesma;GO:0005886//plasma membrane;GO:0042277//peptide binding;GO:0007165//signal transduction;GO:0009507//chloroplast;GO:0000413//protein peptidyl-prolyl isomerization;GO:0005829//cytosol;GO:0003755//peptidyl-prolyl cis-trans isomerase activity	Peptidyl-prolyl cis-trans isomerase (rotamase) - cyclophilin family	--	binding catalytic_activity	cell cell_part organelle symplast	biological_regulation cellular_process metabolic_process regulation_of_biological_process response_to_stimulus signaling
B6TDX6	Aspartic proteinase nepenthesin-1 OS=Zea mays PE=2 SV=1	3.55556	1	2	1	46.634	8.91	0.518	0.0751	1.023	0.6934	0.63	0.0332	GO:0016023//cytoplasmic, membrane-bounded vesicle;GO:0003677//DNA binding;GO:0006508//proteolysis;GO:0004190//aspartic-type endopeptidase activity;GO:0030163//protein catabolic process	--	--	binding catalytic_activity	cell cell_part organelle	metabolic_process
S8EIS8	Phragmoplastin OS=Genlisea aurea GN=M569_02270 PE=3 SV=1	5.53746	4	10	1	68.782	7.77	0.964	0.3627	0.648	0.0339	0.927	0.0486	GO:0005774//vacuolar membrane;GO:0043424//protein histidine kinase binding;GO:0009793//embryo development ending in seed dormancy;GO:0005525//GTP binding;GO:0009524//phragmoplast;GO:0005829//cytosol;GO:0005874//microtubule;GO:0010051//xylem and phloem pattern formation;GO:0030276//clathrin binding;GO:0032880//regulation of protein localization;GO:0009506//plasmodesma;GO:0009504//cell plate;GO:000…	Predicted GTPases (dynamin-related)	Endocytosis	binding catalytic_activity	cell cell_part macromolecular_complex organelle organelle_part symplast	biological_regulation cellular_component_organization_or_biogenesis cellular_process developmental_process establishment_of_localization localization metabolic_process multicellular_organismal_process regulation_of_biological_process reproduction reproductive_process
A0A1D5YVL1	Glutathione synthetase OS=Triticum aestivum PE=3 SV=1	6.09756	2	8	2	54.44	6.24	1.725	0.0194	1.652	0.1066	1.858	0.0157	GO:0006750//glutathione biosynthetic process;GO:0004363//glutathione synthase activity;GO:0005524//ATP binding;GO:0000287//magnesium ion binding;GO:0043295//glutathione binding;GO:0042803//protein homodimerization activity;GO:0009507//chloroplast	--	Glutathione metabolism;Metabolic pathways	binding catalytic_activity	cell cell_part organelle	cellular_process metabolic_process
B6UGY2	MFT2-Corn MFT-like protein OS=Zea mays PE=2 SV=1	4.45545	1	10	1	21.926	10.87	0.747	0.0014	0.428	0.0001	0.597	0.0004	GO:0010030//positive regulation of seed germination;GO:0046685//response to arsenic-containing substance;GO:0005634//nucleus;GO:0009737//response to abscisic acid	Phospholipid-binding protein	--		cell cell_part organelle	biological_regulation developmental_process multicellular_organismal_process positive_regulation_of_biological_process regulation_of_biological_process response_to_stimulus
A0A1D5RR74	CTP synthase OS=Triticum aestivum PE=3 SV=1	3.75587	2	3	2	69.568	6.77	0.545	0.0006	0.811	0.304	0.845	0.3737	GO:0006541//glutamine metabolic process;GO:0003883//CTP synthase activity;GO:0005524//ATP binding;GO:0044210//'de novo' CTP biosynthetic process	CTP synthase (UTP-ammonia lyase)	Pyrimidine metabolism;Metabolic pathways	binding catalytic_activity		cellular_process metabolic_process
Q9FVE1	Pyruvate decarboxylase 1 (Fragment) OS=Vitis vinifera GN=PDC1 PE=2 SV=1	6.95652	3	18	1	62.232	6.52	0.733	0.0275	0.659	0.001	0.682	0.0053	GO:0006094//gluconeogenesis;GO:0010498//proteasomal protein catabolic process;GO:0007010//cytoskeleton organization;GO:0030976//thiamine pyrophosphate binding;GO:0004737//pyruvate decarboxylase activity;GO:0000287//magnesium ion binding;GO:0005829//cytosol	Thiamine pyrophosphate-requiring enzymes [acetolactate synthase, pyruvate dehydrogenase (cytochrome), glyoxylate carboligase, phosphonopyruvate decarboxylase];Pyruvate decarboxylase and related thiamine pyrophosphate-requiring enzymes	Tryptophan metabolism;Metabolic pathways	binding catalytic_activity	cell cell_part	cellular_component_organization_or_biogenesis cellular_process metabolic_process
A0A1J3F9G3	Eukaryotic translation initiation factor 5A-1 (Fragment) OS=Noccaea caerulescens GN=LC_TR2485_c0_g1_i1_g.7876 PE=4 SV=1	5.76923	1	3	1	22.728	6.93	0.904	0.1375	0.933	0.1496	0.554	0.0064	GO:0003743//translation initiation factor activity;GO:0006413//translational initiation;GO:0003746//translation elongation factor activity;GO:0006452//translational frameshifting;GO:0045905//positive regulation of translational termination;GO:0043022//ribosome binding;GO:0010089//xylem development;GO:0045901//positive regulation of translational elongation	Translation elongation factor P (EF-P)/translation initiation factor 5A (eIF-5A)	--	binding		biological_regulation cellular_component_organization_or_biogenesis cellular_process developmental_process metabolic_process positive_regulation_of_biological_process regulation_of_biological_process
A0A0D3GTS4	UMP-CMP kinase OS=Oryza barthii PE=3 SV=1	4.98084	1	2	1	29.025	6	0.775	0.1716	0.621	0.0409	0.722	0.3569	GO:0005829//cytosol;GO:0046939//nucleotide phosphorylation;GO:0009173//pyrimidine ribonucleoside monophosphate metabolic process;GO:0004127//cytidylate kinase activity;GO:0005524//ATP binding;GO:0006221//pyrimidine nucleotide biosynthetic process;GO:0009041//uridylate kinase activity;GO:0006207//'de novo' pyrimidine nucleobase biosynthetic process;GO:0005634//nucleus;GO:0048046//apoplast	Adenylate kinase and related kinases	Metabolic pathways;Pyrimidine metabolism	binding catalytic_activity	cell cell_part extracellular_region organelle	cellular_process metabolic_process
A0A1J3J7I8	Transcription factor MYB44 (Fragment) OS=Noccaea caerulescens GN=MP_TR20032_c0_g1_i1_g.57224 PE=4 SV=1	5.919	1	2	1	34.944	8.95	1.098	0.047	0.628	0.0257	0.741	0.1324	GO:0007165//signal transduction;GO:0009605//response to external stimulus	Myb superfamily proteins, including transcription factors and mRNA splicing factors	--			biological_regulation cellular_process regulation_of_biological_process response_to_stimulus signaling
A0A1S3Z4R4	Peroxidase OS=Nicotiana tabacum GN=LOC107782784 PE=3 SV=1	5.93472	1	4	1	37.283	8.62	0.415	0.0065	0.526	0.0569	0.542	0.1715	GO:0046872//metal ion binding;GO:0098869//cellular oxidant detoxification;GO:0006979//response to oxidative stress;GO:0042744//hydrogen peroxide catabolic process;GO:0020037//heme binding;GO:0004601//peroxidase activity;GO:0005576//extracellular region;GO:0016023//cytoplasmic, membrane-bounded vesicle;GO:0055114//oxidation-reduction process	--	Phenylalanine metabolism;Phenylpropanoid biosynthesis;Biosynthesis of secondary metabolites;Metabolic pathways	antioxidant_activity binding catalytic_activity	cell cell_part extracellular_region organelle	cellular_process metabolic_process response_to_stimulus
B6TLT7	Copper chaperone for superoxide dismutase OS=Zea mays PE=2 SV=1	20.7792	5	14	4	32.189	5.53	1.502	0.0257	1.515	0.0176	1.609	0.0117	GO:0055114//oxidation-reduction process;GO:0006801//superoxide metabolic process;GO:0009570//chloroplast stroma;GO:0016532//superoxide dismutase copper chaperone activity;GO:0030001//metal ion transport;GO:0043085//positive regulation of catalytic activity;GO:0006878//cellular copper ion homeostasis	Copper chaperone;Cu/Zn superoxide dismutase	Peroxisome	binding metallochaperone_activity	cell cell_part organelle organelle_part	biological_regulation cellular_process establishment_of_localization localization metabolic_process regulation_of_biological_process
A0A229PF37	Flagellin OS=Pantoea sp. AV62 GN=CBI35_17475 PE=4 SV=1	2.69151	1	9	1	50.933	4.82	0.95	0.5704	1.763	0.0006	1.079	0.2115	--	--	--
A0A0D3HGW1	60S ribosomal export protein NMD3 OS=Oryza barthii PE=3 SV=1	10.1338	6	24	3	58.693	6.54	0.785	0.3003	1.829	0.0021	1.513	0.3705	GO:0007029//endoplasmic reticulum organization;GO:0009834//plant-type secondary cell wall biogenesis;GO:0006611//protein export from nucleus;GO:0005634//nucleus;GO:0005829//cytosol	NMD protein affecting ribosome stability and mRNA decay	RNA transport		cell cell_part organelle	cellular_component_organization_or_biogenesis cellular_process establishment_of_localization localization
C8CK16	Phosphomannomutase OS=Aegilops tauschii GN=PMM-D1 PE=3 SV=1	11.1554	2	2	2	28.474	6.35	7.628	0.5756	0.826	0.0087	0.603	0.001	GO:0007010//cytoskeleton organization;GO:0006094//gluconeogenesis;GO:0004615//phosphomannomutase activity;GO:0006833//water transport;GO:0009298//GDP-mannose biosynthetic process;GO:0019853//L-ascorbic acid biosynthetic process;GO:0010498//proteasomal protein catabolic process;GO:0006972//hyperosmotic response;GO:0005829//cytosol;GO:0007030//Golgi organization;GO:0006096//glycolytic process;GO:00…	Predicted hydrolases of the HAD superfamily	Fructose and mannose metabolism;Amino sugar and nucleotide sugar metabolism;Metabolic pathways;Biosynthesis of secondary metabolites	catalytic_activity	cell cell_part	biological_regulation cellular_component_organization_or_biogenesis cellular_process establishment_of_localization localization metabolic_process regulation_of_biological_process response_to_stimulus signaling
A0A1Q3B4R2	G10 domain-containing protein OS=Cephalotus follicularis GN=CFOL_v3_06388 PE=4 SV=1	6.32911	1	3	1	18.364	8.09	0.68	0.0899	0.553	0.0269	0.965	0.6512	GO:0005681//spliceosomal complex;GO:0000398//mRNA splicing, via spliceosome;GO:0005829//cytosol	Cell cycle control protein, G10 family	Spliceosome		cell cell_part macromolecular_complex organelle organelle_part	cellular_process metabolic_process
F2DZ70	Aminomethyltransferase OS=Hordeum vulgare subsp. vulgare PE=2 SV=1	2.66344	1	3	1	44.278	8.59	0.804	0.1523	0.461	0.0023	0.694	0.0185	GO:0005960//glycine cleavage complex;GO:0009941//chloroplast envelope;GO:0042744//hydrogen peroxide catabolic process;GO:0048046//apoplast;GO:0016117//carotenoid biosynthetic process;GO:0016020//membrane;GO:0022626//cytosolic ribosome;GO:0010075//regulation of meristem growth;GO:0007389//pattern specification process;GO:0006546//glycine catabolic process;GO:0048481//plant ovule development;GO:001…	Glycine cleavage system T protein (aminomethyltransferase)	Metabolic pathways;Nitrogen metabolism;Glycine, serine and threonine metabolism;One carbon pool by folate	catalytic_activity	cell cell_part extracellular_region macromolecular_complex organelle organelle_part	biological_regulation cellular_component_organization_or_biogenesis cellular_process developmental_process establishment_of_localization growth localization metabolic_process multicellular_organismal_process regulation_of_biological_process reproduction reproductive_process response_to_stimulus
F2EBM6	Flavin-containing monooxygenase OS=Hordeum vulgare subsp. vulgare PE=2 SV=1	2.11946	1	2	1	58.525	6.99	1.283	0.3935	0.985	0.6719	1.855	0.0223	GO:0050660//flavin adenine dinucleotide binding;GO:0004499//N,N-dimethylaniline monooxygenase activity;GO:0055114//oxidation-reduction process;GO:0050661//NADP binding	Predicted flavoprotein involved in K+ transport	Tryptophan metabolism	binding catalytic_activity		metabolic_process
A0A1J7GV79	Pyruvate kinase OS=Lupinus angustifolius GN=TanjilG_11590 PE=3 SV=1	9.86717	4	53	1	57.519	6.48	1.367	0.0435	1.398	0.02	1.722	0.0055	GO:0005829//cytosol;GO:0030955//potassium ion binding;GO:0004743//pyruvate kinase activity;GO:0000287//magnesium ion binding;GO:0016301//kinase activity;GO:0006096//glycolytic process;GO:0005886//plasma membrane	Pyruvate kinase	Metabolic pathways;Biosynthesis of secondary metabolites;Pyruvate metabolism;Glycolysis / Gluconeogenesis;Microbial metabolism in diverse environments;Carbon fixation in photosynthetic organisms;Purine metabolism	binding catalytic_activity	cell cell_part	cellular_process metabolic_process
B4FCY9	26S proteasome non-ATPase regulatory subunit 8 OS=Zea mays PE=2 SV=1	9.73783	2	6	1	30.682	5.12	0.365	0.0093	0.463	0.2109	1.115	0.8412	GO:0009908//flower development;GO:0051788//response to misfolded protein;GO:0009941//chloroplast envelope;GO:0006635//fatty acid beta-oxidation;GO:0051604//protein maturation;GO:0009407//toxin catabolic process;GO:0048825//cotyledon development;GO:0080129//proteasome core complex assembly;GO:0051510//regulation of unidimensional cell growth;GO:0048767//root hair elongation;GO:0009733//response to…	--	Proteasome		cell cell_part macromolecular_complex organelle organelle_part	biological_regulation cellular_component_organization_or_biogenesis cellular_process developmental_process growth metabolic_process multicellular_organismal_process regulation_of_biological_process reproduction reproductive_process response_to_stimulus
S8CGX8	Phosphoribosylaminoimidazole-succinocarboxamide synthase (Fragment) OS=Genlisea aurea GN=M569_08672 PE=4 SV=1	3.90071	1	3	1	32.022	6.33	1.65	0.0338	4.464	0.001	2.938	0.0025	GO:0009733//response to auxin;GO:0004639//phosphoribosylaminoimidazolesuccinocarboxamide synthase activity;GO:0004638//phosphoribosylaminoimidazole carboxylase activity;GO:0005524//ATP binding;GO:0046084//adenine biosynthetic process;GO:0009570//chloroplast stroma;GO:0009407//toxin catabolic process;GO:0006189//'de novo' IMP biosynthetic process	Phosphoribosylaminoimidazolesuccinocarboxamide (SAICAR) synthase	Purine metabolism;Metabolic pathways;Biosynthesis of secondary metabolites	binding catalytic_activity	cell cell_part organelle organelle_part	cellular_process metabolic_process response_to_stimulus
A0A077RTG8	Malate dehydrogenase OS=Triticum aestivum GN=TRAES_3BF087800010CFD_c1 PE=3 SV=1	10.2941	3	36	1	35.431	8.37	1.054	0.4319	0.936	0.1606	0.316	0.0014	GO:0030060//L-malate dehydrogenase activity;GO:0009853//photorespiration;GO:0006094//gluconeogenesis;GO:0048046//apoplast;GO:0006833//water transport;GO:0016020//membrane;GO:0009507//chloroplast;GO:0005618//cell wall;GO:0006972//hyperosmotic response;GO:0006108//malate metabolic process;GO:0006099//tricarboxylic acid cycle;GO:0007030//Golgi organization;GO:0006096//glycolytic process;GO:0009266//…	Malate/lactate dehydrogenases	Biosynthesis of secondary metabolites;Pyruvate metabolism;Metabolic pathways;Carbon fixation in photosynthetic organisms;Citrate cycle (TCA cycle);Glyoxylate and dicarboxylate metabolism;Microbial metabolism in diverse environments	binding catalytic_activity	cell cell_part extracellular_region organelle	cellular_component_organization_or_biogenesis cellular_process establishment_of_localization localization metabolic_process response_to_stimulus
A0A0Q3GVZ0	Sucrose synthase OS=Brachypodium distachyon GN=BRADI_1g20890 PE=3 SV=1	5.14076	5	36	2	93.097	6.57	1.2	0.0094	1.509	0.0001	1.309	0.0074	GO:0016157//sucrose synthase activity;GO:0010037//response to carbon dioxide;GO:0009058//biosynthetic process;GO:0005985//sucrose metabolic process	Glycogen synthase;Glycosyltransferase	Metabolic pathways;Starch and sucrose metabolism	catalytic_activity		cellular_process metabolic_process response_to_stimulus
A0A1Q3C1A3	PP2C domain-containing protein OS=Cephalotus follicularis GN=CFOL_v3_17526 PE=4 SV=1	9.03955	3	9	2	38.96	8.09	2.52	0.0013	2.193	0.0032	2.595	0.0007	GO:0009684//indoleacetic acid biosynthetic process;GO:0006470//protein dephosphorylation;GO:0031348//negative regulation of defense response;GO:0009627//systemic acquired resistance;GO:0004722//protein serine/threonine phosphatase activity;GO:0006569//tryptophan catabolic process	Serine/threonine protein phosphatase	--	catalytic_activity		biological_regulation cellular_process immune_system_process metabolic_process multi-organism_process negative_regulation_of_biological_process regulation_of_biological_process response_to_stimulus
Q0DV08	Os03g0157700 protein OS=Oryza sativa subsp. japonica GN=Os03g0157700 PE=4 SV=1	5.17986	3	22	3	76.731	5.85	0.838	0.2026	0.659	0.0043	0.754	0.0247	GO:0016021//integral component of membrane	--	--		cell cell_part
N0DKE7	SAR DNA binding protein OS=Bromus inermis GN=BiSDB1 PE=2 SV=1	8.34879	3	13	1	58.946	9.22	0.87	0.0084	0.692	0.001	0.656	0.0001	GO:0001510//RNA methylation;GO:0000154//rRNA modification;GO:0006164//purine nucleotide biosynthetic process;GO:0009506//plasmodesma;GO:0009220//pyrimidine ribonucleotide biosynthetic process;GO:0030515//snoRNA binding;GO:0032040//small-subunit processome;GO:0031428//box C/D snoRNP complex;GO:0016020//membrane	Protein implicated in ribosomal biogenesis, Nop56p homolog	Spliceosome	binding	cell cell_part macromolecular_complex membrane-enclosed_lumen organelle organelle_part symplast	cellular_component_organization_or_biogenesis cellular_process metabolic_process
A0A1D6RN38	Phospho-2-dehydro-3-deoxyheptonate aldolase OS=Triticum aestivum PE=3 SV=1	6.70391	3	12	3	58.731	8.24	0.863	0.142	2.406	0.0033	1.656	0.0617	GO:0009805//coumarin biosynthetic process;GO:0034976//response to endoplasmic reticulum stress;GO:0009423//chorismate biosynthetic process;GO:0009611//response to wounding;GO:0009627//systemic acquired resistance;GO:0003849//3-deoxy-7-phosphoheptulonate synthase activity;GO:0033587//shikimate biosynthetic process;GO:0009507//chloroplast;GO:0016020//membrane;GO:0009073//aromatic amino acid family …	3-deoxy-D-arabino-heptulosonate 7-phosphate (DAHP) synthase	Biosynthesis of secondary metabolites;Phenylalanine, tyrosine and tryptophan biosynthesis;Metabolic pathways	catalytic_activity	cell cell_part organelle	cellular_process immune_system_process metabolic_process multi-organism_process response_to_stimulus
A0A200QPQ7	Acid phosphatase (Class B) OS=Macleaya cordata GN=BVC80_1791g23 PE=3 SV=1	1.93299	1	2	1	84.459	8.59	0.691	0.2437	1.573	0.0273	1.244	0.1559	GO:0009536//plastid;GO:0008270//zinc ion binding;GO:0098588//bounding membrane of organelle;GO:0005743//mitochondrial inner membrane;GO:0006091//generation of precursor metabolites and energy;GO:0044724//single-organism carbohydrate catabolic process;GO:0042221//response to chemical;GO:0070469//respiratory chain;GO:0004222//metalloendopeptidase activity;GO:0031974//membrane-enclosed lumen;GO:1902…	Predicted Zn-dependent peptidases	--	binding catalytic_activity transporter_activity	cell cell_part membrane-enclosed_lumen organelle organelle_part	cellular_component_organization_or_biogenesis cellular_process establishment_of_localization localization metabolic_process response_to_stimulus
C3W8P3	Phosphoglucan water dikinase (Fragment) OS=Hordeum vulgare subsp. vulgare GN=PWD PE=2 SV=1	4.21456	1	2	1	29.569	7.52	1.334	0.1104	1.067	0.4278	0.397	0.0347	GO:0046777//protein autophosphorylation;GO:0046872//metal ion binding;GO:0005983//starch catabolic process;GO:0046835//carbohydrate phosphorylation;GO:0019200//carbohydrate kinase activity;GO:0005524//ATP binding;GO:0019252//starch biosynthetic process;GO:0009570//chloroplast stroma;GO:0009664//plant-type cell wall organization;GO:0051752//phosphoglucan, water dikinase activity;GO:2001070//starch…	--	--	binding catalytic_activity	cell cell_part organelle organelle_part	cellular_component_organization_or_biogenesis cellular_process metabolic_process
Q5ZEL0	Os01g0159600 protein OS=Oryza sativa subsp. japonica GN=Os01g0159600 PE=2 SV=1	10.7527	1	41	1	10.13	8.4	0.653	0.0002	0.357	0.0006	0.383	0.0001	GO:0009737//response to abscisic acid	--	--			response_to_stimulus
A0A1Q3C7Y8	Thaumatin domain-containing protein/Ufm1 domain-containing protein OS=Cephalotus follicularis GN=CFOL_v3_19687 PE=4 SV=1	3.84615	1	15	1	41.807	8.29	0.824	0.1317	0.721	0.2419	0.571	0.0191	GO:0016023//cytoplasmic, membrane-bounded vesicle	--	--		cell cell_part organelle
Q03943	Membrane-associated 30 kDa protein, chloroplastic OS=Pisum sativum GN=IM30 PE=2 SV=1	3.40557	1	1	1	35.709	9.52	0.959	0.6113	1.505	0.0133	1.39	0.0012	GO:0016050//vesicle organization;GO:0010027//thylakoid membrane organization;GO:0009508//plastid chromosome;GO:0016032//viral process;GO:0009570//chloroplast stroma;GO:0005829//cytosol;GO:0009706//chloroplast inner membrane;GO:0009535//chloroplast thylakoid membrane	Phage shock protein A (IM30), suppresses sigma54-dependent transcription	--		cell cell_part organelle organelle_part	cellular_component_organization_or_biogenesis cellular_process viral_reproduction
Q38766	Glycine cleavage system P protein OS=Avena sativa PE=2 SV=1	1.35659	1	1	1	111.329	6.96	0.932	0.4965	0.787	0.0937	1.643	0.0376	GO:0045893//positive regulation of transcription, DNA-templated;GO:0005960//glycine cleavage complex;GO:0006098//pentose-phosphate shunt;GO:0009941//chloroplast envelope;GO:0048046//apoplast;GO:0006636//unsaturated fatty acid biosynthetic process;GO:0043085//positive regulation of catalytic activity;GO:0019252//starch biosynthetic process;GO:0004375//glycine dehydrogenase (decarboxylating) activi…	Glycine cleavage system protein P (pyridoxal-binding), C-terminal domain	Glycine, serine and threonine metabolism;Metabolic pathways	binding catalytic_activity	cell cell_part extracellular_region macromolecular_complex organelle organelle_part	biological_regulation cellular_component_organization_or_biogenesis cellular_process developmental_process metabolic_process multicellular_organismal_process positive_regulation_of_biological_process regulation_of_biological_process
P80356	Avenin-3 OS=Avena sativa PE=1 SV=1	18.1818	3	414	3	25.259	7.09	0.729	0.0002	1.944	0.0001	0.984	0.4832	--	--	--
Q43559	Delta-1-pyrroline-5-carboxylate synthase OS=Medicago sativa GN=P5CS-1 PE=2 SV=1	3.05851	2	3	1	81.798	6.71	1.455	0.2157	3.981	0.0004	1.97	0.1216	GO:0055114//oxidation-reduction process;GO:0005524//ATP binding;GO:0004350//glutamate-5-semialdehyde dehydrogenase activity;GO:0055129//L-proline biosynthetic process;GO:0016310//phosphorylation;GO:0004349//glutamate 5-kinase activity;GO:0005737//cytoplasm	Gamma-glutamyl phosphate reductase	Arginine and proline metabolism;Metabolic pathways	binding catalytic_activity	cell cell_part	cellular_process metabolic_process
A0A1D5WS24	Isocitrate dehydrogenase [NADP] OS=Triticum aestivum PE=3 SV=1	9.90338	3	15	1	46.569	6.67	0.768	0.5655	0.455	0.0496	1.181	0.1315	GO:0051788//response to misfolded protein;GO:0009853//photorespiration;GO:0006094//gluconeogenesis;GO:0048046//apoplast;GO:0051287//NAD binding;GO:0006833//water transport;GO:0051049//regulation of transport;GO:0006102//isocitrate metabolic process;GO:0006097//glyoxylate cycle;GO:0006739//NADP metabolic process;GO:0080129//proteasome core complex assembly;GO:0042742//defense response to bacterium…	Isocitrate dehydrogenases	Glutathione metabolism;Biosynthesis of secondary metabolites;Peroxisome;Metabolic pathways;Microbial metabolism in diverse environments;Citrate cycle (TCA cycle)	binding catalytic_activity	cell cell_part extracellular_region organelle organelle_part symplast	biological_regulation cellular_component_organization_or_biogenesis cellular_process establishment_of_localization localization metabolic_process multi-organism_process regulation_of_biological_process response_to_stimulus
Q2QV44	Expressed protein OS=Oryza sativa subsp. japonica GN=Os12g0244200 PE=2 SV=1	8.46154	1	1	1	14.466	10.21	0.697	0.0313	0.644	0.04	0.65	0.0466	GO:0009086//methionine biosynthetic process;GO:0000394//RNA splicing, via endonucleolytic cleavage and ligation;GO:0005739//mitochondrion	--	--		cell cell_part organelle	cellular_process metabolic_process
W7U0G5	Trna (Cytosine-c )-methyltransferase OS=Nannochloropsis gaditana GN=Naga_100014g58 PE=3 SV=1	1.68878	1	2	1	92.003	7.01	0.542	0.0087	0.941	0.0245	0.817	0.0042	GO:0032259//methylation;GO:0016740//transferase activity	tRNA and rRNA cytosine-C5-methylases	Microbial metabolism in diverse environments;Tyrosine metabolism;Selenoamino acid metabolism;Histidine metabolism	catalytic_activity		cellular_process metabolic_process
A0A1D5ZS24	Serine/threonine-protein phosphatase OS=Triticum aestivum PE=3 SV=1	6.90691	2	5	2	38.039	5.54	0.76	0.0175	0.578	0	0.614	0.0038	GO:0009407//toxin catabolic process;GO:0005737//cytoplasm;GO:0004722//protein serine/threonine phosphatase activity;GO:0006470//protein dephosphorylation;GO:0005634//nucleus	Diadenosine tetraphosphatase and related serine/threonine protein phosphatases	--	catalytic_activity	cell cell_part organelle	cellular_process metabolic_process
K3ZI74	Glycosyltransferase OS=Setaria italica GN=SETIT_026276mg PE=3 SV=1	3.05499	1	6	1	52.128	6.21	1.338	0.066	1.473	0.0075	1.979	0.0022	GO:0008194//UDP-glycosyltransferase activity;GO:0009812//flavonoid metabolic process;GO:0043231//intracellular membrane-bounded organelle;GO:0016758//transferase activity, transferring hexosyl groups	--	Zeatin biosynthesis	catalytic_activity	cell cell_part organelle	cellular_process metabolic_process
O49045	Heat shock 70 protein OS=Spinacia oleracea GN=HSC70-10 PE=2 SV=1	6.51852	4	57	1	72.33	5.67	1.739	0.0574	4.198	0.0026	2.991	0.0081	GO:0005774//vacuolar membrane;GO:0006094//gluconeogenesis;GO:0006457//protein folding;GO:0008270//zinc ion binding;GO:0042542//response to hydrogen peroxide;GO:0009507//chloroplast;GO:0005618//cell wall;GO:0006096//glycolytic process;GO:0034976//response to endoplasmic reticulum stress;GO:0019243//methylglyoxal catabolic process to D-lactate via S-lactoyl-glutathione;GO:0051082//unfolded protein …	Molecular chaperone	Endocytosis;Spliceosome;RNA degradation;Protein processing in endoplasmic reticulum	binding	cell cell_part organelle organelle_part	cellular_process metabolic_process response_to_stimulus
M8A8E1	Villin-2 OS=Triticum urartu GN=TRIUR3_19654 PE=4 SV=1	4.69043	3	10	2	116.564	6.81	0.669	0.0017	0.321	0.0001	0.448	0.1307	GO:0007010//cytoskeleton organization;GO:0030029//actin filament-based process;GO:0044237//cellular metabolic process;GO:1901576//organic substance biosynthetic process;GO:0003779//actin binding;GO:0044085//cellular component biogenesis;GO:0044710//single-organism metabolic process;GO:0050789//regulation of biological process;GO:1901564//organonitrogen compound metabolic process	--	--	binding		biological_regulation cellular_component_organization_or_biogenesis cellular_process metabolic_process regulation_of_biological_process
Q6Z8Z5	Os02g0110400 protein OS=Oryza sativa subsp. japonica GN=Os02g0110400 PE=2 SV=1	1.47256	1	1	1	81.85	7.09	0.886	0.2653	0.773	0.0491	0.664	0.0036	GO:0009535//chloroplast thylakoid membrane;GO:0005739//mitochondrion	--	--		cell cell_part organelle organelle_part
H9CWE9	12-oxo-phytodienoic acid reductase OS=Triticum aestivum GN=OPR1 PE=2 SV=1	5.69106	2	8	2	40.578	6.54	3.499	0.033	4.034	0.0355	4.771	0.0185	GO:0009695//jasmonic acid biosynthetic process;GO:0031408//oxylipin biosynthetic process;GO:0006952//defense response;GO:0003959//NADPH dehydrogenase activity;GO:0016629//12-oxophytodienoate reductase activity;GO:0010181//FMN binding;GO:0005829//cytosol;GO:0055114//oxidation-reduction process	NADH:flavin oxidoreductases, Old Yellow Enzyme family	alpha-Linolenic acid metabolism;Metabolic pathways	binding catalytic_activity	cell cell_part	cellular_process metabolic_process response_to_stimulus
A0A176W9Z2	Delta-aminolevulinic acid dehydratase OS=Marchantia polymorpha subsp. ruderalis GN=AXG93_2960s1030 PE=3 SV=1	6.04027	2	5	2	48.46	6.1	1.45	0.0139	1.541	0.0182	1.698	0.0041	GO:0005829//cytosol;GO:0008270//zinc ion binding;GO:0004655//porphobilinogen synthase activity;GO:0006098//pentose-phosphate shunt;GO:0006364//rRNA processing;GO:0015995//chlorophyll biosynthetic process;GO:0006782//protoporphyrinogen IX biosynthetic process;GO:0009570//chloroplast stroma	Delta-aminolevulinic acid dehydratase	Porphyrin and chlorophyll metabolism;Metabolic pathways;Biosynthesis of secondary metabolites	binding catalytic_activity	cell cell_part organelle organelle_part	cellular_component_organization_or_biogenesis cellular_process metabolic_process
E3QHU5	FAD binding domain-containing protein OS=Colletotrichum graminicola (strain M1.001 / M2 / FGSC 10212) GN=GLRG_05577 PE=4 SV=1	2.43506	1	3	1	67.717	6.87	1.47	0.0001	1.12	0.1375	1.632	0.0414	GO:0044710//single-organism metabolic process;GO:0016491//oxidoreductase activity	2-polyprenyl-6-methoxyphenol hydroxylase and related FAD-dependent oxidoreductases	Microbial metabolism in diverse environments;Ubiquinone and other terpenoid-quinone biosynthesis;Metabolic pathways;Biosynthesis of secondary metabolites	catalytic_activity
B6TDH1	DAG protein OS=Zea mays PE=2 SV=1	3.09524	1	7	1	44.87	9.19	0.611	0.0399	0.645	0.051	0.793	0.181	GO:0050897//cobalt ion binding;GO:0080156//mitochondrial mRNA modification;GO:0016554//cytidine to uridine editing;GO:0009507//chloroplast;GO:0005739//mitochondrion	--	--	binding	cell cell_part organelle	cellular_process metabolic_process
Q2QLR2	Glycine-rich RNA-binding protein GRP1A, putative, expressed OS=Oryza sativa subsp. japonica GN=Os12g0632000 PE=2 SV=1	22.8395	3	43	1	16.073	6.74	0.604	0.0258	0.795	0.0504	0.676	0.007	GO:0016301//kinase activity;GO:0003676//nucleic acid binding;GO:0016310//phosphorylation;GO:0000166//nucleotide binding	RNA-binding proteins (RRM domain)	Spliceosome;Ribosome	binding catalytic_activity		cellular_process metabolic_process
B6TLN6	tRNA pseudouridine synthase family protein OS=Zea mays PE=2 SV=1	1.96078	1	2	1	61.349	5.71	0.461	0.0089	0.939	0.5585	0.944	0.4023	GO:0009982//pseudouridine synthase activity;GO:0003723//RNA binding;GO:0001522//pseudouridine synthesis;GO:0009536//plastid	Pseudouridylate synthase	--	binding catalytic_activity	cell cell_part organelle	cellular_process metabolic_process
B6UH67	Late embryogenesis abundant protein D-34 OS=Zea mays GN=100286284 PE=2 SV=1	10.5263	2	4	2	27.161	5.57	0.543	0.008	0.281	0.0001	0.643	0.0083	--	--	--
A0A200QMF2	Dynamin central domain OS=Macleaya cordata GN=BVC80_969g25 PE=3 SV=1	5.72354	5	12	2	100.472	9.03	1.103	0.0091	0.857	0.2485	0.618	0.0168	GO:0005829//cytosol;GO:0009504//cell plate;GO:0009506//plasmodesma;GO:0030276//clathrin binding;GO:0072583//clathrin-mediated endocytosis;GO:0006896//Golgi to vacuole transport;GO:0005774//vacuolar membrane;GO:0003924//GTPase activity;GO:0008152//metabolic process;GO:0045334//clathrin-coated endocytic vesicle;GO:0009737//response to abscisic acid;GO:0005525//GTP binding;GO:0005886//plasma membrane	Predicted GTPases (dynamin-related)	Endocytosis	binding catalytic_activity	cell cell_part organelle organelle_part symplast	cellular_component_organization_or_biogenesis cellular_process establishment_of_localization localization metabolic_process response_to_stimulus
A0A1D5SP23	Methionine S-methyltransferase OS=Triticum aestivum PE=3 SV=1	10.0694	9	57	2	94.872	5.69	0.74	0.1399	0.587	0.0436	0.61	0.0586	GO:0046500//S-adenosylmethionine metabolic process;GO:0030170//pyridoxal phosphate binding;GO:0001887//selenium compound metabolic process;GO:0030732//methionine S-methyltransferase activity;GO:0009058//biosynthetic process;GO:0032259//methylation;GO:0005829//cytosol	--	Selenoamino acid metabolism	binding catalytic_activity	cell cell_part	cellular_process metabolic_process
B4FQI3	NADH dehydrogenase [ubiquinone] 1 alpha subcomplex subunit 13-A OS=Zea mays GN=100282224 PE=2 SV=1	11.8881	2	10	2	15.963	9.36	1.291	0.3214	1.43	0.1324	1.996	0.0264	GO:0016021//integral component of membrane;GO:0005747//mitochondrial respiratory chain complex I;GO:0016491//oxidoreductase activity;GO:0009853//photorespiration;GO:0009793//embryo development ending in seed dormancy	--	Oxidative phosphorylation	catalytic_activity	cell cell_part macromolecular_complex organelle organelle_part	cellular_process developmental_process metabolic_process multicellular_organismal_process reproduction reproductive_process
Q7GCH3	26S proteasome regulatory particle triple-A ATPase subunit6 OS=Oryza sativa subsp. japonica GN=OsRPT6 PE=2 SV=1	23.3491	7	50	1	47.193	8.85	1.075	0.8191	0.74	0.0071	0.598	0.0027	GO:0045899//positive regulation of RNA polymerase II transcriptional preinitiation complex assembly;GO:0031597//cytosolic proteasome complex;GO:0017025//TBP-class protein binding;GO:0008540//proteasome regulatory particle, base subcomplex;GO:1901800//positive regulation of proteasomal protein catabolic process;GO:0036402//proteasome-activating ATPase activity;GO:0031595//nuclear proteasome comple…	ATP-dependent 26S proteasome regulatory subunit	Proteasome	binding	cell cell_part macromolecular_complex membrane-enclosed_lumen organelle organelle_part	biological_regulation cellular_component_organization_or_biogenesis cellular_process metabolic_process positive_regulation_of_biological_process regulation_of_biological_process
A0A1D5VHR2	Reticulon-like protein OS=Triticum aestivum PE=4 SV=1	4.34783	1	2	1	34.975	7.3	1.821	0.017	1.789	0.0047	1.74	0.0414	GO:0005789//endoplasmic reticulum membrane;GO:0016021//integral component of membrane;GO:0016023//cytoplasmic, membrane-bounded vesicle	--	--		cell cell_part organelle organelle_part
Q10S34	Aconitate hydratase OS=Oryza sativa subsp. japonica GN=LOC_Os03g04410 PE=3 SV=1	2.83976	3	14	1	106.235	6.9	1.68	0.0076	1.206	0.1089	1.602	0.0193	GO:0005774//vacuolar membrane;GO:0051788//response to misfolded protein;GO:0048027//mRNA 5'-UTR binding;GO:0009853//photorespiration;GO:0006094//gluconeogenesis;GO:0006101//citrate metabolic process;GO:0048046//apoplast;GO:0006833//water transport;GO:0051539//4 iron, 4 sulfur cluster binding;GO:0006102//isocitrate metabolic process;GO:0006007//glucose catabolic process;GO:0006097//glyoxylate cycl…	Aconitase A	Metabolic pathways;Biosynthesis of secondary metabolites;Glyoxylate and dicarboxylate metabolism;Microbial metabolism in diverse environments;Citrate cycle (TCA cycle)	binding catalytic_activity	cell cell_part extracellular_region organelle organelle_part symplast	biological_regulation cellular_component_organization_or_biogenesis cellular_process establishment_of_localization localization metabolic_process regulation_of_biological_process response_to_stimulus signaling
W5DP16	UDP-glucose 6-dehydrogenase OS=Triticum aestivum PE=3 SV=1	14.1667	7	37	3	52.883	6	1.182	0.2406	0.902	0.4743	1.523	0.0294	GO:0003979//UDP-glucose 6-dehydrogenase activity;GO:0006007//glucose catabolic process;GO:0005829//cytosol;GO:0051287//NAD binding;GO:0006024//glycosaminoglycan biosynthetic process;GO:0055114//oxidation-reduction process;GO:0048767//root hair elongation;GO:0052546//cell wall pectin metabolic process;GO:0007030//Golgi organization;GO:0007033//vacuole organization;GO:0006065//UDP-glucuronate biosy…	Predicted UDP-glucose 6-dehydrogenase	Biosynthesis of secondary metabolites;Metabolic pathways;Ascorbate and aldarate metabolism;Amino sugar and nucleotide sugar metabolism;Starch and sucrose metabolism;Pentose and glucuronate interconversions	binding catalytic_activity	cell cell_part organelle	biological_regulation cellular_component_organization_or_biogenesis cellular_process developmental_process growth metabolic_process multicellular_organismal_process
A0A1D5ZPH0	Signal recognition particle subunit SRP68 OS=Triticum aestivum PE=3 SV=1	7.84314	5	14	5	69.37	8.53	0.8	0.0664	0.662	0.0355	0.94	0.3129	GO:0005786//signal recognition particle, endoplasmic reticulum targeting;GO:0030942//endoplasmic reticulum signal peptide binding;GO:0008312//7S RNA binding;GO:0006614//SRP-dependent cotranslational protein targeting to membrane;GO:0005783//endoplasmic reticulum;GO:0005047//signal recognition particle binding	--	Protein export	binding	cell cell_part macromolecular_complex organelle	cellular_process establishment_of_localization localization
A0A200Q3S4	Heat shock protein Hsp90 family OS=Macleaya cordata GN=BVC80_8899g19 PE=4 SV=1	10.7417	4	141	1	43.665	4.59	0.635	0.0086	0.73	0.0114	0.756	0.1007	GO:0006457//protein folding;GO:0005737//cytoplasm;GO:0005524//ATP binding;GO:0051082//unfolded protein binding;GO:0006950//response to stress	Molecular chaperone, HSP90 family	Plant-pathogen interaction;Protein processing in endoplasmic reticulum	binding	cell cell_part	cellular_process metabolic_process response_to_stimulus
A0A1J3JHF1	S-(hydroxymethyl)glutathione dehydrogenase (Fragment) OS=Noccaea caerulescens GN=MP_TR15581_c0_g1_i1_g.44566 PE=3 SV=1	2.15827	1	7	1	45.026	7.56	2.11	0.0164	1.998	0.0101	1.837	0.0157	GO:0005737//cytoplasm;GO:0008270//zinc ion binding;GO:0051903//S-(hydroxymethyl)glutathione dehydrogenase activity;GO:0006069//ethanol oxidation;GO:0004022//alcohol dehydrogenase (NAD) activity	Zn-dependent alcohol dehydrogenases, class III	Biosynthesis of secondary metabolites;Glycolysis / Gluconeogenesis;Metabolic pathways;Tyrosine metabolism;Fatty acid metabolism;Microbial metabolism in diverse environments	binding catalytic_activity	cell cell_part	metabolic_process
M1Q6S1	Starch synthase, chloroplastic/amyloplastic OS=Aegilops markgrafii PE=3 SV=1	13.719	7	49	2	66.288	7.56	0.971	0.5256	1.766	0.0011	1.149	0.0679	GO:0009501//amyloplast;GO:0033840//NDP-glucose-starch glucosyltransferase activity;GO:0004373//glycogen (starch) synthase activity;GO:0019252//starch biosynthetic process;GO:0009507//chloroplast	Glycogen synthase	--	catalytic_activity	cell cell_part organelle	cellular_process metabolic_process
A0A0D3EW85	PRA1 family protein OS=Oryza barthii PE=3 SV=1	3.51562	1	1	1	29.45	10.9	1.458	0.0298	1.158	0.5336	1.514	0.0229	GO:0016558//protein import into peroxisome matrix;GO:0010351//lithium ion transport;GO:0006891//intra-Golgi vesicle-mediated transport;GO:0006869//lipid transport;GO:0016021//integral component of membrane;GO:0006888//ER to Golgi vesicle-mediated transport;GO:0005783//endoplasmic reticulum	--	--		cell cell_part organelle	cellular_component_organization_or_biogenesis cellular_process establishment_of_localization localization
Q6R9J5	ATPase subunit 4 OS=Zea mays GN=atp4 PE=4 SV=1	5.02283	1	5	1	24.485	8.48	0.814	0.187	0.623	0.0087	0.515	0.0832	GO:0015078//hydrogen ion transmembrane transporter activity;GO:0016021//integral component of membrane;GO:0031966//mitochondrial membrane;GO:0015986//ATP synthesis coupled proton transport;GO:0045263//proton-transporting ATP synthase complex, coupling factor F(o)	--	--	transporter_activity	cell cell_part macromolecular_complex organelle organelle_part	cellular_process establishment_of_localization localization metabolic_process
S8C4E5	RuvB-like helicase (Fragment) OS=Genlisea aurea GN=M569_15517 PE=3 SV=1	13.5135	2	12	1	19.886	9.32	2.091	0	1.122	0.9202	2.032	0	GO:0000278//mitotic cell cycle;GO:0007010//cytoskeleton organization;GO:0006094//gluconeogenesis;GO:0032508//DNA duplex unwinding;GO:0000741//karyogamy;GO:0001510//RNA methylation;GO:0051604//protein maturation;GO:0010498//proteasomal protein catabolic process;GO:0043141//ATP-dependent 5'-3' DNA helicase activity;GO:0009507//chloroplast;GO:0010388//cullin deneddylation;GO:0009640//photomorphogene…	DNA helicase TIP49, TBP-interacting protein	--	binding catalytic_activity	cell cell_part membrane-enclosed_lumen organelle organelle_part	biological_regulation cellular_component_organization_or_biogenesis cellular_process developmental_process establishment_of_localization immune_system_process localization metabolic_process multi-organism_process multicellular_organismal_process regulation_of_biological_process reproduction reproductive_process response_to_stimulus
A0A200R8C5	Dihydrodipicolinate reductase OS=Macleaya cordata GN=BVC80_1223g12 PE=4 SV=1	3.76344	1	1	1	40.336	6.89	NA	NA	0.473	0.0011	NA	NA	GO:0055114//oxidation-reduction process;GO:0005739//mitochondrion;GO:0009089//lysine biosynthetic process via diaminopimelate;GO:0070402//NADPH binding;GO:0019877//diaminopimelate biosynthetic process;GO:0009570//chloroplast stroma;GO:0008839//4-hydroxy-tetrahydrodipicolinate reductase	Dihydrodipicolinate reductase	Biosynthesis of secondary metabolites;Metabolic pathways;Lysine biosynthesis;Microbial metabolism in diverse environments	binding catalytic_activity	cell cell_part organelle organelle_part	cellular_process metabolic_process
G1JSL4	Peroxygenase 1 (POG) OS=Avena sativa PE=1 SV=1	20.8835	5	168	4	28.089	7.78	1.006	0.8417	1.635	0.0001	1.081	0.0221	GO:0046872//metal ion binding;GO:0044763//single-organism cellular process;GO:0005811//lipid particle;GO:0009628//response to abiotic stimulus;GO:0006950//response to stress;GO:0031090//organelle membrane;GO:1990137//plant seed peroxidase activity;GO:0016021//integral component of membrane;GO:0005783//endoplasmic reticulum;GO:0055114//oxidation-reduction process	--	--	binding	cell cell_part organelle organelle_part	metabolic_process response_to_stimulus
Q8GVH2	Os07g0638100 protein OS=Oryza sativa subsp. japonica GN=OJ1340_C08.105 PE=4 SV=1	1.51745	1	5	1	71.301	5.74	1.846	0.0012	1.446	0.0074	1.646	0.0372	GO:0035556//intracellular signal transduction;GO:0043231//intracellular membrane-bounded organelle;GO:0009723//response to ethylene;GO:0019243//methylglyoxal catabolic process to D-lactate via S-lactoyl-glutathione;GO:0009738//abscisic acid-activated signaling pathway;GO:0044444//cytoplasmic part;GO:0010583//response to cyclopentenone;GO:0009407//toxin catabolic process	Periplasmic component of the Tol biopolymer transport system	--		cell cell_part organelle	biological_regulation cellular_process metabolic_process regulation_of_biological_process response_to_stimulus signaling
A0A1Y1HW03	26S proteasome regulatory complex subunit RPN2/PSMD1 OS=Klebsormidium flaccidum GN=KFL_001250200 PE=4 SV=1	2.61122	2	13	1	111.38	5.16	1.107	0.7748	0.869	0.431	0.509	0.0467	GO:0004175//endopeptidase activity;GO:0042176//regulation of protein catabolic process;GO:0016023//cytoplasmic, membrane-bounded vesicle;GO:0044763//single-organism cellular process;GO:0016020//membrane;GO:0034515//proteasome storage granule;GO:0043161//proteasome-mediated ubiquitin-dependent protein catabolic process;GO:0009628//response to abiotic stimulus;GO:0050790//regulation of catalytic ac…	26S proteasome regulatory complex component	Proteasome	catalytic_activity enzyme_regulator_activity	cell cell_part macromolecular_complex organelle	biological_regulation cellular_component_organization_or_biogenesis cellular_process metabolic_process regulation_of_biological_process response_to_stimulus
P51613	Basic endochitinase OS=Vitis vinifera GN=CHIT1B PE=2 SV=1	6.05096	1	11	1	33.407	8.03	1.298	0.11	2.326	0.0035	1.351	0.1397	GO:0004568//chitinase activity;GO:0005773//vacuole;GO:0006032//chitin catabolic process;GO:0006952//defense response;GO:0008061//chitin binding;GO:0000272//polysaccharide catabolic process;GO:0016998//cell wall macromolecule catabolic process	Uncharacterized protein contain chitin-binding domain type 3	Amino sugar and nucleotide sugar metabolism	binding catalytic_activity	cell cell_part organelle	cellular_component_organization_or_biogenesis metabolic_process response_to_stimulus
A5HE90	Hypersensitive response protein OS=Triticum aestivum GN=hir1 PE=2 SV=1	10.5634	2	4	2	31.291	5.44	1.134	0.0912	0.565	0.0326	1.119	0.045	GO:0043424//protein histidine kinase binding;GO:0005774//vacuolar membrane;GO:0009506//plasmodesma;GO:0005794//Golgi apparatus	Membrane protease subunits, stomatin/prohibitin homologs	--	binding	cell cell_part organelle organelle_part symplast
A0A1D5WSQ0	Peroxidase OS=Triticum aestivum PE=3 SV=1	6.56716	2	2	2	35.777	8.03	0.741	0.1188	0.575	0.0011	0.486	0.1103	GO:0046872//metal ion binding;GO:0098869//cellular oxidant detoxification;GO:0006979//response to oxidative stress;GO:0042744//hydrogen peroxide catabolic process;GO:0020037//heme binding;GO:0004601//peroxidase activity;GO:0005576//extracellular region;GO:0016023//cytoplasmic, membrane-bounded vesicle;GO:0055114//oxidation-reduction process	--	Metabolic pathways;Biosynthesis of secondary metabolites;Phenylpropanoid biosynthesis;Phenylalanine metabolism	antioxidant_activity binding catalytic_activity	cell cell_part extracellular_region organelle	cellular_process metabolic_process response_to_stimulus
A0A1D5WPU3	Cysteine proteinase inhibitor OS=Triticum aestivum PE=3 SV=1	18.3007	2	7	2	16.19	8.19	1.21	0.2908	1.273	0.1796	0.514	0.0427	GO:0071704//organic substance metabolic process;GO:0044238//primary metabolic process;GO:0016023//cytoplasmic, membrane-bounded vesicle;GO:0044237//cellular metabolic process	--	--		cell cell_part organelle	cellular_process metabolic_process
A0A1Y1IP08	Electron transfer flavoprotein ubiquinone oxidoreductase OS=Klebsormidium flaccidum GN=KFL_010220020 PE=4 SV=1	1.8315	1	7	1	60.075	6.83	0.623	0.0021	0.896	0.0153	0.901	0.3622	GO:0019752//carboxylic acid metabolic process;GO:0044282//small molecule catabolic process;GO:0004174//electron-transferring-flavoprotein dehydrogenase activity;GO:0044248//cellular catabolic process;GO:0005488//binding;GO:0055114//oxidation-reduction process;GO:0005739//mitochondrion;GO:1901575//organic substance catabolic process;GO:0016020//membrane	Dehydrogenases (flavoproteins)	--	binding catalytic_activity	cell cell_part organelle	cellular_process metabolic_process
A0A1D6A5V5	Ribonucleoside-diphosphate reductase OS=Triticum aestivum PE=3 SV=1	3.73726	3	4	2	99.14	7.49	0.838	0.0214	0.596	0.0412	0.757	0.0247	GO:0055114//oxidation-reduction process;GO:0010498//proteasomal protein catabolic process;GO:0009202//deoxyribonucleoside triphosphate biosynthetic process;GO:0009263//deoxyribonucleotide biosynthetic process;GO:0007010//cytoskeleton organization;GO:0006261//DNA-dependent DNA replication;GO:0005524//ATP binding;GO:0005971//ribonucleoside-diphosphate reductase complex;GO:0006094//gluconeogenesis;G…	Ribonucleotide reductase, alpha subunit	Pyrimidine metabolism;Metabolic pathways;Glutathione metabolism;Purine metabolism	binding catalytic_activity	cell cell_part macromolecular_complex	cellular_component_organization_or_biogenesis cellular_process metabolic_process
A9TGD4	ATP-binding cassette transporter, subfamily C, member 2, group MRP protein PpABCC2 OS=Physcomitrella patens subsp. patens GN=ppabcc2 PE=4 SV=1	0.61237	1	3	1	181.756	7.84	0.843	0.3747	1.056	0.8563	0.54	0.0307	GO:0042626//ATPase activity, coupled to transmembrane movement of substances;GO:0042221//response to chemical;GO:0022891//substrate-specific transmembrane transporter activity;GO:0006820//anion transport;GO:0000166//nucleotide binding;GO:0008152//metabolic process;GO:0034220//ion transmembrane transport;GO:0016020//membrane	ABC-type bacteriocin/lantibiotic exporters, contain an N-terminal double-glycine peptidase domain;ABC-type multidrug transport system, ATPase and permease components	ABC transporters	binding catalytic_activity transporter_activity	cell cell_part	cellular_process establishment_of_localization localization metabolic_process response_to_stimulus
A0A078FDF3	BnaA03g01920D protein OS=Brassica napus GN=BnaA03g01920D PE=4 SV=1	2.34375	1	4	1	59.024	6.05	2.384	0.0154	2.415	0.2779	3.105	0.1021	GO:0044763//single-organism cellular process;GO:0008270//zinc ion binding;GO:0009791//post-embryonic development;GO:0070647//protein modification by small protein conjugation or removal;GO:0050896//response to stimulus;GO:0048608//reproductive structure development;GO:0005681//spliceosomal complex;GO:0044702//single organism reproductive process;GO:0048609//multicellular organismal reproductive p…	Splicing factor 3a, subunit 3	Spliceosome	binding	cell cell_part macromolecular_complex organelle organelle_part	biological_regulation cellular_process developmental_process metabolic_process multicellular_organismal_process regulation_of_biological_process reproduction reproductive_process response_to_stimulus
M1VTX3	Probable Snz-type pyridoxine vitamin B6 biosynthetic protein SNZ1 OS=Claviceps purpurea (strain 20.1) GN=CPUR_00241 PE=3 SV=1	9.26518	2	64	1	32.369	5.99	0.936	0.0585	0.645	0.0308	0.899	0.1692	GO:0005829//cytosol;GO:0042823//pyridoxal phosphate biosynthetic process;GO:0016829//lyase activity;GO:0042819//vitamin B6 biosynthetic process;GO:0046982//protein heterodimerization activity;GO:0009507//chloroplast	Pyridoxine biosynthesis enzyme	Vitamin B6 metabolism	binding catalytic_activity	cell cell_part organelle	cellular_process metabolic_process
E6Y2L1	Putative transcription factor OS=Triticum aestivum PE=2 SV=1	5.99251	1	3	1	27.871	8.13	1.139	0.2072	0.474	0.0189	1.01	0.921	--	--	--
A0A1D5S4B1	Carboxypeptidase OS=Triticum aestivum PE=3 SV=1	3.6961	1	24	1	53.571	6.37	0.579	0.0126	1.544	0.0098	0.945	0.4392	GO:0004185//serine-type carboxypeptidase activity;GO:0005773//vacuole;GO:0016023//cytoplasmic, membrane-bounded vesicle;GO:0005739//mitochondrion;GO:0051603//proteolysis involved in cellular protein catabolic process	Carboxypeptidase C (cathepsin A)	Metabolic pathways;Cyanoamino acid metabolism	catalytic_activity	cell cell_part organelle	cellular_process metabolic_process
Q2R2B4	Replication factor C subunit 1 OS=Oryza sativa subsp. japonica GN=RFC1 PE=2 SV=2	2.25269	2	3	2	110.832	9.29	0.377	0.0307	0.423	0.0457	0.379	0.0349	GO:0000003//reproduction;GO:0080090//regulation of primary metabolic process;GO:0031323//regulation of cellular metabolic process;GO:1903308//regulation of chromatin modification;GO:0003689//DNA clamp loader activity;GO:0034654//nucleobase-containing compound biosynthetic process;GO:0005663//DNA replication factor C complex;GO:0005634//nucleus;GO:0005524//ATP binding;GO:0060255//regulation of mac…	BRCT domain type II;ATPase involved in DNA replication	Mismatch repair;Nucleotide excision repair;DNA replication	binding catalytic_activity	cell cell_part macromolecular_complex organelle organelle_part	biological_regulation cellular_process metabolic_process regulation_of_biological_process reproduction response_to_stimulus
P12615	12S seed storage globulin 1 OS=Avena sativa PE=2 SV=1	21.0425	11	464	10	58.508	8.53	0.875	0.0121	2.164	0.0001	1.172	0.0148	GO:0016023//cytoplasmic, membrane-bounded vesicle;GO:0045735//nutrient reservoir activity	--	--	nutrient_reservoir_activity	cell cell_part organelle
K3XG72	Importin subunit alpha OS=Setaria italica GN=LOC101768405 PE=3 SV=1	1.98198	1	2	1	59.927	5.81	0.723	0.1542	0.787	0.2417	0.496	0.0216	GO:0000278//mitotic cell cycle;GO:0005829//cytosol;GO:0008565//protein transporter activity;GO:0006396//RNA processing;GO:0006607//NLS-bearing protein import into nucleus;GO:0009536//plastid;GO:0005643//nuclear pore;GO:0008139//nuclear localization sequence binding;GO:0048522//positive regulation of cellular process;GO:0009410//response to xenobiotic stimulus;GO:0048471//perinuclear region of cyt…	Karyopherin (importin) alpha	--	binding transporter_activity	cell cell_part macromolecular_complex membrane-enclosed_lumen organelle organelle_part	biological_regulation cellular_process establishment_of_localization localization metabolic_process positive_regulation_of_biological_process regulation_of_biological_process response_to_stimulus
A0A176VU04	Pyruvate dehydrogenase E1 component subunit alpha OS=Marchantia polymorpha subsp. ruderalis GN=AXG93_1052s1020 PE=4 SV=1	2.75862	1	3	1	47.022	6.7	0.34	0.0001	0.78	0.1493	0.696	0.0924	GO:0004739//pyruvate dehydrogenase (acetyl-transferring) activity;GO:0055114//oxidation-reduction process;GO:0009941//chloroplast envelope;GO:0006086//acetyl-CoA biosynthetic process from pyruvate;GO:0009570//chloroplast stroma	Pyruvate/2-oxoglutarate dehydrogenase complex, dehydrogenase (E1) component, eukaryotic type, alpha subunit	Valine, leucine and isoleucine biosynthesis;Butanoate metabolism;Microbial metabolism in diverse environments;Citrate cycle (TCA cycle);Glycolysis / Gluconeogenesis;Pyruvate metabolism;Biosynthesis of secondary metabolites;Metabolic pathways	catalytic_activity	cell cell_part organelle organelle_part	cellular_process metabolic_process
A0A078GW24	BnaA04g17210D protein OS=Brassica napus GN=BnaA04g17210D PE=4 SV=1	1.73913	1	3	1	75.059	5.14	1.471	0.269	1.557	0.0021	1.745	0.0008	GO:0045893//positive regulation of transcription, DNA-templated;GO:0006098//pentose-phosphate shunt;GO:0010200//response to chitin;GO:0009651//response to salt stress;GO:0005730//nucleolus;GO:0046777//protein autophosphorylation;GO:0005643//nuclear pore;GO:0009753//response to jasmonic acid;GO:0004674//protein serine/threonine kinase activity;GO:0009658//chloroplast organization;GO:0009738//absci…	FOG: WD40 repeat;Serine/threonine protein kinase	Protein processing in endoplasmic reticulum;RNA transport	binding catalytic_activity	cell cell_part macromolecular_complex membrane-enclosed_lumen organelle organelle_part	biological_regulation cellular_component_organization_or_biogenesis cellular_process metabolic_process positive_regulation_of_biological_process regulation_of_biological_process response_to_stimulus signaling
F2DZF0	Mitochondrial fission 1 protein OS=Hordeum vulgare subsp. vulgare PE=2 SV=1	9.46746	1	3	1	18.458	6.33	0.45	0.0266	0.704	0.4168	0.53	0.0472	GO:0000266//mitochondrial fission;GO:0016021//integral component of membrane;GO:0016559//peroxisome fission	--	--		cell cell_part	cellular_component_organization_or_biogenesis cellular_process
A0A1Q3BBP4	GHMP_kinases_N domain-containing protein/Fucokinase domain-containing protein (Fragment) OS=Cephalotus follicularis GN=CFOL_v3_08769 PE=4 SV=1	1.4273	1	2	1	122.472	6.87	0.684	0.1983	0.464	0.0004	0.851	0.0526	GO:0016772//transferase activity, transferring phosphorus-containing groups;GO:0044249//cellular biosynthetic process;GO:1901576//organic substance biosynthetic process;GO:0044238//primary metabolic process;GO:0044763//single-organism cellular process;GO:0044711//single-organism biosynthetic process;GO:0006796//phosphate-containing compound metabolic process;GO:0000166//nucleotide binding	Predicted kinase related to galactokinase and mevalonate kinase	Metabolic pathways;Amino sugar and nucleotide sugar metabolism;Fructose and mannose metabolism	binding catalytic_activity		cellular_process metabolic_process
F8Q1M5	Thiamine thiazole synthase OS=Serpula lacrymans var. lacrymans (strain S7.3) GN=SERLA73DRAFT_183120 PE=3 SV=1	3.73832	1	2	1	34.319	6.32	1.596	0.0322	1.468	0.0693	1.284	0.1359	GO:0044710//single-organism metabolic process	Flavoprotein involved in thiazole biosynthesis	--
A0A1E5V9X3	Late embryogenesis abundant protein B19.4 OS=Dichanthelium oligosanthes GN=BAE44_0017043 PE=4 SV=1	16.3399	3	42	3	16.505	5.91	0.702	0.0001	0.411	0	0.466	0.0001	GO:0010162//seed dormancy process;GO:0009845//seed germination;GO:0009933//meristem structural organization;GO:0009909//regulation of flower development;GO:0009640//photomorphogenesis;GO:0051301//cell division;GO:0010228//vegetative to reproductive phase transition of meristem;GO:0016567//protein ubiquitination;GO:0019915//lipid storage;GO:0050826//response to freezing;GO:0048825//cotyledon devel…	General stress protein	--			biological_regulation cellular_process developmental_process localization metabolic_process multicellular_organismal_process regulation_of_biological_process reproduction reproductive_process response_to_stimulus signaling
A0A1D6B9G2	Phenylalanine ammonia-lyase OS=Triticum aestivum PE=3 SV=1	3.8822	2	4	1	80.401	6.49	0.628	0.1998	1.336	0.0155	2.739	0.0393	GO:0005737//cytoplasm;GO:0045548//phenylalanine ammonia-lyase activity;GO:0052883//tyrosine ammonia-lyase activity;GO:0009800//cinnamic acid biosynthetic process;GO:0006559//L-phenylalanine catabolic process	Histidine ammonia-lyase	Biosynthesis of secondary metabolites;Nitrogen metabolism;Metabolic pathways;Phenylalanine metabolism;Phenylpropanoid biosynthesis	catalytic_activity	cell cell_part	cellular_process metabolic_process
D8L9M8	RNA recognition domain containing protein,expressed OS=Triticum aestivum GN=TAA_ctg0464b.00230.1 PE=4 SV=1	6.15034	2	4	2	48.652	6.9	0.953	0.0529	0.522	0.0237	1.071	0.1553	GO:0043484//regulation of RNA splicing;GO:0003723//RNA binding;GO:0006397//mRNA processing;GO:0000932//cytoplasmic mRNA processing body;GO:0005634//nucleus;GO:0000166//nucleotide binding	--	--	binding	cell cell_part macromolecular_complex organelle	biological_regulation cellular_process metabolic_process regulation_of_biological_process
M5W3Q4	Laccase OS=Prunus persica GN=PRUPE_ppa015544mg PE=3 SV=1	2.48668	1	4	1	62.159	8.56	0.696	0.1469	0.645	0.0389	1.098	0.0909	GO:0010413//glucuronoxylan metabolic process;GO:0005507//copper ion binding;GO:0052716//hydroquinone:oxygen oxidoreductase activity;GO:0055114//oxidation-reduction process;GO:0016722//oxidoreductase activity, oxidizing metal ions;GO:0016023//cytoplasmic, membrane-bounded vesicle;GO:0045492//xylan biosynthetic process;GO:0009809//lignin biosynthetic process;GO:0046274//lignin catabolic process;GO:…	Putative multicopper oxidases	Microbial metabolism in diverse environments;Metabolic pathways;Nitrogen metabolism;Ascorbate and aldarate metabolism	binding catalytic_activity	cell cell_part extracellular_region organelle	cellular_component_organization_or_biogenesis cellular_process metabolic_process
A0A1J3DRE9	Arogenate dehydrogenase 1, chloroplastic (Fragment) OS=Noccaea caerulescens GN=GA_TR14137_c0_g1_i1_g.44234 PE=4 SV=1	1.53631	1	2	1	80.769	6.76	NA	NA	1.442	NA	0.587	0.0254	GO:0055114//oxidation-reduction process;GO:0006571//tyrosine biosynthetic process;GO:0004665//prephenate dehydrogenase (NADP+) activity;GO:0008977//prephenate dehydrogenase activity;GO:0006567//threonine catabolic process;GO:0009507//chloroplast	Prephenate dehydrogenase	--	catalytic_activity	cell cell_part organelle	cellular_process metabolic_process
A0A200QU53	Helicase Ercc3 OS=Macleaya cordata GN=BVC80_1787g47 PE=4 SV=1	1.29702	1	1	1	87.388	8.03	0.629	0.0113	0.523	0.0083	0.829	0.1631	GO:0006289//nucleotide-excision repair;GO:0032508//DNA duplex unwinding;GO:0006367//transcription initiation from RNA polymerase II promoter;GO:0004003//ATP-dependent DNA helicase activity;GO:0003677//DNA binding;GO:0005524//ATP binding;GO:0005737//cytoplasm	DNA or RNA helicases of superfamily II	Nucleotide excision repair	binding catalytic_activity	cell cell_part	cellular_process metabolic_process response_to_stimulus
Q60EM2	Os05g0455700 protein OS=Oryza sativa subsp. japonica GN=Os05g0455700 PE=2 SV=1	4.31894	1	1	1	31.609	9.54	0.619	0.1371	0.571	0.0467	0.57	0.0187	GO:0004845//uracil phosphoribosyltransferase activity;GO:0005829//cytosol;GO:0004849//uridine kinase activity;GO:0044206//UMP salvage;GO:0009570//chloroplast stroma;GO:0006223//uracil salvage;GO:0032502//developmental process;GO:0005525//GTP binding	Uracil phosphoribosyltransferase	Metabolic pathways;Pyrimidine metabolism	binding catalytic_activity	cell cell_part organelle organelle_part	cellular_process developmental_process metabolic_process
A0A0E0F8Z9	Non-specific lipid-transfer protein OS=Oryza meridionalis PE=3 SV=1	10.084	1	1	1	11.519	8.53	0.816	0.018	0.457	0.0002	0.62	0.0009	GO:0016023//cytoplasmic, membrane-bounded vesicle;GO:0006810//transport	--	--		cell cell_part organelle	establishment_of_localization localization
Q6T725	Glutelin OS=Oryza sativa subsp. japonica GN=GluB PE=2 SV=1	2.42424	2	79	2	56.54	7.93	0.746	0	1.942	0	1.046	0.0036	GO:0016023//cytoplasmic, membrane-bounded vesicle;GO:0006952//defense response;GO:0009279//cell outer membrane;GO:0045735//nutrient reservoir activity	--	--	nutrient_reservoir_activity	cell cell_part organelle	response_to_stimulus
A0A078IK47	BnaC07g06470D protein OS=Brassica napus GN=BnaC07g06470D PE=3 SV=1	0.910747	1	2	1	121.939	4.91	0.727	0.0056	0.605	0.0003	0.537	0.085	GO:0016458//gene silencing;GO:0006355//regulation of transcription, DNA-templated;GO:0040029//regulation of gene expression, epigenetic	--	--			biological_regulation cellular_process metabolic_process negative_regulation_of_biological_process regulation_of_biological_process
A0A176VHL8	Thioredoxin reductase OS=Marchantia polymorpha subsp. ruderalis GN=AXG93_4273s1090 PE=3 SV=1	2.35641	1	3	1	74.561	8.21	2.81	0.0003	2.926	0.0003	2.043	0.1819	GO:0005829//cytosol;GO:0048316//seed development;GO:0055114//oxidation-reduction process;GO:0016049//cell growth;GO:0045454//cell redox homeostasis;GO:0009941//chloroplast envelope;GO:0042964//thioredoxin biosynthetic process;GO:0009846//pollen germination;GO:0019430//removal of superoxide radicals;GO:0004791//thioredoxin-disulfide reductase activity	Thioredoxin reductase	Pyrimidine metabolism	antioxidant_activity catalytic_activity	cell cell_part organelle organelle_part	biological_regulation cellular_component_organization_or_biogenesis cellular_process developmental_process growth metabolic_process multi-organism_process multicellular_organismal_process regulation_of_biological_process reproduction reproductive_process response_to_stimulus
Q53WS2	Em protein OS=Triticum aestivum GN=Em-A1 PE=4 SV=1	51.0638	5	79	2	9.981	5.31	0.785	0.002	0.389	0.0001	0.362	0.0001	GO:0009737//response to abscisic acid;GO:0003677//DNA binding	--	--	binding		response_to_stimulus
A0A1W9EXB8	Murein lipoprotein OS=Pantoea vagans GN=BZ160_02665 PE=4 SV=1	15.3846	1	2	1	8.349	8.87	0.93	0.575	9.971	0.0161	1.873	NA	--	Murein lipoprotein	--
K3Z7G1	Lactoylglutathione lyase OS=Setaria italica GN=LOC101758217 PE=3 SV=1	6.74157	2	39	1	39.057	6.6	1.224	0.0194	1.297	0.0029	1.653	0.0041	GO:0019243//methylglyoxal catabolic process to D-lactate via S-lactoyl-glutathione;GO:0046872//metal ion binding;GO:0031977//thylakoid lumen;GO:0010319//stromule;GO:0009570//chloroplast stroma;GO:0004462//lactoylglutathione lyase activity	Lactoylglutathione lyase and related lyases	Pyruvate metabolism	binding catalytic_activity	cell cell_part organelle organelle_part	cellular_process metabolic_process
Q10PG5	Expressed protein OS=Oryza sativa subsp. japonica GN=LOC_Os03g13220 PE=2 SV=1	12.6016	2	8	2	27.968	4.96	0.325	0.0144	0.611	0.0155	0.785	0.0888	--	--	--
A7BGG1	ATP synthase subunit beta (Fragment) OS=Micrandropsis scleroxylon GN=atpB PE=3 SV=1	6.74847	2	3	2	52.579	5.4	0.639	0.2313	0.5	0.0346	0.765	0.0908	GO:0046933//proton-transporting ATP synthase activity, rotational mechanism;GO:0015991//ATP hydrolysis coupled proton transport;GO:0045261//proton-transporting ATP synthase complex, catalytic core F(1);GO:0015986//ATP synthesis coupled proton transport;GO:0009535//chloroplast thylakoid membrane;GO:0005524//ATP binding	F0F1-type ATP synthase, beta subunit	Oxidative phosphorylation;Metabolic pathways;Photosynthesis	binding transporter_activity	cell cell_part macromolecular_complex organelle organelle_part	cellular_process establishment_of_localization localization metabolic_process
A0A1D6BRP7	3-hydroxyisobutyrate dehydrogenase OS=Triticum aestivum PE=3 SV=1	4	1	2	1	37.336	8.35	0.643	0	0.986	0.7921	1.17	0.0156	GO:0006574//valine catabolic process;GO:0051287//NAD binding;GO:0008442//3-hydroxyisobutyrate dehydrogenase activity;GO:0004616//phosphogluconate dehydrogenase (decarboxylating) activity;GO:0005739//mitochondrion;GO:0055114//oxidation-reduction process	3-hydroxyisobutyrate dehydrogenase and related beta-hydroxyacid dehydrogenases	Limonene and pinene degradation;Valine, leucine and isoleucine degradation;Microbial metabolism in diverse environments;Biosynthesis of secondary metabolites;Metabolic pathways	binding catalytic_activity	cell cell_part organelle	cellular_process metabolic_process
F2EDF6	Elongation factor Ts, mitochondrial OS=Hordeum vulgare subsp. vulgare GN=EFTS PE=2 SV=1	3.95778	1	6	1	41.39	8.5	0.611	0.1452	0.615	0.0029	0.776	0.0005	GO:0003746//translation elongation factor activity;GO:0070125//mitochondrial translational elongation;GO:0005759//mitochondrial matrix	Translation elongation factor Ts	--	binding	cell cell_part membrane-enclosed_lumen organelle organelle_part	cellular_component_organization_or_biogenesis cellular_process metabolic_process
B8XPY7	Farnesyl pyrophosphate synthase OS=Chimonanthus praecox GN=FPPS PE=2 SV=1	3.07263	1	3	1	41.244	5.64	0.651	0.1005	0.559	0.047	0.686	0.1213	GO:0005737//cytoplasm;GO:0046872//metal ion binding;GO:0004337//geranyltranstransferase activity;GO:0033384//geranyl diphosphate biosynthetic process;GO:0006695//cholesterol biosynthetic process;GO:0004161//dimethylallyltranstransferase activity;GO:0045337//farnesyl diphosphate biosynthetic process	Geranylgeranyl pyrophosphate synthase	Terpenoid backbone biosynthesis;Metabolic pathways;Biosynthesis of secondary metabolites	binding catalytic_activity	cell cell_part	cellular_process metabolic_process
