# Supplementary material for: Comparative Time-Course Physiological Responses and Proteomic Analysis of Melatonin Priming on Promoting Germination in Aged Oat (Avena sativa L.) Seeds
Source: Int J Mol Sci. 2021 Jan 15;22(2):811. doi: 10.3390/ijms22020811 (PMC7830126; doi:10.3390/ijms22020811)
Supplement: Supplementary file 1 [file ijms-22-00811-s001.zip › ijms-1059791-supplementary/Supplementary Files/Table S3..xlsx]

## Sheet: Table S3
Table S3. The COG function annotation of DAPs in embryo of aged oat seeds after melatonin priming for various durations.
		T12 vs CK		T24 vs CK		T36 vs CK		Function Annotate			Gene Ontology
Accession	Description	FC	P-value	FC	P-value	FC	P-value	GO Annotate	COG Annotate	KEGG Annotate	Molecular Function	Cellular Component	Biological Process
[A] RNA processing and modification
A0A176VZJ5	Uncharacterized protein OS=Marchantia polymorpha subsp. ruderalis GN=AXG93_2145s1220 PE=4 SV=1	1.576	0.0207	1.206	0.3283	1.369	0.0205	GO:0005686//U2 snRNP;GO:0000398//mRNA splicing, via spliceosome;GO:0071011//precatalytic spliceosome;GO:0005684//U2-type spliceosomal complex;GO:0005689//U12-type spliceosomal complex;GO:0009536//plastid;GO:0071013//catalytic step 2 spliceosome	Splicing factor 3b, subunit 2	Spliceosome		cell cell_part macromolecular_complex organelle organelle_part	cellular_process metabolic_process
A0A0D9WI03	Uncharacterized protein OS=Leersia perrieri PE=4 SV=1	0.538	0.0274	0.718	0.1997	0.441	0.0307	GO:0034968//histone lysine methylation;GO:0042393//histone binding;GO:0008270//zinc ion binding;GO:0018024//histone-lysine N-methyltransferase activity;GO:0005694//chromosome;GO:0005634//nucleus	Predicted restriction endonuclease;Proteins containing SET domain;Myb superfamily proteins, including transcription factors and mRNA splicing factors	--	binding catalytic_activity	cell cell_part organelle	cellular_component_organization_or_biogenesis cellular_process metabolic_process
A0A1J3J7I8	Transcription factor MYB44 (Fragment) OS=Noccaea caerulescens GN=MP_TR20032_c0_g1_i1_g.57224 PE=4 SV=1	1.098	0.047	0.628	0.0257	0.741	0.1324	GO:0007165//signal transduction;GO:0009605//response to external stimulus	Myb superfamily proteins, including transcription factors and mRNA splicing factors	--			biological_regulation cellular_process regulation_of_biological_process response_to_stimulus signaling
A0A078FDF3	BnaA03g01920D protein OS=Brassica napus GN=BnaA03g01920D PE=4 SV=1	2.384	0.0154	2.415	0.2779	3.105	0.1021	GO:0044763//single-organism cellular process;GO:0008270//zinc ion binding;GO:0009791//post-embryonic development;GO:0070647//protein modification by small protein conjugation or removal;GO:0050896//response to stimulus;GO:0048608//reproductive structure development;GO:0005681//spliceosomal complex;GO:0044702//single organism reproductive process;GO:0048609//multicellular organismal reproductive p…	Splicing factor 3a, subunit 3	Spliceosome	binding	cell cell_part macromolecular_complex organelle organelle_part	biological_regulation cellular_process developmental_process metabolic_process multicellular_organismal_process regulation_of_biological_process reproduction reproductive_process response_to_stimulus
F2EDV2	Predicted protein OS=Hordeum vulgare subsp. vulgare PE=2 SV=1	0.514	0.0322	0.779	0.2559	1.443	0.2259	GO:0005685//U1 snRNP;GO:0003729//mRNA binding;GO:0006376//mRNA splice site selection;GO:0071004//U2-type prespliceosome	U1 snRNP component, mediates U1 snRNP association with cap-binding complex	--	binding	cell cell_part macromolecular_complex organelle organelle_part	cellular_component_organization_or_biogenesis cellular_process metabolic_process
[B] Chromatin structure and dynamics
F2EK54	Histone H2A OS=Hordeum vulgare subsp. vulgare PE=2 SV=1	0.608	0.0078	0.521	0.1276	0.917	0.5158	GO:0000790//nuclear chromatin;GO:0003677//DNA binding;GO:0006342//chromatin silencing;GO:0006334//nucleosome assembly	Histone H2A	--	binding	cell cell_part membrane-enclosed_lumen organelle organelle_part	biological_regulation cellular_component_organization_or_biogenesis cellular_process metabolic_process negative_regulation_of_biological_process regulation_of_biological_process
B6T3J3	Histone H2A OS=Zea mays PE=2 SV=1	0.429	NA	NA	NA	0.534	0.0237	GO:0000786//nucleosome;GO:0000790//nuclear chromatin;GO:0003677//DNA binding;GO:0006342//chromatin silencing;GO:0046982//protein heterodimerization activity	Histone H2A	--	binding	cell cell_part macromolecular_complex membrane-enclosed_lumen organelle organelle_part	biological_regulation cellular_process metabolic_process negative_regulation_of_biological_process regulation_of_biological_process
A0A0D3GU76	Uncharacterized protein OS=Oryza barthii PE=3 SV=1	2.887	0.0011	1.907	0.0081	4.032	0.0004	GO:0016301//kinase activity;GO:0006281//DNA repair;GO:0016773//phosphotransferase activity, alcohol group as acceptor;GO:0016310//phosphorylation	Phosphatidylinositol kinase and protein kinases of the PI-3 kinase family	--	catalytic_activity		cellular_process metabolic_process response_to_stimulus
M0U0F3	Uncharacterized protein OS=Musa acuminata subsp. malaccensis PE=4 SV=1	1.545	0.001	1.503	0.0005	1.42	0.0068	GO:0016021//integral component of membrane;GO:0005739//mitochondrion	Histones H3 and H4	--		cell cell_part organelle
[C] Energy production and conversion
F2E611	Succinate dehydrogenase [ubiquinone] flavoprotein subunit, mitochondrial OS=Hordeum vulgare subsp. vulgare PE=2 SV=1	0.52	0.0072	0.818	0.0199	1.004	0.9945	GO:0005618//cell wall;GO:0050897//cobalt ion binding;GO:0005749//mitochondrial respiratory chain complex II, succinate dehydrogenase complex (ubiquinone);GO:0006099//tricarboxylic acid cycle;GO:0005524//ATP binding;GO:0006121//mitochondrial electron transport, succinate to ubiquinone;GO:0050660//flavin adenine dinucleotide binding;GO:0008177//succinate dehydrogenase (ubiquinone) activity	Succinate dehydrogenase/fumarate reductase, flavoprotein subunit	Metabolic pathways;Biosynthesis of secondary metabolites;Oxidative phosphorylation;Citrate cycle (TCA cycle)	binding catalytic_activity	cell cell_part macromolecular_complex organelle organelle_part	cellular_process metabolic_process
I1MCD0	3-isopropylmalate dehydrogenase OS=Glycine max GN=LOC100810468 PE=3 SV=1	0.792	0.0998	0.652	0.0312	0.609	0.0723	GO:0051287//NAD binding;GO:0055114//oxidation-reduction process;GO:0003862//3-isopropylmalate dehydrogenase activity;GO:0006744//ubiquinone biosynthetic process;GO:0009941//chloroplast envelope;GO:0009579//thylakoid;GO:0000287//magnesium ion binding;GO:0009570//chloroplast stroma;GO:0009098//leucine biosynthetic process	Isocitrate/isopropylmalate dehydrogenase	Biosynthesis of secondary metabolites;Valine, leucine and isoleucine biosynthesis;Metabolic pathways	binding catalytic_activity	cell cell_part organelle organelle_part	cellular_process metabolic_process
A8CCK2	Chloroplastic glutathione reductase OS=Hordeum vulgare GN=HvGR1 PE=2 SV=1	0.639	0.1344	0.347	0.0039	1.026	0.9634	GO:0050660//flavin adenine dinucleotide binding;GO:0098869//cellular oxidant detoxification;GO:0004362//glutathione-disulfide reductase activity;GO:0050661//NADP binding;GO:0009407//toxin catabolic process;GO:0022900//electron transport chain;GO:0048481//plant ovule development;GO:0045454//cell redox homeostasis;GO:0009570//chloroplast stroma;GO:0009658//chloroplast organization;GO:0006749//gluta…	Pyruvate/2-oxoglutarate dehydrogenase complex, dihydrolipoamide dehydrogenase (E3) component, and related enzymes	Glutathione metabolism	antioxidant_activity binding catalytic_activity	cell cell_part organelle organelle_part	biological_regulation cellular_component_organization_or_biogenesis cellular_process developmental_process establishment_of_localization localization metabolic_process multicellular_organismal_process regulation_of_biological_process reproduction reproductive_process
K3Y6Y6	Uncharacterized protein OS=Setaria italica GN=LOC101765211 PE=4 SV=1	0.655	0.0241	NA	NA	1.163	0.0221	GO:0016624//oxidoreductase activity, acting on the aldehyde or oxo group of donors, disulfide as acceptor;GO:0055114//oxidation-reduction process	Pyruvate/2-oxoglutarate dehydrogenase complex, dehydrogenase (E1) component, eukaryotic type, alpha subunit	Valine, leucine and isoleucine degradation;Metabolic pathways;Biosynthesis of secondary metabolites	catalytic_activity		metabolic_process
Q6Z9G0	Glyceraldehyde-3-phosphate dehydrogenase OS=Oryza sativa subsp. japonica GN=Os08g0440800 PE=2 SV=1	1.16	0.7688	1.683	0.0828	2.091	0.0355	GO:0004029//aldehyde dehydrogenase (NAD) activity;GO:0008886//glyceraldehyde-3-phosphate dehydrogenase (NADP+) (non-phosphorylating) activity;GO:0005829//cytosol;GO:0009013//succinate-semialdehyde dehydrogenase [NAD(P)+] activity;GO:0004777//succinate-semialdehyde dehydrogenase (NAD+) activity;GO:0055114//oxidation-reduction process	NAD-dependent aldehyde dehydrogenases	Microbial metabolism in diverse environments;Tyrosine metabolism;Butanoate metabolism;Metabolic pathways;Alanine, aspartate and glutamate metabolism;Glycine, serine and threonine metabolism;Glycolysis / Gluconeogenesis	catalytic_activity	cell cell_part	metabolic_process
A0A1D5YPG3	Malate dehydrogenase OS=Triticum aestivum PE=3 SV=1	0.722	0.014	0.677	0.0313	0.594	0.0218	GO:0044272//sulfur compound biosynthetic process;GO:0009108//coenzyme biosynthetic process;GO:0008652//cellular amino acid biosynthetic process;GO:0009695//jasmonic acid biosynthetic process;GO:0009965//leaf morphogenesis;GO:0006097//glyoxylate cycle;GO:0016117//carotenoid biosynthetic process;GO:0010363//regulation of plant-type hypersensitive response;GO:0043085//positive regulation of catalyti…	Malate/lactate dehydrogenases	Carbon fixation in photosynthetic organisms;Citrate cycle (TCA cycle);Glyoxylate and dicarboxylate metabolism;Microbial metabolism in diverse environments;Biosynthesis of secondary metabolites;Pyruvate metabolism;Metabolic pathways	catalytic_activity	cell cell_part extracellular_region organelle organelle_part	biological_regulation cellular_component_organization_or_biogenesis cellular_process death developmental_process establishment_of_localization immune_system_process localization metabolic_process multi-organism_process multicellular_organismal_process negative_regulation_of_biological_process positive_regulation_of_biological_process regulation_of_biological_process response_to_stimulus signaling
A0A0D3EN96	Dihydrolipoyl dehydrogenase OS=Oryza barthii PE=3 SV=1	1.288	0.1383	1.551	0.0333	1.475	0.0628	GO:0005507//copper ion binding;GO:0042744//hydrogen peroxide catabolic process;GO:0022900//electron transport chain;GO:0008270//zinc ion binding;GO:0005747//mitochondrial respiratory chain complex I;GO:0050897//cobalt ion binding;GO:0045454//cell redox homeostasis;GO:0005524//ATP binding;GO:0050660//flavin adenine dinucleotide binding;GO:0004148//dihydrolipoyl dehydrogenase activity;GO:0015036//d…	Pyruvate/2-oxoglutarate dehydrogenase complex, dihydrolipoamide dehydrogenase (E3) component, and related enzymes	Pyruvate metabolism;Glycolysis / Gluconeogenesis;Glycine, serine and threonine metabolism;Biosynthesis of secondary metabolites;Metabolic pathways;Microbial metabolism in diverse environments;Valine, leucine and isoleucine degradation;Citrate cycle (TCA cycle)	binding catalytic_activity	cell cell_part extracellular_region macromolecular_complex organelle organelle_part	biological_regulation cellular_process metabolic_process regulation_of_biological_process response_to_stimulus
F2DVJ4	Predicted protein OS=Hordeum vulgare subsp. vulgare PE=2 SV=1	0.645	0.0848	0.655	0.0198	0.602	0.0018	GO:0009941//chloroplast envelope;GO:0009611//response to wounding;GO:0016126//sterol biosynthetic process;GO:0009805//coumarin biosynthetic process;GO:0008270//zinc ion binding;GO:0004739//pyruvate dehydrogenase (acetyl-transferring) activity;GO:0010240//plastid pyruvate dehydrogenase complex;GO:0048868//pollen tube development;GO:0006633//fatty acid biosynthetic process;GO:0006084//acetyl-CoA me…	Pyruvate/2-oxoglutarate dehydrogenase complex, dehydrogenase (E1) component, eukaryotic type, beta subunit	Valine, leucine and isoleucine biosynthesis;Citrate cycle (TCA cycle);Microbial metabolism in diverse environments;Butanoate metabolism;Metabolic pathways;Biosynthesis of secondary metabolites;Pyruvate metabolism;Glycolysis / Gluconeogenesis	binding catalytic_activity	cell cell_part macromolecular_complex organelle organelle_part	biological_regulation cellular_process developmental_process metabolic_process multi-organism_process multicellular_organismal_process reproduction reproductive_process response_to_stimulus
A0A1J3DH40	D-lactate dehydrogenase [cytochrome], mitochondrial (Fragment) OS=Noccaea caerulescens GN=GA_TR6516_c0_g1_i1_g.21871 PE=4 SV=1	0.234	0.0023	0.535	0.0096	0.618	0.0294	GO:0055114//oxidation-reduction process;GO:0051596//methylglyoxal catabolic process;GO:0008891//glycolate oxidase activity;GO:0042802//identical protein binding;GO:0005524//ATP binding;GO:0050660//flavin adenine dinucleotide binding;GO:0019154//glycolate dehydrogenase activity	FAD/FMN-containing dehydrogenases	Ascorbate and aldarate metabolism;Metabolic pathways;Pyruvate metabolism;Biosynthesis of secondary metabolites	binding catalytic_activity		cellular_process metabolic_process
E9KIV6	ATP synthase subunit alpha, chloroplastic OS=Oryza meridionalis GN=atpA PE=3 SV=1	0.725	0.1739	0.699	0.1566	0.627	0.0049	GO:0046961//proton-transporting ATPase activity, rotational mechanism;GO:0046933//proton-transporting ATP synthase activity, rotational mechanism;GO:0015991//ATP hydrolysis coupled proton transport;GO:0045261//proton-transporting ATP synthase complex, catalytic core F(1);GO:0015986//ATP synthesis coupled proton transport;GO:0009535//chloroplast thylakoid membrane;GO:0005886//plasma membrane;GO:00…	F0F1-type ATP synthase, alpha subunit	Oxidative phosphorylation;Photosynthesis;Metabolic pathways	binding catalytic_activity transporter_activity	cell cell_part macromolecular_complex organelle organelle_part	cellular_process establishment_of_localization localization metabolic_process
Q0JD42	Protein disulfide isomerase-like 5-2 OS=Oryza sativa subsp. japonica GN=PDIL5-2 PE=2 SV=2	1.603	0.001	1.573	0.0031	1.192	0.2855	GO:0009086//methionine biosynthetic process;GO:0016021//integral component of membrane;GO:0003756//protein disulfide isomerase activity;GO:0034976//response to endoplasmic reticulum stress;GO:0006457//protein folding;GO:0030244//cellulose biosynthetic process;GO:0009506//plasmodesma;GO:0045454//cell redox homeostasis;GO:0016023//cytoplasmic, membrane-bounded vesicle;GO:0009505//plant-type cell wa…	Thiol-disulfide isomerase and thioredoxins	Protein processing in endoplasmic reticulum	catalytic_activity	cell cell_part organelle organelle_part symplast	biological_regulation cellular_process establishment_of_localization localization metabolic_process regulation_of_biological_process response_to_stimulus
A0A0D3H523	Uncharacterized protein OS=Oryza barthii PE=3 SV=1	0.578	0.0068	0.614	0.0898	0.89	0.3558	GO:0005829//cytosol;GO:0009506//plasmodesma;GO:0008964//phosphoenolpyruvate carboxylase activity;GO:0015977//carbon fixation;GO:0006099//tricarboxylic acid cycle;GO:0019375//galactolipid biosynthetic process;GO:0015979//photosynthesis;GO:0009507//chloroplast;GO:0016036//cellular response to phosphate starvation;GO:0005886//plasma membrane;GO:0048046//apoplast	Phosphoenolpyruvate carboxylase	Metabolic pathways;Pyruvate metabolism;Microbial metabolism in diverse environments;Carbon fixation in photosynthetic organisms	catalytic_activity	cell cell_part extracellular_region organelle symplast	cellular_process metabolic_process response_to_stimulus
B6U3U9	Cytochrome b5 OS=Zea mays PE=2 SV=1	2.274	0.0043	1.877	0.001	1.999	0.0002	GO:0016021//integral component of membrane;GO:0055114//oxidation-reduction process;GO:0046872//metal ion binding;GO:0005774//vacuolar membrane;GO:0009535//chloroplast thylakoid membrane;GO:0020037//heme binding;GO:0005789//endoplasmic reticulum membrane;GO:0019745//pentacyclic triterpenoid biosynthetic process;GO:0005886//plasma membrane;GO:0016126//sterol biosynthetic process	Cytochrome b involved in lipid metabolism	Nitrogen metabolism	binding	cell cell_part organelle organelle_part	cellular_process metabolic_process
A0A1D6BSW3	Aconitate hydratase OS=Triticum aestivum PE=3 SV=1	0.77	0.1252	0.587	0.0009	0.796	0.2243	GO:0005774//vacuolar membrane;GO:0051788//response to misfolded protein;GO:0009853//photorespiration;GO:0006094//gluconeogenesis;GO:0006101//citrate metabolic process;GO:0006833//water transport;GO:0051539//4 iron, 4 sulfur cluster binding;GO:0006102//isocitrate metabolic process;GO:0006097//glyoxylate cycle;GO:0015979//photosynthesis;GO:0080129//proteasome core complex assembly;GO:0010039//respo…	Aconitase A	Biosynthesis of secondary metabolites;Metabolic pathways;Citrate cycle (TCA cycle);Glyoxylate and dicarboxylate metabolism;Microbial metabolism in diverse environments	binding catalytic_activity	cell cell_part organelle organelle_part	biological_regulation cellular_component_organization_or_biogenesis cellular_process establishment_of_localization localization metabolic_process regulation_of_biological_process response_to_stimulus signaling
B6TUA2	Acetyltransferase component of pyruvate dehydrogenase complex OS=Zea mays PE=2 SV=1	1.48	0.0154	1.629	0.0216	1.034	0.7835	GO:0009941//chloroplast envelope;GO:0045254//pyruvate dehydrogenase complex;GO:0006090//pyruvate metabolic process;GO:0005507//copper ion binding;GO:0046686//response to cadmium ion;GO:0004742//dihydrolipoyllysine-residue acetyltransferase activity;GO:0005759//mitochondrial matrix	Pyruvate/2-oxoglutarate dehydrogenase complex, dihydrolipoamide acyltransferase (E2) component, and related enzymes	Microbial metabolism in diverse environments;Citrate cycle (TCA cycle);Metabolic pathways;Pyruvate metabolism;Glycolysis / Gluconeogenesis;Biosynthesis of secondary metabolites	binding catalytic_activity	cell cell_part macromolecular_complex membrane-enclosed_lumen organelle organelle_part	cellular_process metabolic_process response_to_stimulus
K7KKW1	Uncharacterized protein OS=Glycine max GN=GLYMA_04G181100 PE=4 SV=1	0.977	0.5381	1.134	0.2338	0.312	0.0008	GO:0004029//aldehyde dehydrogenase (NAD) activity;GO:0008152//metabolic process;GO:0005739//mitochondrion	NAD-dependent aldehyde dehydrogenases	Metabolic pathways;Biosynthesis of secondary metabolites;Glycerolipid metabolism;Pyruvate metabolism;Glycolysis / Gluconeogenesis;Arginine and proline metabolism;Lysine degradation;beta-Alanine metabolism;Fatty acid metabolism;Histidine metabolism;Tryptophan metabolism;Valine, leucine and isoleucine degradation;Microbial metabolism in diverse environments;Limonene and pinene degradation;Pentose a…	catalytic_activity	cell cell_part organelle	metabolic_process
T0JUV9	Uncharacterized protein OS=Colletotrichum gloeosporioides (strain Cg-14) GN=CGLO_16919 PE=3 SV=1	1.822	0.0028	1.117	0.0717	1.42	0.0108	GO:0044763//single-organism cellular process;GO:0043231//intracellular membrane-bounded organelle;GO:0044444//cytoplasmic part;GO:0008152//metabolic process	Thioredoxin domain-containing protein;Thiol-disulfide isomerase and thioredoxins	Protein processing in endoplasmic reticulum		cell cell_part organelle	metabolic_process
A0A096QRL3	Nana plant2 OS=Zea mays GN=ZEAMMB73_Zm00001d014887 PE=4 SV=1	2.782	0.0372	2.621	0.0452	3.186	0.0262	GO:0005774//vacuolar membrane;GO:0050660//flavin adenine dinucleotide binding;GO:0048653//anther development;GO:0016126//sterol biosynthetic process;GO:0009825//multidimensional cell growth;GO:0009664//plant-type cell wall organization;GO:0010075//regulation of meristem growth;GO:0050614//delta24-sterol reductase activity;GO:0043481//anthocyanin accumulation in tissues in response to UV light;GO:…	FAD/FMN-containing dehydrogenases	Biosynthesis of secondary metabolites;Metabolic pathways;Steroid biosynthesis	binding catalytic_activity	cell cell_part organelle organelle_part	biological_regulation cellular_component_organization_or_biogenesis cellular_process developmental_process growth metabolic_process multicellular_organismal_process pigmentation regulation_of_biological_process reproduction reproductive_process response_to_stimulus
A0A0D3FSQ6	Uncharacterized protein OS=Oryza barthii PE=4 SV=1	1.083	0.9568	1.701	0.0032	1.498	0.1732	GO:0055114//oxidation-reduction process;GO:0019243//methylglyoxal catabolic process to D-lactate via S-lactoyl-glutathione;GO:0009055//electron carrier activity;GO:0006552//leucine catabolic process;GO:0015996//chlorophyll catabolic process;GO:0005759//mitochondrial matrix	Electron transfer flavoprotein, beta subunit	--	electron_carrier_activity	cell cell_part membrane-enclosed_lumen organelle organelle_part	cellular_process metabolic_process
F2CXJ8	Predicted protein OS=Hordeum vulgare subsp. vulgare PE=2 SV=1	0.385	0.0043	NA	NA	0.312	0.0024	GO:0047345//ribose-5-phosphate adenylyltransferase activity;GO:0006012//galactose metabolic process;GO:0008108//UDP-glucose:hexose-1-phosphate uridylyltransferase activity;GO:0008270//zinc ion binding;GO:0080040//positive regulation of cellular response to phosphate starvation	Galactose-1-phosphate uridylyltransferase	Galactose metabolism;Amino sugar and nucleotide sugar metabolism;Metabolic pathways	binding catalytic_activity		biological_regulation cellular_process metabolic_process positive_regulation_of_biological_process regulation_of_biological_process response_to_stimulus
A0A077RTG8	Malate dehydrogenase OS=Triticum aestivum GN=TRAES_3BF087800010CFD_c1 PE=3 SV=1	1.054	0.4319	0.936	0.1606	0.316	0.0014	GO:0030060//L-malate dehydrogenase activity;GO:0009853//photorespiration;GO:0006094//gluconeogenesis;GO:0048046//apoplast;GO:0006833//water transport;GO:0016020//membrane;GO:0009507//chloroplast;GO:0005618//cell wall;GO:0006972//hyperosmotic response;GO:0006108//malate metabolic process;GO:0006099//tricarboxylic acid cycle;GO:0007030//Golgi organization;GO:0006096//glycolytic process;GO:0009266//…	Malate/lactate dehydrogenases	Biosynthesis of secondary metabolites;Pyruvate metabolism;Metabolic pathways;Carbon fixation in photosynthetic organisms;Citrate cycle (TCA cycle);Glyoxylate and dicarboxylate metabolism;Microbial metabolism in diverse environments	binding catalytic_activity	cell cell_part extracellular_region organelle	cellular_component_organization_or_biogenesis cellular_process establishment_of_localization localization metabolic_process response_to_stimulus
A0A1D5WS24	Isocitrate dehydrogenase [NADP] OS=Triticum aestivum PE=3 SV=1	0.768	0.5655	0.455	0.0496	1.181	0.1315	GO:0051788//response to misfolded protein;GO:0009853//photorespiration;GO:0006094//gluconeogenesis;GO:0048046//apoplast;GO:0051287//NAD binding;GO:0006833//water transport;GO:0051049//regulation of transport;GO:0006102//isocitrate metabolic process;GO:0006097//glyoxylate cycle;GO:0006739//NADP metabolic process;GO:0080129//proteasome core complex assembly;GO:0042742//defense response to bacterium…	Isocitrate dehydrogenases	Glutathione metabolism;Biosynthesis of secondary metabolites;Peroxisome;Metabolic pathways;Microbial metabolism in diverse environments;Citrate cycle (TCA cycle)	binding catalytic_activity	cell cell_part extracellular_region organelle organelle_part symplast	biological_regulation cellular_component_organization_or_biogenesis cellular_process establishment_of_localization localization metabolic_process multi-organism_process regulation_of_biological_process response_to_stimulus
H9CWE9	12-oxo-phytodienoic acid reductase OS=Triticum aestivum GN=OPR1 PE=2 SV=1	3.499	0.033	4.034	0.0355	4.771	0.0185	GO:0009695//jasmonic acid biosynthetic process;GO:0031408//oxylipin biosynthetic process;GO:0006952//defense response;GO:0003959//NADPH dehydrogenase activity;GO:0016629//12-oxophytodienoate reductase activity;GO:0010181//FMN binding;GO:0005829//cytosol;GO:0055114//oxidation-reduction process	NADH:flavin oxidoreductases, Old Yellow Enzyme family	alpha-Linolenic acid metabolism;Metabolic pathways	binding catalytic_activity	cell cell_part	cellular_process metabolic_process response_to_stimulus
E3QHU5	FAD binding domain-containing protein OS=Colletotrichum graminicola (strain M1.001 / M2 / FGSC 10212) GN=GLRG_05577 PE=4 SV=1	1.47	0.0001	1.12	0.1375	1.632	0.0414	GO:0044710//single-organism metabolic process;GO:0016491//oxidoreductase activity	2-polyprenyl-6-methoxyphenol hydroxylase and related FAD-dependent oxidoreductases	Microbial metabolism in diverse environments;Ubiquinone and other terpenoid-quinone biosynthesis;Metabolic pathways;Biosynthesis of secondary metabolites	catalytic_activity
Q10S34	Aconitate hydratase OS=Oryza sativa subsp. japonica GN=LOC_Os03g04410 PE=3 SV=1	1.68	0.0076	1.206	0.1089	1.602	0.0193	GO:0005774//vacuolar membrane;GO:0051788//response to misfolded protein;GO:0048027//mRNA 5'-UTR binding;GO:0009853//photorespiration;GO:0006094//gluconeogenesis;GO:0006101//citrate metabolic process;GO:0048046//apoplast;GO:0006833//water transport;GO:0051539//4 iron, 4 sulfur cluster binding;GO:0006102//isocitrate metabolic process;GO:0006007//glucose catabolic process;GO:0006097//glyoxylate cycl…	Aconitase A	Metabolic pathways;Biosynthesis of secondary metabolites;Glyoxylate and dicarboxylate metabolism;Microbial metabolism in diverse environments;Citrate cycle (TCA cycle)	binding catalytic_activity	cell cell_part extracellular_region organelle organelle_part symplast	biological_regulation cellular_component_organization_or_biogenesis cellular_process establishment_of_localization localization metabolic_process regulation_of_biological_process response_to_stimulus signaling
A0A1J3JHF1	S-(hydroxymethyl)glutathione dehydrogenase (Fragment) OS=Noccaea caerulescens GN=MP_TR15581_c0_g1_i1_g.44566 PE=3 SV=1	2.11	0.0164	1.998	0.0101	1.837	0.0157	GO:0005737//cytoplasm;GO:0008270//zinc ion binding;GO:0051903//S-(hydroxymethyl)glutathione dehydrogenase activity;GO:0006069//ethanol oxidation;GO:0004022//alcohol dehydrogenase (NAD) activity	Zn-dependent alcohol dehydrogenases, class III	Biosynthesis of secondary metabolites;Glycolysis / Gluconeogenesis;Metabolic pathways;Tyrosine metabolism;Fatty acid metabolism;Microbial metabolism in diverse environments	binding catalytic_activity	cell cell_part	metabolic_process
F2E0P8	Predicted protein OS=Hordeum vulgare subsp. vulgare PE=2 SV=1	1.056	0.975	0.716	0.2733	1.563	0.0178	GO:0044260//cellular macromolecule metabolic process;GO:0008616//queuosine biosynthetic process;GO:0005737//cytoplasm;GO:0045454//cell redox homeostasis;GO:0008479//queuine tRNA-ribosyltransferase activity;GO:0005524//ATP binding;GO:0006325//chromatin organization;GO:1902589//single-organism organelle organization	Thiol-disulfide isomerase and thioredoxins	--	binding catalytic_activity	cell cell_part	biological_regulation cellular_component_organization_or_biogenesis cellular_process metabolic_process regulation_of_biological_process
A0A1Y1IP08	Electron transfer flavoprotein ubiquinone oxidoreductase OS=Klebsormidium flaccidum GN=KFL_010220020 PE=4 SV=1	0.623	0.0021	0.896	0.0153	0.901	0.3622	GO:0019752//carboxylic acid metabolic process;GO:0044282//small molecule catabolic process;GO:0004174//electron-transferring-flavoprotein dehydrogenase activity;GO:0044248//cellular catabolic process;GO:0005488//binding;GO:0055114//oxidation-reduction process;GO:0005739//mitochondrion;GO:1901575//organic substance catabolic process;GO:0016020//membrane	Dehydrogenases (flavoproteins)	--	binding catalytic_activity	cell cell_part organelle	cellular_process metabolic_process
K3XI58	Uncharacterized protein OS=Setaria italica GN=LOC101753956 PE=4 SV=1	0.808	0.3372	0.394	0.0046	0.906	0.2995	GO:0015991//ATP hydrolysis coupled proton transport;GO:0033179//proton-transporting V-type ATPase, V0 domain;GO:0015078//hydrogen ion transmembrane transporter activity	Archaeal/vacuolar-type H+-ATPase subunit C	Phagosome;Oxidative phosphorylation;Metabolic pathways	transporter_activity	cell cell_part macromolecular_complex	cellular_process establishment_of_localization localization
A0A176VU04	Pyruvate dehydrogenase E1 component subunit alpha OS=Marchantia polymorpha subsp. ruderalis GN=AXG93_1052s1020 PE=4 SV=1	0.34	0.0001	0.78	0.1493	0.696	0.0924	GO:0004739//pyruvate dehydrogenase (acetyl-transferring) activity;GO:0055114//oxidation-reduction process;GO:0009941//chloroplast envelope;GO:0006086//acetyl-CoA biosynthetic process from pyruvate;GO:0009570//chloroplast stroma	Pyruvate/2-oxoglutarate dehydrogenase complex, dehydrogenase (E1) component, eukaryotic type, alpha subunit	Valine, leucine and isoleucine biosynthesis;Butanoate metabolism;Microbial metabolism in diverse environments;Citrate cycle (TCA cycle);Glycolysis / Gluconeogenesis;Pyruvate metabolism;Biosynthesis of secondary metabolites;Metabolic pathways	catalytic_activity	cell cell_part organelle organelle_part	cellular_process metabolic_process
A0A0D3FDY7	Uncharacterized protein OS=Oryza barthii PE=4 SV=1	1.527	0.0032	1.55	0.0482	1.882	0.005	GO:0071949//FAD binding;GO:0004497//monooxygenase activity;GO:0044550//secondary metabolite biosynthetic process;GO:0055114//oxidation-reduction process	2-polyprenyl-6-methoxyphenol hydroxylase and related FAD-dependent oxidoreductases	Biosynthesis of secondary metabolites;Metabolic pathways;Carotenoid biosynthesis	binding catalytic_activity		metabolic_process
A0A0D3GV80	Uncharacterized protein OS=Oryza barthii PE=3 SV=1	0.603	0.0061	0.645	0.0283	0.66	0.2242	GO:0009086//methionine biosynthetic process;GO:0055114//oxidation-reduction process;GO:0016023//cytoplasmic, membrane-bounded vesicle;GO:0000394//RNA splicing, via endonucleolytic cleavage and ligation;GO:0004029//aldehyde dehydrogenase (NAD) activity;GO:0005783//endoplasmic reticulum	NAD-dependent aldehyde dehydrogenases	Glycine, serine and threonine metabolism	catalytic_activity	cell cell_part organelle	cellular_process metabolic_process
A7BGG1	ATP synthase subunit beta (Fragment) OS=Micrandropsis scleroxylon GN=atpB PE=3 SV=1	0.639	0.2313	0.5	0.0346	0.765	0.0908	GO:0046933//proton-transporting ATP synthase activity, rotational mechanism;GO:0015991//ATP hydrolysis coupled proton transport;GO:0045261//proton-transporting ATP synthase complex, catalytic core F(1);GO:0015986//ATP synthesis coupled proton transport;GO:0009535//chloroplast thylakoid membrane;GO:0005524//ATP binding	F0F1-type ATP synthase, beta subunit	Oxidative phosphorylation;Metabolic pathways;Photosynthesis	binding transporter_activity	cell cell_part macromolecular_complex organelle organelle_part	cellular_process establishment_of_localization localization metabolic_process
[D] Cell cycle control, cell division, chromosome partitioning
A0A0D9WI03	Uncharacterized protein OS=Leersia perrieri PE=4 SV=1	0.538	0.0274	0.718	0.1997	0.441	0.0307	GO:0034968//histone lysine methylation;GO:0042393//histone binding;GO:0008270//zinc ion binding;GO:0018024//histone-lysine N-methyltransferase activity;GO:0005694//chromosome;GO:0005634//nucleus	Predicted restriction endonuclease;Proteins containing SET domain;Myb superfamily proteins, including transcription factors and mRNA splicing factors	--	binding catalytic_activity	cell cell_part organelle	cellular_component_organization_or_biogenesis cellular_process metabolic_process
A0A0D3FUA5	Uncharacterized protein OS=Oryza barthii PE=4 SV=1	1.052	0.7611	0.754	0.2435	0.481	0.0115	GO:0006406//mRNA export from nucleus;GO:0008565//protein transporter activity;GO:0008536//Ran GTPase binding;GO:0035280//miRNA loading onto RISC involved in gene silencing by miRNA;GO:0005829//cytosol;GO:0005635//nuclear envelope;GO:0007165//signal transduction;GO:0009165//nucleotide biosynthetic process;GO:0006606//protein import into nucleus	Importin, protein involved in nuclear import;CAS/CSE protein involved in chromosome segregation	--	binding transporter_activity	cell cell_part organelle organelle_part	biological_regulation cellular_component_organization_or_biogenesis cellular_process establishment_of_localization localization metabolic_process negative_regulation_of_biological_process regulation_of_biological_process response_to_stimulus signaling
A0A1J3J7I8	Transcription factor MYB44 (Fragment) OS=Noccaea caerulescens GN=MP_TR20032_c0_g1_i1_g.57224 PE=4 SV=1	1.098	0.047	0.628	0.0257	0.741	0.1324	GO:0007165//signal transduction;GO:0009605//response to external stimulus	Myb superfamily proteins, including transcription factors and mRNA splicing factors	--			biological_regulation cellular_process regulation_of_biological_process response_to_stimulus signaling
A0A1Q3B4R2	G10 domain-containing protein OS=Cephalotus follicularis GN=CFOL_v3_06388 PE=4 SV=1	0.68	0.0899	0.553	0.0269	0.965	0.6512	GO:0005681//spliceosomal complex;GO:0000398//mRNA splicing, via spliceosome;GO:0005829//cytosol	Cell cycle control protein, G10 family	Spliceosome		cell cell_part macromolecular_complex organelle organelle_part	cellular_process metabolic_process
A0A0D3GU76	Uncharacterized protein OS=Oryza barthii PE=3 SV=1	2.887	0.0011	1.907	0.0081	4.032	0.0004	GO:0016301//kinase activity;GO:0006281//DNA repair;GO:0016773//phosphotransferase activity, alcohol group as acceptor;GO:0016310//phosphorylation	Phosphatidylinositol kinase and protein kinases of the PI-3 kinase family	--	catalytic_activity		cellular_process metabolic_process response_to_stimulus
[E] Amino acid transport and metabolism
K3XHF8	Carboxypeptidase OS=Setaria italica GN=LOC101769223 PE=3 SV=1	0.864	0.16	1.656	0.0012	0.928	0.4389	GO:0004185//serine-type carboxypeptidase activity;GO:0005773//vacuole;GO:0007020//microtubule nucleation;GO:0016023//cytoplasmic, membrane-bounded vesicle;GO:0051603//proteolysis involved in cellular protein catabolic process	Carboxypeptidase C (cathepsin A)	Cyanoamino acid metabolism;Metabolic pathways	catalytic_activity	cell cell_part organelle	cellular_component_organization_or_biogenesis cellular_process metabolic_process
K3YSH3	4-hydroxyphenylpyruvate dioxygenase OS=Setaria italica GN=LOC101764497 PE=3 SV=1	1.329	0.0317	1.514	0.0345	1.127	0.1945	GO:0046872//metal ion binding;GO:0006572//tyrosine catabolic process;GO:0003868//4-hydroxyphenylpyruvate dioxygenase activity;GO:0006559//L-phenylalanine catabolic process;GO:0009536//plastid;GO:0055114//oxidation-reduction process	4-hydroxyphenylpyruvate dioxygenase and related hemolysins	Ubiquinone and other terpenoid-quinone biosynthesis;Metabolic pathways;Phenylalanine metabolism;Tyrosine metabolism	binding catalytic_activity	cell cell_part organelle	cellular_process metabolic_process
I1MCD0	3-isopropylmalate dehydrogenase OS=Glycine max GN=LOC100810468 PE=3 SV=1	0.792	0.0998	0.652	0.0312	0.609	0.0723	GO:0051287//NAD binding;GO:0055114//oxidation-reduction process;GO:0003862//3-isopropylmalate dehydrogenase activity;GO:0006744//ubiquinone biosynthetic process;GO:0009941//chloroplast envelope;GO:0009579//thylakoid;GO:0000287//magnesium ion binding;GO:0009570//chloroplast stroma;GO:0009098//leucine biosynthetic process	Isocitrate/isopropylmalate dehydrogenase	Biosynthesis of secondary metabolites;Valine, leucine and isoleucine biosynthesis;Metabolic pathways	binding catalytic_activity	cell cell_part organelle organelle_part	cellular_process metabolic_process
F2E192	Predicted protein OS=Hordeum vulgare subsp. vulgare PE=2 SV=1	1.054	0.7022	1.526	0.0094	1.662	0.0022	GO:0042626//ATPase activity, coupled to transmembrane movement of substances;GO:0005886//plasma membrane;GO:0055085//transmembrane transport;GO:0005524//ATP binding;GO:0016021//integral component of membrane;GO:0008152//metabolic process	ABC-type antimicrobial peptide transport system, ATPase component;ABC-type multidrug transport system, ATPase component;ABC-type polar amino acid transport system, ATPase component	ABC transporters;Spliceosome	binding catalytic_activity transporter_activity	cell cell_part	cellular_process establishment_of_localization localization metabolic_process
Q42699	5-methyltetrahydropteroyltriglutamate--homocysteine methyltransferase OS=Catharanthus roseus GN=METE PE=2 SV=1	1.694	0.0089	1.408	0.0046	1.506	0.0691	GO:0005829//cytosol;GO:0005507//copper ion binding;GO:0009086//methionine biosynthetic process;GO:0008705//methionine synthase activity;GO:0008270//zinc ion binding;GO:0005777//peroxisome;GO:0009506//plasmodesma;GO:0009941//chloroplast envelope;GO:0003871//5-methyltetrahydropteroyltriglutamate-homocysteine S-methyltransferase activity;GO:0032259//methylation;GO:0005774//vacuolar membrane;GO:00095…	Methionine synthase II (cobalamin-independent)	Metabolic pathways;Cysteine and methionine metabolism;Biosynthesis of secondary metabolites	binding catalytic_activity	cell cell_part extracellular_region organelle organelle_part symplast	cellular_process metabolic_process
B6TMW7	Transaminase/ transferase isoform 1 OS=Zea mays GN=100285201 PE=2 SV=1	1.716	0.0775	2.051	0.0366	2.062	0.0479	GO:0010326//methionine-oxo-acid transaminase activity;GO:0005829//cytosol;GO:0010366//negative regulation of ethylene biosynthetic process;GO:0030170//pyridoxal phosphate binding;GO:0009641//shade avoidance;GO:1901997//negative regulation of indoleacetic acid biosynthetic process via tryptophan	Aspartate/tyrosine/aromatic aminotransferase	Phenylalanine metabolism;Isoquinoline alkaloid biosynthesis;Ubiquinone and other terpenoid-quinone biosynthesis;Metabolic pathways;Tropane, piperidine and pyridine alkaloid biosynthesis;Biosynthesis of secondary metabolites;Lysine biosynthesis;Tyrosine metabolism;Phenylalanine, tyrosine and tryptophan biosynthesis;Cysteine and methionine metabolism	binding catalytic_activity	cell cell_part	biological_regulation cellular_process metabolic_process negative_regulation_of_biological_process regulation_of_biological_process response_to_stimulus
F2D119	Predicted protein OS=Hordeum vulgare subsp. vulgare PE=2 SV=1	0.614	0.1648	0.368	0.0003	0.593	0.1019	GO:0005829//cytosol;GO:0006783//heme biosynthetic process;GO:0005739//mitochondrion;GO:0009506//plasmodesma;GO:0009220//pyrimidine ribonucleotide biosynthetic process;GO:0009116//nucleoside metabolic process;GO:0005524//ATP binding;GO:0000287//magnesium ion binding;GO:0016310//phosphorylation;GO:0016301//kinase activity;GO:0004749//ribose phosphate diphosphokinase activity;GO:0009507//chloroplast…	Phosphoribosylpyrophosphate synthetase	Purine metabolism;Microbial metabolism in diverse environments;Biosynthesis of secondary metabolites;Metabolic pathways;Pentose phosphate pathway	binding catalytic_activity	cell cell_part organelle symplast	cellular_process metabolic_process
Q6K6Q1	Phenylalanine ammonia-lyase OS=Oryza sativa subsp. japonica GN=Os02g0626400 PE=2 SV=1	0.611	0.001	0.863	0.1483	0.8	0.1277	GO:0005737//cytoplasm;GO:0045548//phenylalanine ammonia-lyase activity;GO:0009800//cinnamic acid biosynthetic process;GO:0006559//L-phenylalanine catabolic process	Histidine ammonia-lyase	Metabolic pathways;Nitrogen metabolism;Biosynthesis of secondary metabolites;Phenylpropanoid biosynthesis;Phenylalanine metabolism	catalytic_activity	cell cell_part	cellular_process metabolic_process
F2CQH7	Predicted protein OS=Hordeum vulgare subsp. vulgare PE=2 SV=1	0.657	0.0101	0.879	0.1589	0.884	0.1653	GO:0009536//plastid;GO:0006566//threonine metabolic process;GO:0000166//nucleotide binding;GO:0016301//kinase activity	Homoserine kinase	Microbial metabolism in diverse environments;Glycine, serine and threonine metabolism;Metabolic pathways	binding catalytic_activity	cell cell_part organelle	cellular_process metabolic_process
K3ZHQ5	Uncharacterized protein OS=Setaria italica GN=LOC101767679 PE=3 SV=1	1.508	0.069	1.683	0.028	1.068	0.6428	GO:0003852//2-isopropylmalate synthase activity;GO:0009570//chloroplast stroma;GO:0009098//leucine biosynthetic process	Isopropylmalate/homocitrate/citramalate synthases	Biosynthesis of secondary metabolites;Pyruvate metabolism;Valine, leucine and isoleucine biosynthesis;Metabolic pathways;Glucosinolate biosynthesis	catalytic_activity	cell cell_part organelle organelle_part	cellular_process metabolic_process
K3YI96	Uncharacterized protein OS=Setaria italica GN=LOC101760873 PE=3 SV=1	1.377	0.0161	1.079	0.5481	1.718	0.018	GO:0003939//L-iditol 2-dehydrogenase activity;GO:0009506//plasmodesma;GO:0005737//cytoplasm;GO:0055114//oxidation-reduction process;GO:0008270//zinc ion binding	Threonine dehydrogenase and related Zn-dependent dehydrogenases	Fructose and mannose metabolism;Metabolic pathways	binding catalytic_activity	cell cell_part symplast	metabolic_process
A0A0D3HHP5	Homoserine dehydrogenase OS=Oryza barthii PE=3 SV=1	1.177	0.8198	1.722	0.1573	2.398	0.0495	GO:0009088//threonine biosynthetic process;GO:0005829//cytosol;GO:0009086//methionine biosynthetic process;GO:0016021//integral component of membrane;GO:0055114//oxidation-reduction process;GO:0015238//drug transmembrane transporter activity;GO:0006855//drug transmembrane transport;GO:0004412//homoserine dehydrogenase activity;GO:0009097//isoleucine biosynthetic process;GO:0050661//NADP binding;G…	Homoserine dehydrogenase;Na+-driven multidrug efflux pump	Glycine, serine and threonine metabolism;Cysteine and methionine metabolism;Biosynthesis of secondary metabolites;Metabolic pathways;Lysine biosynthesis;Microbial metabolism in diverse environments	binding catalytic_activity transporter_activity	cell cell_part	cellular_process establishment_of_localization localization metabolic_process response_to_stimulus
B6TK79	Aspartate aminotransferase OS=Zea mays PE=2 SV=1	1.743	0.0105	1.471	0.0286	1.305	0.0478	GO:0004069//L-aspartate:2-oxoglutarate aminotransferase activity;GO:0080130//L-phenylalanine:2-oxoglutarate aminotransferase activity;GO:0009570//chloroplast stroma;GO:0030170//pyridoxal phosphate binding;GO:0009095//aromatic amino acid family biosynthetic process, prephenate pathway;GO:0009793//embryo development ending in seed dormancy	Aspartate/tyrosine/aromatic aminotransferase	Tyrosine metabolism;Cysteine and methionine metabolism;Phenylalanine, tyrosine and tryptophan biosynthesis;Phenylalanine metabolism;Isoquinoline alkaloid biosynthesis;Metabolic pathways;Ubiquinone and other terpenoid-quinone biosynthesis;Biosynthesis of secondary metabolites;Tropane, piperidine and pyridine alkaloid biosynthesis	binding catalytic_activity	cell cell_part organelle organelle_part	cellular_process developmental_process metabolic_process multicellular_organismal_process reproduction reproductive_process
A0A0C4BJE5	Serine hydroxymethyltransferase OS=Triticum aestivum PE=3 SV=1	1.574	0.1904	1.473	0.2255	2.576	0.0203	GO:0006563//L-serine metabolic process;GO:0019684//photosynthesis, light reaction;GO:0009853//photorespiration;GO:0048046//apoplast;GO:0010319//stromule;GO:0009697//salicylic acid biosynthetic process;GO:0004372//glycine hydroxymethyltransferase activity;GO:0022626//cytosolic ribosome;GO:0008168//methyltransferase activity;GO:0005759//mitochondrial matrix;GO:0042742//defense response to bacterium…	Glycine/serine hydroxymethyltransferase	Microbial metabolism in diverse environments;Cyanoamino acid metabolism;Metabolic pathways;Glycine, serine and threonine metabolism;Biosynthesis of secondary metabolites;One carbon pool by folate	binding catalytic_activity	cell cell_part extracellular_region macromolecular_complex membrane-enclosed_lumen organelle organelle_part	cellular_process death immune_system_process metabolic_process multi-organism_process response_to_stimulus
F2CSU5	Predicted protein OS=Hordeum vulgare subsp. vulgare PE=2 SV=1	0.852	0.3993	0.511	0.071	0.506	0.0166	GO:0051287//NAD binding;GO:0005507//copper ion binding;GO:0055114//oxidation-reduction process;GO:0006526//arginine biosynthetic process;GO:0005730//nucleolus;GO:0048481//plant ovule development;GO:0003942//N-acetyl-gamma-glutamyl-phosphate reductase activity;GO:0046983//protein dimerization activity;GO:0009570//chloroplast stroma;GO:0016020//membrane	Acetylglutamate semialdehyde dehydrogenase	Metabolic pathways;Arginine and proline metabolism;Biosynthesis of secondary metabolites;Lysine biosynthesis	binding catalytic_activity	cell cell_part membrane-enclosed_lumen organelle organelle_part	cellular_process developmental_process metabolic_process multicellular_organismal_process reproduction reproductive_process
Q53UC8	Delta-1-pyrroline-5-carboxylate synthase OS=Triticum aestivum GN=WP5CS PE=2 SV=1	1.405	0.0044	1.334	0.0282	1.608	0.0024	GO:0055114//oxidation-reduction process;GO:0005524//ATP binding;GO:0004350//glutamate-5-semialdehyde dehydrogenase activity;GO:0055129//L-proline biosynthetic process;GO:0016310//phosphorylation;GO:0004349//glutamate 5-kinase activity;GO:0005737//cytoplasm	Gamma-glutamyl phosphate reductase	Arginine and proline metabolism;Metabolic pathways	binding catalytic_activity	cell cell_part	cellular_process metabolic_process
A0A0D3EW86	Delta-1-pyrroline-5-carboxylate synthase OS=Oryza barthii PE=3 SV=1	0.503	0.4363	0.18	0.0196	0.301	0.1453	GO:0055114//oxidation-reduction process;GO:0005524//ATP binding;GO:0004350//glutamate-5-semialdehyde dehydrogenase activity;GO:0055129//L-proline biosynthetic process;GO:0016310//phosphorylation;GO:0004349//glutamate 5-kinase activity;GO:0005737//cytoplasm	Gamma-glutamyl phosphate reductase	Arginine and proline metabolism;Metabolic pathways	binding catalytic_activity	cell cell_part	cellular_process metabolic_process
Q9FVE1	Pyruvate decarboxylase 1 (Fragment) OS=Vitis vinifera GN=PDC1 PE=2 SV=1	0.733	0.0275	0.659	0.001	0.682	0.0053	GO:0006094//gluconeogenesis;GO:0010498//proteasomal protein catabolic process;GO:0007010//cytoskeleton organization;GO:0030976//thiamine pyrophosphate binding;GO:0004737//pyruvate decarboxylase activity;GO:0000287//magnesium ion binding;GO:0005829//cytosol	Thiamine pyrophosphate-requiring enzymes [acetolactate synthase, pyruvate dehydrogenase (cytochrome), glyoxylate carboligase, phosphonopyruvate decarboxylase];Pyruvate decarboxylase and related thiamine pyrophosphate-requiring enzymes	Tryptophan metabolism;Metabolic pathways	binding catalytic_activity	cell cell_part	cellular_component_organization_or_biogenesis cellular_process metabolic_process
F2DZ70	Aminomethyltransferase OS=Hordeum vulgare subsp. vulgare PE=2 SV=1	0.804	0.1523	0.461	0.0023	0.694	0.0185	GO:0005960//glycine cleavage complex;GO:0009941//chloroplast envelope;GO:0042744//hydrogen peroxide catabolic process;GO:0048046//apoplast;GO:0016117//carotenoid biosynthetic process;GO:0016020//membrane;GO:0022626//cytosolic ribosome;GO:0010075//regulation of meristem growth;GO:0007389//pattern specification process;GO:0006546//glycine catabolic process;GO:0048481//plant ovule development;GO:001…	Glycine cleavage system T protein (aminomethyltransferase)	Metabolic pathways;Nitrogen metabolism;Glycine, serine and threonine metabolism;One carbon pool by folate	catalytic_activity	cell cell_part extracellular_region macromolecular_complex organelle organelle_part	biological_regulation cellular_component_organization_or_biogenesis cellular_process developmental_process establishment_of_localization growth localization metabolic_process multicellular_organismal_process regulation_of_biological_process reproduction reproductive_process response_to_stimulus
K3YRI5	Uncharacterized protein OS=Setaria italica GN=SETIT_016879mg PE=3 SV=1	1.469	0.018	1.493	0.0167	1.55	0.0073	GO:0030145//manganese ion binding;GO:0043231//intracellular membrane-bounded organelle;GO:0008235//metalloexopeptidase activity;GO:0006970//response to osmotic stress;GO:0044765//single-organism transport;GO:0044281//small molecule metabolic process;GO:0044723//single-organism carbohydrate metabolic process;GO:0006508//proteolysis;GO:0009987//cellular process;GO:0044444//cytoplasmic part;GO:00041…	Leucyl aminopeptidase	Metabolic pathways;Glutathione metabolism	binding catalytic_activity	cell cell_part organelle	cellular_process metabolic_process response_to_stimulus
F2EGB7	Predicted protein OS=Hordeum vulgare subsp. vulgare PE=2 SV=1	0.815	0.0755	0.603	0.0249	0.735	0.0207	GO:0005737//cytoplasm;GO:0009086//methionine biosynthetic process;GO:0047150//betaine-homocysteine S-methyltransferase activity;GO:0032259//methylation;GO:0008270//zinc ion binding	Methionine synthase I (cobalamin-dependent), methyltransferase domain;Homocysteine/selenocysteine methylase (S-methylmethionine-dependent)	Cysteine and methionine metabolism;Biosynthesis of secondary metabolites;Metabolic pathways	binding catalytic_activity	cell cell_part	cellular_process metabolic_process
A0A1D6RN38	Phospho-2-dehydro-3-deoxyheptonate aldolase OS=Triticum aestivum PE=3 SV=1	0.863	0.142	2.406	0.0033	1.656	0.0617	GO:0009805//coumarin biosynthetic process;GO:0034976//response to endoplasmic reticulum stress;GO:0009423//chorismate biosynthetic process;GO:0009611//response to wounding;GO:0009627//systemic acquired resistance;GO:0003849//3-deoxy-7-phosphoheptulonate synthase activity;GO:0033587//shikimate biosynthetic process;GO:0009507//chloroplast;GO:0016020//membrane;GO:0009073//aromatic amino acid family …	3-deoxy-D-arabino-heptulosonate 7-phosphate (DAHP) synthase	Biosynthesis of secondary metabolites;Phenylalanine, tyrosine and tryptophan biosynthesis;Metabolic pathways	catalytic_activity	cell cell_part organelle	cellular_process immune_system_process metabolic_process multi-organism_process response_to_stimulus
K3XQP2	Uncharacterized protein OS=Setaria italica GN=SETIT_004229mg PE=4 SV=1	0.734	0.0001	0.625	0.0021	0.849	0.0063	GO:0046872//metal ion binding;GO:0009086//methionine biosynthetic process;GO:0032259//methylation;GO:0008168//methyltransferase activity	Methionine synthase I (cobalamin-dependent), methyltransferase domain;Homocysteine/selenocysteine methylase (S-methylmethionine-dependent)	Metabolic pathways;Biosynthesis of secondary metabolites;Cysteine and methionine metabolism	binding catalytic_activity		cellular_process metabolic_process
Q38766	Glycine cleavage system P protein OS=Avena sativa PE=2 SV=1	0.932	0.4965	0.787	0.0937	1.643	0.0376	GO:0045893//positive regulation of transcription, DNA-templated;GO:0005960//glycine cleavage complex;GO:0006098//pentose-phosphate shunt;GO:0009941//chloroplast envelope;GO:0048046//apoplast;GO:0006636//unsaturated fatty acid biosynthetic process;GO:0043085//positive regulation of catalytic activity;GO:0019252//starch biosynthetic process;GO:0004375//glycine dehydrogenase (decarboxylating) activi…	Glycine cleavage system protein P (pyridoxal-binding), C-terminal domain	Glycine, serine and threonine metabolism;Metabolic pathways	binding catalytic_activity	cell cell_part extracellular_region macromolecular_complex organelle organelle_part	biological_regulation cellular_component_organization_or_biogenesis cellular_process developmental_process metabolic_process multicellular_organismal_process positive_regulation_of_biological_process regulation_of_biological_process
Q43559	Delta-1-pyrroline-5-carboxylate synthase OS=Medicago sativa GN=P5CS-1 PE=2 SV=1	1.455	0.2157	3.981	0.0004	1.97	0.1216	GO:0055114//oxidation-reduction process;GO:0005524//ATP binding;GO:0004350//glutamate-5-semialdehyde dehydrogenase activity;GO:0055129//L-proline biosynthetic process;GO:0016310//phosphorylation;GO:0004349//glutamate 5-kinase activity;GO:0005737//cytoplasm	Gamma-glutamyl phosphate reductase	Arginine and proline metabolism;Metabolic pathways	binding catalytic_activity	cell cell_part	cellular_process metabolic_process
A0A0D3H2T7	Uncharacterized protein OS=Oryza barthii PE=3 SV=1	0.777	0.088	0.527	0.0028	0.937	0.2144	GO:0003939//L-iditol 2-dehydrogenase activity;GO:0009506//plasmodesma;GO:0005737//cytoplasm;GO:0055114//oxidation-reduction process;GO:0008270//zinc ion binding	Threonine dehydrogenase and related Zn-dependent dehydrogenases	Metabolic pathways;Fructose and mannose metabolism	binding catalytic_activity	cell cell_part symplast	metabolic_process
A0A0D3H399	Uncharacterized protein OS=Oryza barthii PE=4 SV=1	0.549	0.0005	0.734	0.0204	0.74	0.0168	GO:0005737//cytoplasm;GO:0070006//metalloaminopeptidase activity;GO:0005886//plasma membrane;GO:0042277//peptide binding;GO:0006508//proteolysis;GO:0008270//zinc ion binding;GO:0043171//peptide catabolic process	Aminopeptidase N	Glutathione metabolism;Metabolic pathways	binding catalytic_activity	cell cell_part	cellular_process metabolic_process
K4A9B8	Uncharacterized protein OS=Setaria italica GN=LOC101786037 PE=3 SV=1	0.931	0.0427	1.05	0.3809	0.64	0.0499	GO:0007031//peroxisome organization;GO:0008270//zinc ion binding;GO:0009626//plant-type hypersensitive response;GO:0042538//hyperosmotic salinity response;GO:0042802//identical protein binding;GO:0004587//ornithine-oxo-acid transaminase activity;GO:0010121//arginine catabolic process to proline via ornithine;GO:0006635//fatty acid beta-oxidation;GO:0006561//proline biosynthetic process;GO:0010260…	Ornithine/acetylornithine aminotransferase	Metabolic pathways;Arginine and proline metabolism;Biosynthesis of secondary metabolites	binding catalytic_activity	cell cell_part	cellular_component_organization_or_biogenesis cellular_process death developmental_process immune_system_process metabolic_process multicellular_organismal_process response_to_stimulus
A0A0K9RKB0	Uncharacterized protein OS=Spinacia oleracea GN=SOVF_062620 PE=3 SV=1	0.672	0.0155	0.659	0.0162	0.673	0.0876	GO:0009089//lysine biosynthetic process via diaminopimelate;GO:0009570//chloroplast stroma;GO:0008836//diaminopimelate decarboxylase activity;GO:0005829//cytosol	Diaminopimelate decarboxylase	Metabolic pathways;Biosynthesis of secondary metabolites;Microbial metabolism in diverse environments;Lysine biosynthesis	catalytic_activity	cell cell_part organelle organelle_part	cellular_process metabolic_process
A0A200R8C5	Dihydrodipicolinate reductase OS=Macleaya cordata GN=BVC80_1223g12 PE=4 SV=1	NA	NA	0.473	0.0011	NA	NA	GO:0055114//oxidation-reduction process;GO:0005739//mitochondrion;GO:0009089//lysine biosynthetic process via diaminopimelate;GO:0070402//NADPH binding;GO:0019877//diaminopimelate biosynthetic process;GO:0009570//chloroplast stroma;GO:0008839//4-hydroxy-tetrahydrodipicolinate reductase	Dihydrodipicolinate reductase	Biosynthesis of secondary metabolites;Metabolic pathways;Lysine biosynthesis;Microbial metabolism in diverse environments	binding catalytic_activity	cell cell_part organelle organelle_part	cellular_process metabolic_process
A0A0D3FB25	Uncharacterized protein OS=Oryza barthii PE=4 SV=1	1.581	0.0655	1.824	0.0244	1.657	0.0653	GO:0006094//gluconeogenesis;GO:0042744//hydrogen peroxide catabolic process;GO:0019447//D-cysteine catabolic process;GO:0009693//ethylene biosynthetic process;GO:0009651//response to salt stress;GO:0009507//chloroplast;GO:0050897//cobalt ion binding;GO:0005829//cytosol;GO:0019288//isopentenyl diphosphate biosynthetic process, methylerythritol 4-phosphate pathway;GO:0006096//glycolytic process;GO:…	1-aminocyclopropane-1-carboxylate deaminase	Propanoate metabolism	binding catalytic_activity	cell cell_part organelle	biological_regulation cellular_process localization metabolic_process regulation_of_biological_process response_to_stimulus
K3XS63	Uncharacterized protein OS=Setaria italica GN=LOC101780829 PE=3 SV=1	1.127	0.193	1.297	0.0327	1.56	0.0086	GO:0007010//cytoskeleton organization;GO:0006094//gluconeogenesis;GO:0016020//membrane;GO:0000050//urea cycle;GO:0051567//histone H3-K9 methylation;GO:0010498//proteasomal protein catabolic process;GO:0005951//carbamoyl-phosphate synthase complex;GO:0006342//chromatin silencing;GO:0006526//arginine biosynthetic process;GO:0046872//metal ion binding;GO:0009570//chloroplast stroma;GO:0004088//carba…	Carbamoylphosphate synthase large subunit (split gene in MJ)	Alanine, aspartate and glutamate metabolism;Pyrimidine metabolism;Metabolic pathways	binding catalytic_activity	cell cell_part macromolecular_complex organelle organelle_part	biological_regulation cellular_component_organization_or_biogenesis cellular_process metabolic_process negative_regulation_of_biological_process regulation_of_biological_process
A0A1D5S4B1	Carboxypeptidase OS=Triticum aestivum PE=3 SV=1	0.579	0.0126	1.544	0.0098	0.945	0.4392	GO:0004185//serine-type carboxypeptidase activity;GO:0005773//vacuole;GO:0016023//cytoplasmic, membrane-bounded vesicle;GO:0005739//mitochondrion;GO:0051603//proteolysis involved in cellular protein catabolic process	Carboxypeptidase C (cathepsin A)	Metabolic pathways;Cyanoamino acid metabolism	catalytic_activity	cell cell_part organelle	cellular_process metabolic_process
K3Z7E2	Uncharacterized protein OS=Setaria italica GN=LOC101786558 PE=3 SV=1	0.9	0.1396	0.746	0.1457	0.632	0.0014	GO:0009089//lysine biosynthetic process via diaminopimelate;GO:0008837//diaminopimelate epimerase activity;GO:0006744//ubiquinone biosynthetic process;GO:0009570//chloroplast stroma	Diaminopimelate epimerase	Biosynthesis of secondary metabolites;Metabolic pathways;Lysine biosynthesis;Microbial metabolism in diverse environments	catalytic_activity	cell cell_part organelle organelle_part	cellular_process metabolic_process
F2D8E1	Predicted protein OS=Hordeum vulgare subsp. vulgare PE=2 SV=1	0.518	0.0121	0.534	0.2744	0.539	0.1083	GO:0048364//root development;GO:0005509//calcium ion binding;GO:0016311//dephosphorylation;GO:0009555//pollen development;GO:0000287//magnesium ion binding;GO:0004647//phosphoserine phosphatase activity;GO:0009507//chloroplast;GO:0009790//embryo development;GO:0006564//L-serine biosynthetic process	Phosphoserine phosphatase	Metabolic pathways;Glycine, serine and threonine metabolism;Microbial metabolism in diverse environments	binding catalytic_activity	cell cell_part organelle	cellular_process developmental_process metabolic_process multicellular_organismal_process
A0A1D6B9G2	Phenylalanine ammonia-lyase OS=Triticum aestivum PE=3 SV=1	0.628	0.1998	1.336	0.0155	2.739	0.0393	GO:0005737//cytoplasm;GO:0045548//phenylalanine ammonia-lyase activity;GO:0052883//tyrosine ammonia-lyase activity;GO:0009800//cinnamic acid biosynthetic process;GO:0006559//L-phenylalanine catabolic process	Histidine ammonia-lyase	Biosynthesis of secondary metabolites;Nitrogen metabolism;Metabolic pathways;Phenylalanine metabolism;Phenylpropanoid biosynthesis	catalytic_activity	cell cell_part	cellular_process metabolic_process
A0A1J3DRE9	Arogenate dehydrogenase 1, chloroplastic (Fragment) OS=Noccaea caerulescens GN=GA_TR14137_c0_g1_i1_g.44234 PE=4 SV=1	NA	NA	1.442	NA	0.587	0.0254	GO:0055114//oxidation-reduction process;GO:0006571//tyrosine biosynthetic process;GO:0004665//prephenate dehydrogenase (NADP+) activity;GO:0008977//prephenate dehydrogenase activity;GO:0006567//threonine catabolic process;GO:0009507//chloroplast	Prephenate dehydrogenase	--	catalytic_activity	cell cell_part organelle	cellular_process metabolic_process
F2DD48	Predicted protein OS=Hordeum vulgare subsp. vulgare PE=2 SV=1	2.351	0.002	1.127	0.959	2.7	0.0701	GO:0006508//proteolysis;GO:0030145//manganese ion binding;GO:0009536//plastid;GO:0004177//aminopeptidase activity	Xaa-Pro aminopeptidase	--	binding catalytic_activity	cell cell_part organelle	metabolic_process
K3Z7G1	Lactoylglutathione lyase OS=Setaria italica GN=LOC101758217 PE=3 SV=1	1.224	0.0194	1.297	0.0029	1.653	0.0041	GO:0019243//methylglyoxal catabolic process to D-lactate via S-lactoyl-glutathione;GO:0046872//metal ion binding;GO:0031977//thylakoid lumen;GO:0010319//stromule;GO:0009570//chloroplast stroma;GO:0004462//lactoylglutathione lyase activity	Lactoylglutathione lyase and related lyases	Pyruvate metabolism	binding catalytic_activity	cell cell_part organelle organelle_part	cellular_process metabolic_process
[F] Nucleotide transport and metabolism
F2DMF8	Adenylosuccinate synthetase, chloroplastic OS=Hordeum vulgare subsp. vulgare GN=PURA PE=2 SV=1	0.829	0.2553	0.567	0.0168	0.762	0.1039	GO:0004019//adenylosuccinate synthase activity;GO:0044208//'de novo' AMP biosynthetic process;GO:0046872//metal ion binding;GO:0009220//pyrimidine ribonucleotide biosynthetic process;GO:0009570//chloroplast stroma;GO:0046040//IMP metabolic process;GO:0005525//GTP binding;GO:0048046//apoplast	Adenylosuccinate synthase	Metabolic pathways;Alanine, aspartate and glutamate metabolism;Purine metabolism	binding catalytic_activity	cell cell_part extracellular_region organelle organelle_part	cellular_process metabolic_process
F2D119	Predicted protein OS=Hordeum vulgare subsp. vulgare PE=2 SV=1	0.614	0.1648	0.368	0.0003	0.593	0.1019	GO:0005829//cytosol;GO:0006783//heme biosynthetic process;GO:0005739//mitochondrion;GO:0009506//plasmodesma;GO:0009220//pyrimidine ribonucleotide biosynthetic process;GO:0009116//nucleoside metabolic process;GO:0005524//ATP binding;GO:0000287//magnesium ion binding;GO:0016310//phosphorylation;GO:0016301//kinase activity;GO:0004749//ribose phosphate diphosphokinase activity;GO:0009507//chloroplast…	Phosphoribosylpyrophosphate synthetase	Purine metabolism;Microbial metabolism in diverse environments;Biosynthesis of secondary metabolites;Metabolic pathways;Pentose phosphate pathway	binding catalytic_activity	cell cell_part organelle symplast	cellular_process metabolic_process
A0A1J7GXS1	Uncharacterized protein OS=Lupinus angustifolius GN=TanjilG_03659 PE=4 SV=1	2.056	0.0027	1.243	0.1898	1.701	0.1356	GO:0006233//dTDP biosynthetic process;GO:0005829//cytosol;GO:0046939//nucleotide phosphorylation;GO:0005739//mitochondrion;GO:0005524//ATP binding;GO:0006235//dTTP biosynthetic process;GO:0009041//uridylate kinase activity;GO:0006227//dUDP biosynthetic process;GO:0004798//thymidylate kinase activity;GO:0005654//nucleoplasm	Thymidylate kinase	Metabolic pathways;Pyrimidine metabolism	binding catalytic_activity	cell cell_part membrane-enclosed_lumen organelle organelle_part	cellular_process metabolic_process
A0A1D5RR74	CTP synthase OS=Triticum aestivum PE=3 SV=1	0.545	0.0006	0.811	0.304	0.845	0.3737	GO:0006541//glutamine metabolic process;GO:0003883//CTP synthase activity;GO:0005524//ATP binding;GO:0044210//'de novo' CTP biosynthetic process	CTP synthase (UTP-ammonia lyase)	Pyrimidine metabolism;Metabolic pathways	binding catalytic_activity		cellular_process metabolic_process
A0A0D3GTS4	UMP-CMP kinase OS=Oryza barthii PE=3 SV=1	0.775	0.1716	0.621	0.0409	0.722	0.3569	GO:0005829//cytosol;GO:0046939//nucleotide phosphorylation;GO:0009173//pyrimidine ribonucleoside monophosphate metabolic process;GO:0004127//cytidylate kinase activity;GO:0005524//ATP binding;GO:0006221//pyrimidine nucleotide biosynthetic process;GO:0009041//uridylate kinase activity;GO:0006207//'de novo' pyrimidine nucleobase biosynthetic process;GO:0005634//nucleus;GO:0048046//apoplast	Adenylate kinase and related kinases	Metabolic pathways;Pyrimidine metabolism	binding catalytic_activity	cell cell_part extracellular_region organelle	cellular_process metabolic_process
S8CGX8	Phosphoribosylaminoimidazole-succinocarboxamide synthase (Fragment) OS=Genlisea aurea GN=M569_08672 PE=4 SV=1	1.65	0.0338	4.464	0.001	2.938	0.0025	GO:0009733//response to auxin;GO:0004639//phosphoribosylaminoimidazolesuccinocarboxamide synthase activity;GO:0004638//phosphoribosylaminoimidazole carboxylase activity;GO:0005524//ATP binding;GO:0046084//adenine biosynthetic process;GO:0009570//chloroplast stroma;GO:0009407//toxin catabolic process;GO:0006189//'de novo' IMP biosynthetic process	Phosphoribosylaminoimidazolesuccinocarboxamide (SAICAR) synthase	Purine metabolism;Metabolic pathways;Biosynthesis of secondary metabolites	binding catalytic_activity	cell cell_part organelle organelle_part	cellular_process metabolic_process response_to_stimulus
K3XS63	Uncharacterized protein OS=Setaria italica GN=LOC101780829 PE=3 SV=1	1.127	0.193	1.297	0.0327	1.56	0.0086	GO:0007010//cytoskeleton organization;GO:0006094//gluconeogenesis;GO:0016020//membrane;GO:0000050//urea cycle;GO:0051567//histone H3-K9 methylation;GO:0010498//proteasomal protein catabolic process;GO:0005951//carbamoyl-phosphate synthase complex;GO:0006342//chromatin silencing;GO:0006526//arginine biosynthetic process;GO:0046872//metal ion binding;GO:0009570//chloroplast stroma;GO:0004088//carba…	Carbamoylphosphate synthase large subunit (split gene in MJ)	Alanine, aspartate and glutamate metabolism;Pyrimidine metabolism;Metabolic pathways	binding catalytic_activity	cell cell_part macromolecular_complex organelle organelle_part	biological_regulation cellular_component_organization_or_biogenesis cellular_process metabolic_process negative_regulation_of_biological_process regulation_of_biological_process
A0A1D6A5V5	Ribonucleoside-diphosphate reductase OS=Triticum aestivum PE=3 SV=1	0.838	0.0214	0.596	0.0412	0.757	0.0247	GO:0055114//oxidation-reduction process;GO:0010498//proteasomal protein catabolic process;GO:0009202//deoxyribonucleoside triphosphate biosynthetic process;GO:0009263//deoxyribonucleotide biosynthetic process;GO:0007010//cytoskeleton organization;GO:0006261//DNA-dependent DNA replication;GO:0005524//ATP binding;GO:0005971//ribonucleoside-diphosphate reductase complex;GO:0006094//gluconeogenesis;G…	Ribonucleotide reductase, alpha subunit	Pyrimidine metabolism;Metabolic pathways;Glutathione metabolism;Purine metabolism	binding catalytic_activity	cell cell_part macromolecular_complex	cellular_component_organization_or_biogenesis cellular_process metabolic_process
Q60EM2	Os05g0455700 protein OS=Oryza sativa subsp. japonica GN=Os05g0455700 PE=2 SV=1	0.619	0.1371	0.571	0.0467	0.57	0.0187	GO:0004845//uracil phosphoribosyltransferase activity;GO:0005829//cytosol;GO:0004849//uridine kinase activity;GO:0044206//UMP salvage;GO:0009570//chloroplast stroma;GO:0006223//uracil salvage;GO:0032502//developmental process;GO:0005525//GTP binding	Uracil phosphoribosyltransferase	Metabolic pathways;Pyrimidine metabolism	binding catalytic_activity	cell cell_part organelle organelle_part	cellular_process developmental_process metabolic_process
[G] Carbohydrate transport and metabolism
F2DQL4	Predicted protein OS=Hordeum vulgare subsp. vulgare PE=2 SV=1	0.37	0.0012	0.608	0.0081	2.006	0.0055	GO:0016311//dephosphorylation;GO:0005829//cytosol;GO:0050278//sedoheptulose-bisphosphatase activity	Fructose-2,6-bisphosphatase	--	catalytic_activity	cell cell_part	cellular_process metabolic_process
J3RTS9	Glyceraldehyde-3-phosphate dehydrogenase OS=Cuscuta pentagona GN=GAPDH PE=2 SV=1	1.105	0.5349	0.554	0.0072	0.865	0.1794	GO:0051287//NAD binding;GO:0055114//oxidation-reduction process;GO:0004365//glyceraldehyde-3-phosphate dehydrogenase (NAD+) (phosphorylating) activity;GO:0050661//NADP binding;GO:0006006//glucose metabolic process;GO:0005737//cytoplasm;GO:0006096//glycolytic process	Glyceraldehyde-3-phosphate dehydrogenase/erythrose-4-phosphate dehydrogenase	Microbial metabolism in diverse environments;Metabolic pathways;Biosynthesis of secondary metabolites;Glycolysis / Gluconeogenesis	binding catalytic_activity	cell cell_part	cellular_process metabolic_process
K3ZRN3	Uncharacterized protein OS=Setaria italica GN=LOC101771817 PE=4 SV=1	1.11	0.5677	1.283	0.2925	1.581	0.0386	GO:0016021//integral component of membrane;GO:0000139//Golgi membrane;GO:0042732//D-xylose metabolic process;GO:0019305//dTDP-rhamnose biosynthetic process;GO:0005768//endosome;GO:0005802//trans-Golgi network;GO:0005886//plasma membrane;GO:0008460//dTDP-glucose 4,6-dehydratase activity	Nucleoside-diphosphate-sugar epimerases	Polyketide sugar unit biosynthesis;Biosynthesis of secondary metabolites;Metabolic pathways	catalytic_activity	cell cell_part organelle organelle_part	cellular_process metabolic_process
K3Z672	Uncharacterized protein OS=Setaria italica GN=LOC101771995 PE=4 SV=1	1.5	0.0136	1.357	0.3906	1.288	0.1507	GO:0016021//integral component of membrane;GO:0048040//UDP-glucuronate decarboxylase activity;GO:0000139//Golgi membrane;GO:0042732//D-xylose metabolic process;GO:0019305//dTDP-rhamnose biosynthetic process;GO:0005768//endosome;GO:0005802//trans-Golgi network;GO:0005886//plasma membrane;GO:0008460//dTDP-glucose 4,6-dehydratase activity	Nucleoside-diphosphate-sugar epimerases	Metabolic pathways;Biosynthesis of secondary metabolites;Polyketide sugar unit biosynthesis	catalytic_activity	cell cell_part organelle organelle_part	cellular_process metabolic_process
B6TQB1	Bifunctional polymyxin resistance arnA protein OS=Zea mays GN=542159 PE=2 SV=1	1.251	0.0955	1.613	0.016	1.404	0.0479	GO:0048040//UDP-glucuronate decarboxylase activity;GO:0051287//NAD binding;GO:0009226//nucleotide-sugar biosynthetic process;GO:0005829//cytosol;GO:0048046//apoplast;GO:0008460//dTDP-glucose 4,6-dehydratase activity	Nucleoside-diphosphate-sugar epimerases	Amino sugar and nucleotide sugar metabolism;Metabolic pathways	binding catalytic_activity	cell cell_part extracellular_region	cellular_process metabolic_process
F2DHT9	Alpha-mannosidase OS=Hordeum vulgare subsp. vulgare PE=2 SV=1	0.903	0.3146	0.962	0.6401	0.615	0.0169	GO:0009653//anatomical structure morphogenesis;GO:0007010//cytoskeleton organization;GO:0016023//cytoplasmic, membrane-bounded vesicle;GO:0030246//carbohydrate binding;GO:0008270//zinc ion binding;GO:0090558//plant epidermis development;GO:0005773//vacuole;GO:0004559//alpha-mannosidase activity;GO:0006013//mannose metabolic process;GO:0005618//cell wall;GO:0048468//cell development;GO:0051258//pr…	Alpha-mannosidase	Other glycan degradation	binding catalytic_activity	cell cell_part organelle	cellular_component_organization_or_biogenesis cellular_process developmental_process metabolic_process
S8CHM2	Phosphoglycerate kinase OS=Genlisea aurea GN=M569_10703 PE=3 SV=1	0.536	0.0766	0.467	0.0292	1.478	0.5357	GO:0005774//vacuolar membrane;GO:0048046//apoplast;GO:0046685//response to arsenic-containing substance;GO:0005829//cytosol;GO:0006096//glycolytic process;GO:0034976//response to endoplasmic reticulum stress;GO:0009570//chloroplast stroma;GO:0019253//reductive pentose-phosphate cycle;GO:0046686//response to cadmium ion;GO:0009506//plasmodesma;GO:0005886//plasma membrane;GO:0005634//nucleus;GO:000…	3-phosphoglycerate kinase	Microbial metabolism in diverse environments;Carbon fixation in photosynthetic organisms;Metabolic pathways;Biosynthesis of secondary metabolites;Glycolysis / Gluconeogenesis	binding catalytic_activity	cell cell_part extracellular_region organelle organelle_part symplast	cellular_process metabolic_process response_to_stimulus
B2KNU9	Starch synthase, chloroplastic/amyloplastic OS=Oryza australiensis GN=waxy PE=3 SV=1	0.977	0.7282	1.96	0.0262	1.03	0.962	GO:0009568//amyloplast starch grain;GO:0033840//NDP-glucose-starch glucosyltransferase activity;GO:0004373//glycogen (starch) synthase activity;GO:0019252//starch biosynthetic process;GO:0009507//chloroplast	Glycogen synthase	--	catalytic_activity	cell cell_part organelle organelle_part	cellular_process metabolic_process
A0A0D3FP35	Uncharacterized protein OS=Oryza barthii PE=4 SV=1	0.621	0.0104	0.76	0.1128	0.745	0.0047	GO:0009251//glucan catabolic process;GO:0016020//membrane;GO:0016023//cytoplasmic, membrane-bounded vesicle;GO:0008422//beta-glucosidase activity	Beta-glucosidase-related glycosidases	Starch and sucrose metabolism;Cyanoamino acid metabolism;Phenylpropanoid biosynthesis;Biosynthesis of secondary metabolites	catalytic_activity	cell cell_part organelle	metabolic_process
W4ZRX8	ATP-dependent 6-phosphofructokinase OS=Triticum aestivum GN=PFK PE=3 SV=1	1.307	0.2254	2.459	0.0112	1.682	0.0598	GO:0005829//cytosol;GO:0061615//glycolytic process through fructose-6-phosphate;GO:0046872//metal ion binding;GO:0003872//6-phosphofructokinase activity;GO:0005524//ATP binding;GO:0006002//fructose 6-phosphate metabolic process	6-phosphofructokinase	Metabolic pathways;Pentose phosphate pathway;Biosynthesis of secondary metabolites;Glycolysis / Gluconeogenesis;Fructose and mannose metabolism;Microbial metabolism in diverse environments;Galactose metabolism	binding catalytic_activity	cell cell_part	cellular_process metabolic_process
D2K7Z9	Alpha-amylase OS=Dactylis glomerata PE=2 SV=1	0.653	0.0179	1.486	0.0163	1.24	0.2003	GO:0004556//alpha-amylase activity;GO:0005987//sucrose catabolic process;GO:0005509//calcium ion binding;GO:0005983//starch catabolic process;GO:0016023//cytoplasmic, membrane-bounded vesicle	Glycosidases	Metabolic pathways;Starch and sucrose metabolism	binding catalytic_activity	cell cell_part organelle	cellular_process metabolic_process
F2DQC3	Predicted protein OS=Hordeum vulgare subsp. vulgare PE=2 SV=1	0.541	0.0328	1.069	0.7787	1.365	0.0416	GO:0009743//response to carbohydrate;GO:0003824//catalytic activity;GO:0005992//trehalose biosynthetic process;GO:0009536//plastid	Trehalose-6-phosphate synthase	Starch and sucrose metabolism	catalytic_activity	cell cell_part organelle	cellular_process metabolic_process response_to_stimulus
Q9FVE1	Pyruvate decarboxylase 1 (Fragment) OS=Vitis vinifera GN=PDC1 PE=2 SV=1	0.733	0.0275	0.659	0.001	0.682	0.0053	GO:0006094//gluconeogenesis;GO:0010498//proteasomal protein catabolic process;GO:0007010//cytoskeleton organization;GO:0030976//thiamine pyrophosphate binding;GO:0004737//pyruvate decarboxylase activity;GO:0000287//magnesium ion binding;GO:0005829//cytosol	Thiamine pyrophosphate-requiring enzymes [acetolactate synthase, pyruvate dehydrogenase (cytochrome), glyoxylate carboligase, phosphonopyruvate decarboxylase];Pyruvate decarboxylase and related thiamine pyrophosphate-requiring enzymes	Tryptophan metabolism;Metabolic pathways	binding catalytic_activity	cell cell_part	cellular_component_organization_or_biogenesis cellular_process metabolic_process
K4AD01	Uncharacterized protein OS=Setaria italica GN=LOC101776867 PE=4 SV=1	0.639	0.0063	0.635	0.0512	1.212	0.3594	GO:0009941//chloroplast envelope;GO:0010264//myo-inositol hexakisphosphate biosynthetic process;GO:0009535//chloroplast thylakoid membrane	Predicted nucleoside-diphosphate-sugar epimerases;Nucleoside-diphosphate-sugar epimerases	--		cell cell_part organelle organelle_part	metabolic_process
A0A1J7GV79	Pyruvate kinase OS=Lupinus angustifolius GN=TanjilG_11590 PE=3 SV=1	1.367	0.0435	1.398	0.02	1.722	0.0055	GO:0005829//cytosol;GO:0030955//potassium ion binding;GO:0004743//pyruvate kinase activity;GO:0000287//magnesium ion binding;GO:0016301//kinase activity;GO:0006096//glycolytic process;GO:0005886//plasma membrane	Pyruvate kinase	Metabolic pathways;Biosynthesis of secondary metabolites;Pyruvate metabolism;Glycolysis / Gluconeogenesis;Microbial metabolism in diverse environments;Carbon fixation in photosynthetic organisms;Purine metabolism	binding catalytic_activity	cell cell_part	cellular_process metabolic_process
A0A0Q3GVZ0	Sucrose synthase OS=Brachypodium distachyon GN=BRADI_1g20890 PE=3 SV=1	1.2	0.0094	1.509	0.0001	1.309	0.0074	GO:0016157//sucrose synthase activity;GO:0010037//response to carbon dioxide;GO:0009058//biosynthetic process;GO:0005985//sucrose metabolic process	Glycogen synthase;Glycosyltransferase	Metabolic pathways;Starch and sucrose metabolism	catalytic_activity		cellular_process metabolic_process response_to_stimulus
K3XVH0	Uncharacterized protein OS=Setaria italica GN=LOC101762694 PE=4 SV=1	1.567	0.042	1.736	0.0232	1.721	0.0273	GO:0009750//response to fructose;GO:0006094//gluconeogenesis;GO:0009941//chloroplast envelope;GO:0042744//hydrogen peroxide catabolic process;GO:0006833//water transport;GO:0004802//transketolase activity;GO:0030243//cellulose metabolic process;GO:0006007//glucose catabolic process;GO:0006816//calcium ion transport;GO:0010075//regulation of meristem growth;GO:0006972//hyperosmotic response;GO:001…	Transketolase	Carbon fixation in photosynthetic organisms;Microbial metabolism in diverse environments;Biosynthesis of secondary metabolites;Metabolic pathways;Pentose phosphate pathway	binding catalytic_activity	cell cell_part organelle organelle_part	biological_regulation cellular_component_organization_or_biogenesis cellular_process developmental_process establishment_of_localization growth localization metabolic_process multicellular_organismal_process regulation_of_biological_process response_to_stimulus
K3XYB2	Uncharacterized protein OS=Setaria italica GN=LOC101761100 PE=4 SV=1	0.588	0.0124	0.847	0.0403	1.192	0.0101	GO:0050662//coenzyme binding;GO:0003824//catalytic activity;GO:0008152//metabolic process	Nucleoside-diphosphate-sugar epimerases	Phenylpropanoid biosynthesis;Biosynthesis of secondary metabolites;Metabolic pathways	binding catalytic_activity		metabolic_process
V4LN70	Uncharacterized protein OS=Eutrema salsugineum GN=EUTSA_v10010379mg PE=3 SV=1	0.873	0.2323	0.775	0.2448	0.274	0.0132	GO:0000015//phosphopyruvate hydratase complex;GO:0009853//photorespiration;GO:0006098//pentose-phosphate shunt;GO:0006094//gluconeogenesis;GO:0048046//apoplast;GO:0009507//chloroplast;GO:0006096//glycolytic process;GO:0004634//phosphopyruvate hydratase activity;GO:0000287//magnesium ion binding;GO:0009416//response to light stimulus;GO:0005740//mitochondrial envelope;GO:0009409//response to cold;…	Enolase	Metabolic pathways;RNA degradation;Biosynthesis of secondary metabolites;Glycolysis / Gluconeogenesis;Microbial metabolism in diverse environments	binding catalytic_activity	cell cell_part extracellular_region macromolecular_complex organelle organelle_part symplast	cellular_process metabolic_process response_to_stimulus
F2CSF3	Predicted protein OS=Hordeum vulgare subsp. vulgare PE=2 SV=1	5.986	0.0005	1.764	0.0396	6.083	0.0012	GO:0046835//carbohydrate phosphorylation;GO:0004856//xylulokinase activity;GO:0005997//xylulose metabolic process;GO:0005829//cytosol	Sugar (pentulose and hexulose) kinases	Metabolic pathways;Pentose and glucuronate interconversions	catalytic_activity	cell cell_part	cellular_process metabolic_process
F2DV07	Predicted protein OS=Hordeum vulgare subsp. vulgare PE=2 SV=1	1.043	0.2971	0.564	0.0001	NA	NA	GO:0008152//metabolic process;GO:0050662//coenzyme binding;GO:0003824//catalytic activity	Nucleoside-diphosphate-sugar epimerases	Biosynthesis of secondary metabolites;Metabolic pathways;Phenylpropanoid biosynthesis	binding catalytic_activity		metabolic_process
M1Q6S1	Starch synthase, chloroplastic/amyloplastic OS=Aegilops markgrafii PE=3 SV=1	0.971	0.5256	1.766	0.0011	1.149	0.0679	GO:0009501//amyloplast;GO:0033840//NDP-glucose-starch glucosyltransferase activity;GO:0004373//glycogen (starch) synthase activity;GO:0019252//starch biosynthetic process;GO:0009507//chloroplast	Glycogen synthase	--	catalytic_activity	cell cell_part organelle	cellular_process metabolic_process
F2DQH1	Predicted protein OS=Hordeum vulgare subsp. vulgare PE=2 SV=1	0.696	0.0844	0.869	0.0692	1.577	0.0191	GO:0003825//alpha,alpha-trehalose-phosphate synthase (UDP-forming) activity;GO:0005739//mitochondrion;GO:0016311//dephosphorylation;GO:0004805//trehalose-phosphatase activity;GO:0000023//maltose metabolic process;GO:0019252//starch biosynthetic process;GO:0005992//trehalose biosynthetic process;GO:0043085//positive regulation of catalytic activity	Trehalose-6-phosphate synthase	Starch and sucrose metabolism	catalytic_activity	cell cell_part organelle	biological_regulation cellular_process metabolic_process regulation_of_biological_process
A0A0D3FXZ9	Uncharacterized protein OS=Oryza barthii PE=4 SV=1	0.77	0.2518	0.64	0.0072	0.499	0.0106	GO:0004001//adenosine kinase activity;GO:0005829//cytosol;GO:0005507//copper ion binding;GO:0009506//plasmodesma;GO:0006169//adenosine salvage;GO:0006167//AMP biosynthetic process;GO:0016310//phosphorylation;GO:0009507//chloroplast;GO:0019344//cysteine biosynthetic process;GO:0005886//plasma membrane;GO:0048046//apoplast	Sugar kinases, ribokinase family	Purine metabolism;Metabolic pathways	binding catalytic_activity	cell cell_part extracellular_region organelle symplast	cellular_process metabolic_process
A0A0D3FV38	Uncharacterized protein OS=Oryza barthii PE=4 SV=1	0.819	0.0167	0.512	0.0153	0.651	0.0879	GO:0046912//transferase activity, transferring acyl groups, acyl groups converted into alkyl on transfer;GO:0005737//cytoplasm;GO:0006097//glyoxylate cycle	PEP phosphonomutase and related enzymes	Microbial metabolism in diverse environments;Glyoxylate and dicarboxylate metabolism;Metabolic pathways	catalytic_activity	cell cell_part	cellular_process metabolic_process
[H] Coenzyme transport and metabolism
I6YMA7	Phosphoinositide phospholipase C OS=Linum usitatissimum PE=3 SV=1	1.208	0.0467	1.704	0.0002	1.548	0.0023	GO:0044763//single-organism cellular process;GO:0016787//hydrolase activity;GO:0051640//organelle localization	Pyridoxine biosynthesis enzyme	Metabolic pathways;Phosphatidylinositol signaling system;Vitamin B6 metabolism;Inositol phosphate metabolism	catalytic_activity		cellular_process localization
V4K0R4	Uncharacterized protein OS=Eutrema salsugineum GN=EUTSA_v10003958mg PE=3 SV=1	2.079	0.0029	2.873	0.0767	3.413	0.0167	GO:0048767//root hair elongation;GO:0046872//metal ion binding;GO:0003935//GTP cyclohydrolase II activity;GO:0007623//circadian rhythm;GO:0009231//riboflavin biosynthetic process;GO:0009570//chloroplast stroma;GO:0008686//3,4-dihydroxy-2-butanone-4-phosphate synthase activity;GO:0016020//membrane;GO:0005525//GTP binding	GTP cyclohydrolase II;3,4-dihydroxy-2-butanone 4-phosphate synthase	Riboflavin metabolism;Metabolic pathways	binding catalytic_activity	cell cell_part organelle organelle_part	biological_regulation cellular_component_organization_or_biogenesis cellular_process developmental_process growth metabolic_process multicellular_organismal_process rhythmic_process
A0A1D5SKH1	Uncharacterized protein OS=Triticum aestivum PE=4 SV=1	1.468	0.0042	1.8	0.0009	1.36	0.019	GO:0009908//flower development;GO:0006094//gluconeogenesis;GO:0009816//defense response to bacterium, incompatible interaction;GO:0006007//glucose catabolic process;GO:0009651//response to salt stress;GO:0052544//defense response by callose deposition in cell wall;GO:0050832//defense response to fungus;GO:0009700//indole phytoalexin biosynthetic process;GO:0006096//glycolytic process;GO:0030244//…	Gamma-glutamylcysteine synthetase	Glutathione metabolism;Metabolic pathways	binding catalytic_activity	cell cell_part organelle organelle_part	cellular_component_organization_or_biogenesis cellular_process developmental_process immune_system_process localization metabolic_process multi-organism_process multicellular_organismal_process reproduction reproductive_process response_to_stimulus
Q5NBF4	Os01g0271500 protein OS=Oryza sativa subsp. japonica GN=Os01g0271500 PE=4 SV=1	0.439	0.0051	0.868	0.0941	0.335	0.0001	GO:0005829//cytosol;GO:0019781//NEDD8 activating enzyme activity;GO:0016881//acid-amino acid ligase activity;GO:0045116//protein neddylation;GO:0005524//ATP binding;GO:0046982//protein heterodimerization activity;GO:0005634//nucleus	Dinucleotide-utilizing enzymes involved in molybdopterin and thiamine biosynthesis family 2	Ubiquitin mediated proteolysis	binding catalytic_activity	cell cell_part organelle	cellular_process metabolic_process
A0A1D6RSE6	Ubiquinone biosynthesis O-methyltransferase, mitochondrial OS=Triticum aestivum GN=COQ3 PE=3 SV=1	0.827	0.0948	0.632	0.0258	1.144	0.262	GO:0009086//methionine biosynthetic process;GO:0010420//polyprenyldihydroxybenzoate methyltransferase activity;GO:0006744//ubiquinone biosynthetic process;GO:0019243//methylglyoxal catabolic process to D-lactate via S-lactoyl-glutathione;GO:0032259//methylation;GO:0000394//RNA splicing, via endonucleolytic cleavage and ligation;GO:0005740//mitochondrial envelope;GO:0008425//2-polyprenyl-6-methoxy…	2-polyprenyl-3-methyl-5-hydroxy-6-metoxy-1,4-benzoquinol methylase	Metabolic pathways;Ubiquinone and other terpenoid-quinone biosynthesis;Biosynthesis of secondary metabolites	catalytic_activity	cell cell_part organelle organelle_part	cellular_process metabolic_process
A0A078HX34	Folylpolyglutamate synthase OS=Brassica napus GN=BnaA01g31960D PE=3 SV=1	0.952	0.5483	0.482	0.02	0.766	0.1187	GO:0044763//single-organism cellular process;GO:0048364//root development;GO:0005739//mitochondrion;GO:0009058//biosynthetic process;GO:0009536//plastid;GO:0044281//small molecule metabolic process;GO:0044237//cellular metabolic process	Folylpolyglutamate synthase	Folate biosynthesis;Metabolic pathways		cell cell_part organelle	cellular_process developmental_process metabolic_process multicellular_organismal_process
A0A176VZA6	Uncharacterized protein OS=Marchantia polymorpha subsp. ruderalis GN=AXG93_2227s1070 PE=4 SV=1	0.797	0.1065	0.64	0.0197	0.93	0.1288	GO:0048825//cotyledon development;GO:0006486//protein glycosylation;GO:0000911//cytokinesis by cell plate formation;GO:0008284//positive regulation of cell proliferation;GO:0009585//red, far-red light phototransduction;GO:0043161//proteasome-mediated ubiquitin-dependent protein catabolic process;GO:0045892//negative regulation of transcription, DNA-templated;GO:0016567//protein ubiquitination;GO:…	Uroporphyrinogen-III synthase	Ubiquitin mediated proteolysis;Nucleotide excision repair	binding	cell cell_part macromolecular_complex organelle	biological_adhesion biological_regulation cell_proliferation cellular_component_organization_or_biogenesis cellular_process developmental_process metabolic_process multicellular_organismal_process negative_regulation_of_biological_process positive_regulation_of_biological_process regulation_of_biological_process reproduction reproductive_process response_to_stimulus signaling
K3XM59	Uncharacterized protein OS=Setaria italica GN=LOC101771111 PE=4 SV=1	0.658	0.0021	0.576	0.0102	0.952	0.5526	GO:0005829//cytosol;GO:0015937//coenzyme A biosynthetic process;GO:0003677//DNA binding;GO:0016114//terpenoid biosynthetic process;GO:0000287//magnesium ion binding;GO:0009570//chloroplast stroma;GO:0050551//myrcene synthase activity;GO:0010181//FMN binding	Phosphopantothenoylcysteine synthetase/decarboxylase	Pantothenate and CoA biosynthesis;Metabolic pathways	binding catalytic_activity	cell cell_part organelle organelle_part	cellular_process metabolic_process
Q9FVE1	Pyruvate decarboxylase 1 (Fragment) OS=Vitis vinifera GN=PDC1 PE=2 SV=1	0.733	0.0275	0.659	0.001	0.682	0.0053	GO:0006094//gluconeogenesis;GO:0010498//proteasomal protein catabolic process;GO:0007010//cytoskeleton organization;GO:0030976//thiamine pyrophosphate binding;GO:0004737//pyruvate decarboxylase activity;GO:0000287//magnesium ion binding;GO:0005829//cytosol	Thiamine pyrophosphate-requiring enzymes [acetolactate synthase, pyruvate dehydrogenase (cytochrome), glyoxylate carboligase, phosphonopyruvate decarboxylase];Pyruvate decarboxylase and related thiamine pyrophosphate-requiring enzymes	Tryptophan metabolism;Metabolic pathways	binding catalytic_activity	cell cell_part	cellular_component_organization_or_biogenesis cellular_process metabolic_process
A0A176W9Z2	Delta-aminolevulinic acid dehydratase OS=Marchantia polymorpha subsp. ruderalis GN=AXG93_2960s1030 PE=3 SV=1	1.45	0.0139	1.541	0.0182	1.698	0.0041	GO:0005829//cytosol;GO:0008270//zinc ion binding;GO:0004655//porphobilinogen synthase activity;GO:0006098//pentose-phosphate shunt;GO:0006364//rRNA processing;GO:0015995//chlorophyll biosynthetic process;GO:0006782//protoporphyrinogen IX biosynthetic process;GO:0009570//chloroplast stroma	Delta-aminolevulinic acid dehydratase	Porphyrin and chlorophyll metabolism;Metabolic pathways;Biosynthesis of secondary metabolites	binding catalytic_activity	cell cell_part organelle organelle_part	cellular_component_organization_or_biogenesis cellular_process metabolic_process
E3QHU5	FAD binding domain-containing protein OS=Colletotrichum graminicola (strain M1.001 / M2 / FGSC 10212) GN=GLRG_05577 PE=4 SV=1	1.47	0.0001	1.12	0.1375	1.632	0.0414	GO:0044710//single-organism metabolic process;GO:0016491//oxidoreductase activity	2-polyprenyl-6-methoxyphenol hydroxylase and related FAD-dependent oxidoreductases	Microbial metabolism in diverse environments;Ubiquinone and other terpenoid-quinone biosynthesis;Metabolic pathways;Biosynthesis of secondary metabolites	catalytic_activity
M1VTX3	Probable Snz-type pyridoxine vitamin B6 biosynthetic protein SNZ1 OS=Claviceps purpurea (strain 20.1) GN=CPUR_00241 PE=3 SV=1	0.936	0.0585	0.645	0.0308	0.899	0.1692	GO:0005829//cytosol;GO:0042823//pyridoxal phosphate biosynthetic process;GO:0016829//lyase activity;GO:0042819//vitamin B6 biosynthetic process;GO:0046982//protein heterodimerization activity;GO:0009507//chloroplast	Pyridoxine biosynthesis enzyme	Vitamin B6 metabolism	binding catalytic_activity	cell cell_part organelle	cellular_process metabolic_process
K3Z7L3	Uncharacterized protein OS=Setaria italica GN=LOC101777009 PE=3 SV=1	1.503	0.0238	1.318	0.5393	1.816	0.0672	GO:0016021//integral component of membrane;GO:0006655//phosphatidylglycerol biosynthetic process;GO:0019288//isopentenyl diphosphate biosynthetic process, methylerythritol 4-phosphate pathway;GO:0009941//chloroplast envelope;GO:0032259//methylation;GO:0010236//plastoquinone biosynthetic process;GO:0051741//2-methyl-6-phytyl-1,4-benzoquinone methyltransferase activity;GO:0019761//glucosinolate bio…	Methylase involved in ubiquinone/menaquinone biosynthesis;SAM-dependent methyltransferases	Metabolic pathways;Ubiquinone and other terpenoid-quinone biosynthesis;Biosynthesis of secondary metabolites	catalytic_activity	cell cell_part organelle organelle_part	cellular_process metabolic_process
A0A0D3FDY7	Uncharacterized protein OS=Oryza barthii PE=4 SV=1	1.527	0.0032	1.55	0.0482	1.882	0.005	GO:0071949//FAD binding;GO:0004497//monooxygenase activity;GO:0044550//secondary metabolite biosynthetic process;GO:0055114//oxidation-reduction process	2-polyprenyl-6-methoxyphenol hydroxylase and related FAD-dependent oxidoreductases	Biosynthesis of secondary metabolites;Metabolic pathways;Carotenoid biosynthesis	binding catalytic_activity		metabolic_process
F8Q1M5	Thiamine thiazole synthase OS=Serpula lacrymans var. lacrymans (strain S7.3) GN=SERLA73DRAFT_183120 PE=3 SV=1	1.596	0.0322	1.468	0.0693	1.284	0.1359	GO:0044710//single-organism metabolic process	Flavoprotein involved in thiazole biosynthesis	--
B8XPY7	Farnesyl pyrophosphate synthase OS=Chimonanthus praecox GN=FPPS PE=2 SV=1	0.651	0.1005	0.559	0.047	0.686	0.1213	GO:0005737//cytoplasm;GO:0046872//metal ion binding;GO:0004337//geranyltranstransferase activity;GO:0033384//geranyl diphosphate biosynthetic process;GO:0006695//cholesterol biosynthetic process;GO:0004161//dimethylallyltranstransferase activity;GO:0045337//farnesyl diphosphate biosynthetic process	Geranylgeranyl pyrophosphate synthase	Terpenoid backbone biosynthesis;Metabolic pathways;Biosynthesis of secondary metabolites	binding catalytic_activity	cell cell_part	cellular_process metabolic_process
[I] Lipid transport and metabolism
K4AAP1	Uncharacterized protein OS=Setaria italica GN=LOC101770276 PE=3 SV=1	1.796	0.0364	1.257	0.8621	1.709	0.0653	GO:0034968//histone lysine methylation;GO:0005739//mitochondrion;GO:0009909//regulation of flower development;GO:0009640//photomorphogenesis;GO:0009220//pyrimidine ribonucleotide biosynthetic process;GO:0010388//cullin deneddylation;GO:0016853//isomerase activity;GO:0016836//hydro-lyase activity	Enoyl-CoA hydratase/carnithine racemase	Propanoate metabolism;beta-Alanine metabolism;Metabolic pathways;Valine, leucine and isoleucine degradation	catalytic_activity	cell cell_part organelle	biological_regulation cellular_component_organization_or_biogenesis cellular_process developmental_process metabolic_process multicellular_organismal_process regulation_of_biological_process reproduction reproductive_process response_to_stimulus
A0A0D3FQI5	Uncharacterized protein OS=Oryza barthii PE=4 SV=1	0.624	0.055	0.601	0.0407	0.953	0.5731	GO:0005829//cytosol;GO:0055114//oxidation-reduction process;GO:0009414//response to water deprivation;GO:0009750//response to fructose;GO:0009408//response to heat;GO:0004022//alcohol dehydrogenase (NAD) activity;GO:0010115//regulation of abscisic acid biosynthetic process;GO:0006561//proline biosynthetic process;GO:0010182//sugar mediated signaling pathway	Dehydrogenases with different specificities (related to short-chain alcohol dehydrogenases)	Biosynthesis of secondary metabolites;Metabolic pathways;Carotenoid biosynthesis	catalytic_activity	cell cell_part	biological_regulation cellular_process metabolic_process regulation_of_biological_process response_to_stimulus signaling
A0A0D3FHN3	Uncharacterized protein OS=Oryza barthii PE=4 SV=1	0.376	0.0319	0.69	0.0681	0.691	0.0407	GO:0005777//peroxisome;GO:0006635//fatty acid beta-oxidation;GO:0016853//isomerase activity;GO:0009536//plastid	Enoyl-CoA hydratase/carnithine racemase	Fatty acid metabolism;Biosynthesis of secondary metabolites;Tryptophan metabolism;Metabolic pathways;Limonene and pinene degradation;Butanoate metabolism;Valine, leucine and isoleucine degradation;Microbial metabolism in diverse environments;Lysine degradation;Propanoate metabolism;beta-Alanine metabolism	catalytic_activity	cell cell_part organelle	cellular_process metabolic_process
F2DLB7	Predicted protein OS=Hordeum vulgare subsp. vulgare PE=2 SV=1	0.442	0.0442	0.845	0.3565	0.592	0.0129	GO:0008152//metabolic process;GO:0003824//catalytic activity	Acyl-coenzyme A synthetases/AMP-(fatty) acid ligases	Microbial metabolism in diverse environments;Biosynthesis of secondary metabolites;Propanoate metabolism;Pyruvate metabolism;Glycolysis / Gluconeogenesis;Metabolic pathways	catalytic_activity		metabolic_process
A0A0D3FR85	Uncharacterized protein OS=Oryza barthii PE=4 SV=1	0.721	0.0807	0.491	0.0127	1.01	0.9032	GO:0016491//oxidoreductase activity;GO:0016114//terpenoid biosynthetic process;GO:0016021//integral component of membrane;GO:0016023//cytoplasmic, membrane-bounded vesicle;GO:0055114//oxidation-reduction process	Short-chain dehydrogenases of various substrate specificities;Dehydrogenases with different specificities (related to short-chain alcohol dehydrogenases);Short-chain alcohol dehydrogenase of unknown specificity	Peroxisome;Metabolic pathways	catalytic_activity	cell cell_part organelle	cellular_process metabolic_process
A0A0C5ATR1	4CL2 protein OS=Lolium perenne GN=4CL2 PE=4 SV=1	0.875	0.11	2.194	0.0279	1.656	0.0812	GO:0009698//phenylpropanoid metabolic process;GO:0005524//ATP binding;GO:0016207//4-coumarate-CoA ligase activity	Acyl-CoA synthetases (AMP-forming)/AMP-acid ligases II	Metabolic pathways;Ubiquinone and other terpenoid-quinone biosynthesis;Biosynthesis of secondary metabolites;Phenylpropanoid biosynthesis;Phenylalanine metabolism	binding catalytic_activity		cellular_process metabolic_process
K3YE17	Uncharacterized protein OS=Setaria italica GN=LOC101776280 PE=3 SV=1	0.613	0.031	0.72	0.0323	0.89	0.4551	GO:0016491//oxidoreductase activity;GO:0055114//oxidation-reduction process;GO:0016020//membrane	Short-chain alcohol dehydrogenase of unknown specificity;Short-chain dehydrogenases of various substrate specificities;Dehydrogenases with different specificities (related to short-chain alcohol dehydrogenases)	Ether lipid metabolism;Glycerophospholipid metabolism;Metabolic pathways;Peroxisome	catalytic_activity	cell cell_part	metabolic_process
B6U3U9	Cytochrome b5 OS=Zea mays PE=2 SV=1	2.274	0.0043	1.877	0.001	1.999	0.0002	GO:0016021//integral component of membrane;GO:0055114//oxidation-reduction process;GO:0046872//metal ion binding;GO:0005774//vacuolar membrane;GO:0009535//chloroplast thylakoid membrane;GO:0020037//heme binding;GO:0005789//endoplasmic reticulum membrane;GO:0019745//pentacyclic triterpenoid biosynthetic process;GO:0005886//plasma membrane;GO:0016126//sterol biosynthetic process	Cytochrome b involved in lipid metabolism	Nitrogen metabolism	binding	cell cell_part organelle organelle_part	cellular_process metabolic_process
F2CRD4	Predicted protein OS=Hordeum vulgare subsp. vulgare PE=2 SV=1	0.725	0.1077	1.794	0.0383	1.047	0.9372	GO:0010025//wax biosynthetic process;GO:0016021//integral component of membrane;GO:0006633//fatty acid biosynthetic process;GO:0055114//oxidation-reduction process;GO:0043668//exine;GO:0010143//cutin biosynthetic process;GO:0016491//oxidoreductase activity;GO:0048653//anther development;GO:0005506//iron ion binding;GO:0005783//endoplasmic reticulum	Sterol desaturase	--	binding catalytic_activity	cell cell_part extracellular_region extracellular_region_part organelle	cellular_process developmental_process metabolic_process multicellular_organismal_process reproduction reproductive_process
K3XUX1	Uncharacterized protein OS=Setaria italica GN=LOC101760300 PE=4 SV=1	0.655	0.0167	0.951	0.5956	0.727	0.1396	GO:0051287//NAD binding;GO:0055114//oxidation-reduction process;GO:0008270//zinc ion binding;GO:0016832//aldehyde-lyase activity;GO:0005975//carbohydrate metabolic process;GO:0004616//phosphogluconate dehydrogenase (decarboxylating) activity	Uncharacterized protein conserved in bacteria;3-hydroxyisobutyrate dehydrogenase and related beta-hydroxyacid dehydrogenases	Microbial metabolism in diverse environments;Limonene and pinene degradation;Metabolic pathways;Biosynthesis of secondary metabolites	binding catalytic_activity		metabolic_process
A0A0D3HWJ7	Uncharacterized protein OS=Oryza barthii PE=4 SV=1	1.882	0.081	2.316	0.0405	2.255	0.0386	GO:0050897//cobalt ion binding;GO:0009750//response to fructose;GO:0006552//leucine catabolic process;GO:0005524//ATP binding;GO:0009744//response to sucrose;GO:0004075//biotin carboxylase activity;GO:0005759//mitochondrial matrix;GO:0004485//methylcrotonoyl-CoA carboxylase activity;GO:0022626//cytosolic ribosome	Acetyl/propionyl-CoA carboxylase, alpha subunit;Biotin carboxylase	Metabolic pathways;Valine, leucine and isoleucine degradation	binding catalytic_activity	cell cell_part macromolecular_complex membrane-enclosed_lumen organelle organelle_part	cellular_process metabolic_process response_to_stimulus
S8E910	Uncharacterized protein (Fragment) OS=Genlisea aurea GN=M569_05826 PE=3 SV=1	1.557	0.9947	1.913	0.021	1.583	0.2604	GO:0005774//vacuolar membrane;GO:0009789//positive regulation of abscisic acid-activated signaling pathway;GO:0051788//response to misfolded protein;GO:0009611//response to wounding;GO:0006635//fatty acid beta-oxidation;GO:0009407//toxin catabolic process;GO:0003988//acetyl-CoA C-acyltransferase activity;GO:0080129//proteasome core complex assembly;GO:0009507//chloroplast;GO:0005730//nucleolus;GO…	Acetyl-CoA acetyltransferase	Fatty acid metabolism;Peroxisome;Metabolic pathways;Biosynthesis of secondary metabolites;Biosynthesis of unsaturated fatty acids;Valine, leucine and isoleucine degradation;Microbial metabolism in diverse environments;alpha-Linolenic acid metabolism	catalytic_activity	cell cell_part membrane-enclosed_lumen organelle organelle_part	biological_regulation cellular_component_organization_or_biogenesis cellular_process metabolic_process positive_regulation_of_biological_process regulation_of_biological_process response_to_stimulus signaling
K3XFK3	Uncharacterized protein OS=Setaria italica GN=LOC101773389 PE=4 SV=1	1.419	0.0764	1.655	0.0302	1.603	0.0362	GO:0090409//malonyl-CoA synthetase activity;GO:0016020//membrane;GO:0005829//cytosol;GO:0090410//malonate catabolic process	Acyl-CoA synthetases (AMP-forming)/AMP-acid ligases II;Acyl-coenzyme A synthetases/AMP-(fatty) acid ligases	alpha-Linolenic acid metabolism;Biosynthesis of secondary metabolites;Ubiquinone and other terpenoid-quinone biosynthesis;Metabolic pathways;Phenylalanine metabolism;Phenylpropanoid biosynthesis		cell cell_part
A0A1D6BRP7	3-hydroxyisobutyrate dehydrogenase OS=Triticum aestivum PE=3 SV=1	0.643	0	0.986	0.7921	1.17	0.0156	GO:0006574//valine catabolic process;GO:0051287//NAD binding;GO:0008442//3-hydroxyisobutyrate dehydrogenase activity;GO:0004616//phosphogluconate dehydrogenase (decarboxylating) activity;GO:0005739//mitochondrion;GO:0055114//oxidation-reduction process	3-hydroxyisobutyrate dehydrogenase and related beta-hydroxyacid dehydrogenases	Limonene and pinene degradation;Valine, leucine and isoleucine degradation;Microbial metabolism in diverse environments;Biosynthesis of secondary metabolites;Metabolic pathways	binding catalytic_activity	cell cell_part organelle	cellular_process metabolic_process
[J] Translation, ribosomal structure and biogenesis
S8CIP5	Uncharacterized protein (Fragment) OS=Genlisea aurea GN=M569_08176 PE=4 SV=1	0.731	0.1794	0.847	0.0524	0.518	0.0016	GO:0005829//cytosol;GO:0005507//copper ion binding;GO:0003746//translation elongation factor activity;GO:0005730//nucleolus;GO:0009506//plasmodesma;GO:0009409//response to cold;GO:0006414//translational elongation;GO:0005774//vacuolar membrane;GO:0003924//GTPase activity;GO:0009507//chloroplast;GO:0005525//GTP binding;GO:0005886//plasma membrane;GO:0048046//apoplast	Translation elongation factors (GTPases)	--	binding catalytic_activity	cell cell_part extracellular_region membrane-enclosed_lumen organelle organelle_part symplast	cellular_process metabolic_process response_to_stimulus
K4A9U2	Uncharacterized protein OS=Setaria italica GN=LOC101770152 PE=4 SV=1	NA	NA	1.101	0.4043	0.548	0.0099	GO:0006098//pentose-phosphate shunt;GO:0016020//membrane;GO:0005840//ribosome;GO:0006412//translation;GO:0009902//chloroplast relocation;GO:0015995//chlorophyll biosynthetic process;GO:0009773//photosynthetic electron transport in photosystem I;GO:0019288//isopentenyl diphosphate biosynthetic process, methylerythritol 4-phosphate pathway;GO:0009570//chloroplast stroma;GO:0009579//thylakoid;GO:000…	Ribosomal protein S1	Ribosome	binding structural_molecule_activity	cell cell_part macromolecular_complex organelle organelle_part	cellular_component_organization_or_biogenesis cellular_process establishment_of_localization localization metabolic_process
F2ED10	Predicted protein OS=Hordeum vulgare subsp. vulgare PE=2 SV=1	1.6	0.0381	1.594	0.0404	1.36	0.4044	GO:0005840//ribosome;GO:0003735//structural constituent of ribosome;GO:0005634//nucleus;GO:0006412//translation	Ubiquitin;Ribosomal protein L40E	Ribosome	structural_molecule_activity	cell cell_part macromolecular_complex organelle	cellular_process metabolic_process
A0A1Z5K9Y7	ATP-dependent RNA helicase DDX5/DBP2 OS=Fistulifera solaris GN=FisN_15Hh019 PE=3 SV=1	NA	NA	0.406	0.0173	0.641	0.0119	GO:0016070//RNA metabolic process;GO:0043231//intracellular membrane-bounded organelle;GO:0071840//cellular component organization or biogenesis;GO:0097159//organic cyclic compound binding;GO:0016887//ATPase activity;GO:0004386//helicase activity;GO:1901363//heterocyclic compound binding	Superfamily II DNA and RNA helicases	Spliceosome	catalytic_activity	cell cell_part organelle	cellular_component_organization_or_biogenesis cellular_process metabolic_process
F2ELH5	Predicted protein (Fragment) OS=Hordeum vulgare subsp. vulgare PE=2 SV=1	1.789	0.0006	0.611	0.0253	1.472	0.2006	GO:0010501//RNA secondary structure unwinding;GO:0003723//RNA binding;GO:0004004//ATP-dependent RNA helicase activity;GO:0005622//intracellular;GO:0006606//protein import into nucleus;GO:0005524//ATP binding	Superfamily II DNA and RNA helicases	--	binding catalytic_activity	cell cell_part	cellular_process establishment_of_localization localization metabolic_process
F2E132	Predicted protein OS=Hordeum vulgare subsp. vulgare PE=2 SV=1	0.776	0.2109	0.551	0.0209	0.487	0.1662	GO:0006413//translational initiation;GO:0009165//nucleotide biosynthetic process;GO:0016779//nucleotidyltransferase activity;GO:0003743//translation initiation factor activity;GO:0005829//cytosol	Nucleoside-diphosphate-sugar pyrophosphorylase involved in lipopolysaccharide biosynthesis/translation initiation factor 2B, gamma/epsilon subunits (eIF-2Bgamma/eIF-2Bepsilon)	RNA transport	binding catalytic_activity	cell cell_part	cellular_process metabolic_process
P39697	40S ribosomal protein S19, mitochondrial OS=Arabidopsis thaliana GN=RPS19 PE=1 SV=2	0.697	0.0348	0.653	0.0008	0.813	0.0242	GO:0044699//single-organism process;GO:0000166//nucleotide binding;GO:0006412//translation;GO:0043167//ion binding;GO:0016070//RNA metabolic process;GO:0006970//response to osmotic stress;GO:0071840//cellular component organization or biogenesis;GO:0003677//DNA binding;GO:0003735//structural constituent of ribosome;GO:0003723//RNA binding;GO:0015935//small ribosomal subunit;GO:0005739//mitochondr…	Ribosomal protein S19	Ribosome	binding structural_molecule_activity	cell cell_part macromolecular_complex organelle organelle_part	cellular_component_organization_or_biogenesis cellular_process metabolic_process response_to_stimulus
A0A078I3T7	BnaA06g23290D protein OS=Brassica napus GN=BnaA06g23290D PE=3 SV=1	0.686	0.0948	0.564	0.0006	0.851	0.0165	GO:0006412//translation;GO:0006407//rRNA export from nucleus;GO:0003735//structural constituent of ribosome;GO:0022627//cytosolic small ribosomal subunit	Ribosomal protein S28E/S33	Ribosome	structural_molecule_activity	cell cell_part macromolecular_complex organelle organelle_part	cellular_component_organization_or_biogenesis cellular_process establishment_of_localization localization metabolic_process
F2CQY5	Predicted protein (Fragment) OS=Hordeum vulgare subsp. vulgare PE=2 SV=1	0.931	0.4771	0.642	0.011	0.806	0.0685	GO:0001510//RNA methylation;GO:0019013//viral nucleocapsid;GO:0015030//Cajal body;GO:0010197//polar nucleus fusion;GO:0009536//plastid;GO:0072588//box H/ACA RNP complex;GO:0042254//ribosome biogenesis;GO:0030515//snoRNA binding;GO:0001522//pseudouridine synthesis	Predicted Zn-ribbon RNA-binding protein	RNA transport	binding	cell cell_part macromolecular_complex membrane-enclosed_lumen organelle organelle_part virion virion_part	cellular_component_organization_or_biogenesis cellular_process developmental_process metabolic_process multicellular_organismal_process
A0A200R1K6	Translation elongation factor EFG OS=Macleaya cordata GN=BVC80_1547g12 PE=4 SV=1	0.782	0.1765	0.958	0.627	0.527	0.0001	GO:0006412//translation;GO:0005622//intracellular;GO:0003924//GTPase activity;GO:0005525//GTP binding	Translation elongation factors (GTPases)	Spliceosome	binding catalytic_activity	cell cell_part	cellular_process metabolic_process
F2DX84	Predicted protein OS=Hordeum vulgare subsp. vulgare PE=2 SV=1	1.188	0.0657	0.99	0.8241	1.659	0.0108	GO:0003743//translation initiation factor activity;GO:0006413//translational initiation;GO:0005829//cytosol;GO:0005850//eukaryotic translation initiation factor 2 complex;GO:0043614//multi-eIF complex;GO:0005840//ribosome;GO:0005851//eukaryotic translation initiation factor 2B complex;GO:0009640//photomorphogenesis;GO:0009220//pyrimidine ribonucleotide biosynthetic process;GO:0010388//cullin dene…	Translation initiation factor 2, alpha subunit (eIF-2alpha)	RNA transport;Protein processing in endoplasmic reticulum	binding	cell cell_part macromolecular_complex organelle	cellular_process developmental_process metabolic_process multicellular_organismal_process response_to_stimulus
Q5JMD6	Os01g0971900 protein OS=Oryza sativa subsp. japonica GN=Os01g0971900 PE=4 SV=1	0.869	0.2827	0.823	0.247	0.629	0.0294	GO:0003723//RNA binding	RNA-binding protein of the Puf family, translational repressor	--	binding
A0A1Q3ALD3	Ribosomal_L22 domain-containing protein OS=Cephalotus follicularis GN=CFOL_v3_00093 PE=3 SV=1	1.653	0.0705	0.653	0.067	1.967	0.0333	GO:0001510//RNA methylation;GO:0006412//translation;GO:0005730//nucleolus;GO:0009506//plasmodesma;GO:0003735//structural constituent of ribosome;GO:0042545//cell wall modification;GO:0005774//vacuolar membrane;GO:0009664//plant-type cell wall organization;GO:0009507//chloroplast;GO:0022625//cytosolic large ribosomal subunit;GO:0005886//plasma membrane	Ribosomal protein L22	Ribosome	structural_molecule_activity	cell cell_part macromolecular_complex membrane-enclosed_lumen organelle organelle_part symplast	cellular_component_organization_or_biogenesis cellular_process metabolic_process
A0A1J3F9G3	Eukaryotic translation initiation factor 5A-1 (Fragment) OS=Noccaea caerulescens GN=LC_TR2485_c0_g1_i1_g.7876 PE=4 SV=1	0.904	0.1375	0.933	0.1496	0.554	0.0064	GO:0003743//translation initiation factor activity;GO:0006413//translational initiation;GO:0003746//translation elongation factor activity;GO:0006452//translational frameshifting;GO:0045905//positive regulation of translational termination;GO:0043022//ribosome binding;GO:0010089//xylem development;GO:0045901//positive regulation of translational elongation	Translation elongation factor P (EF-P)/translation initiation factor 5A (eIF-5A)	--	binding		biological_regulation cellular_component_organization_or_biogenesis cellular_process developmental_process metabolic_process positive_regulation_of_biological_process regulation_of_biological_process
A0A0D3HGW1	60S ribosomal export protein NMD3 OS=Oryza barthii PE=3 SV=1	0.785	0.3003	1.829	0.0021	1.513	0.3705	GO:0007029//endoplasmic reticulum organization;GO:0009834//plant-type secondary cell wall biogenesis;GO:0006611//protein export from nucleus;GO:0005634//nucleus;GO:0005829//cytosol	NMD protein affecting ribosome stability and mRNA decay	RNA transport		cell cell_part organelle	cellular_component_organization_or_biogenesis cellular_process establishment_of_localization localization
V4P599	Uncharacterized protein OS=Eutrema salsugineum GN=EUTSA_v10024637mg PE=3 SV=1	0.448	0.0186	0.517	NA	0.676	0.4191	GO:0048825//cotyledon development;GO:0010564//regulation of cell cycle process;GO:0006420//arginyl-tRNA aminoacylation;GO:0009570//chloroplast stroma;GO:0006164//purine nucleotide biosynthetic process;GO:0004814//arginine-tRNA ligase activity;GO:0005524//ATP binding;GO:0005739//mitochondrion;GO:0010162//seed dormancy process	Arginyl-tRNA synthetase	Aminoacyl-tRNA biosynthesis	binding catalytic_activity	cell cell_part organelle organelle_part	biological_regulation cellular_process developmental_process metabolic_process multicellular_organismal_process regulation_of_biological_process reproduction reproductive_process
A0A1I7SDK2	Uncharacterized protein OS=Bursaphelenchus xylophilus PE=4 SV=1	0.518	0.0484	0.644	0.008	0.643	0.0725	GO:0005737//cytoplasm;GO:0006415//translational termination;GO:0016149//translation release factor activity, codon specific	Peptide chain release factor 1 (eRF1)	--	binding	cell cell_part	cellular_component_organization_or_biogenesis cellular_process metabolic_process
N0DKE7	SAR DNA binding protein OS=Bromus inermis GN=BiSDB1 PE=2 SV=1	0.87	0.0084	0.692	0.001	0.656	0.0001	GO:0001510//RNA methylation;GO:0000154//rRNA modification;GO:0006164//purine nucleotide biosynthetic process;GO:0009506//plasmodesma;GO:0009220//pyrimidine ribonucleotide biosynthetic process;GO:0030515//snoRNA binding;GO:0032040//small-subunit processome;GO:0031428//box C/D snoRNP complex;GO:0016020//membrane	Protein implicated in ribosomal biogenesis, Nop56p homolog	Spliceosome	binding	cell cell_part macromolecular_complex membrane-enclosed_lumen organelle organelle_part symplast	cellular_component_organization_or_biogenesis cellular_process metabolic_process
A0A0D3FUX4	Uncharacterized protein OS=Oryza barthii PE=4 SV=1	1.319	0.0614	1.433	0.0387	1.552	0.0197	GO:0003677//DNA binding	Ribosome-associated chaperone zuotin;DnaJ-class molecular chaperone with C-terminal Zn finger domain;DnaJ-class molecular chaperone	--	binding
W7U0G5	Trna (Cytosine-c )-methyltransferase OS=Nannochloropsis gaditana GN=Naga_100014g58 PE=3 SV=1	0.542	0.0087	0.941	0.0245	0.817	0.0042	GO:0032259//methylation;GO:0016740//transferase activity	tRNA and rRNA cytosine-C5-methylases	Microbial metabolism in diverse environments;Tyrosine metabolism;Selenoamino acid metabolism;Histidine metabolism	catalytic_activity		cellular_process metabolic_process
B6TLN6	tRNA pseudouridine synthase family protein OS=Zea mays PE=2 SV=1	0.461	0.0089	0.939	0.5585	0.944	0.4023	GO:0009982//pseudouridine synthase activity;GO:0003723//RNA binding;GO:0001522//pseudouridine synthesis;GO:0009536//plastid	Pseudouridylate synthase	--	binding catalytic_activity	cell cell_part organelle	cellular_process metabolic_process
K3YQA5	Uncharacterized protein OS=Setaria italica GN=LOC101757609 PE=4 SV=1	1.262	0.1696	1.069	0.7	1.742	0.0016	GO:0006413//translational initiation;GO:0016779//nucleotidyltransferase activity;GO:0003743//translation initiation factor activity	Nucleoside-diphosphate-sugar pyrophosphorylase involved in lipopolysaccharide biosynthesis/translation initiation factor 2B, gamma/epsilon subunits (eIF-2Bgamma/eIF-2Bepsilon)	RNA transport	binding catalytic_activity		cellular_process metabolic_process
A0A0D3HUQ6	Uncharacterized protein OS=Oryza barthii PE=3 SV=1	0.422	0.0088	0.58	0.0291	0.637	0.3026	GO:0019509//L-methionine biosynthetic process from methylthioadenosine;GO:0005851//eukaryotic translation initiation factor 2B complex;GO:0009536//plastid;GO:0005085//guanyl-nucleotide exchange factor activity;GO:0043547//positive regulation of GTPase activity;GO:0006446//regulation of translational initiation;GO:0046523//S-methyl-5-thioribose-1-phosphate isomerase activity	Predicted translation initiation factor 2B subunit, eIF-2B alpha/beta/delta family;Translation initiation factor 2B subunit, eIF-2B alpha/beta/delta family	RNA transport	catalytic_activity enzyme_regulator_activity	cell cell_part macromolecular_complex organelle	biological_regulation cellular_process metabolic_process regulation_of_biological_process
A0A0D3GHC0	Uncharacterized protein OS=Oryza barthii PE=4 SV=1	1.235	0.5596	2.083	0.0101	1.692	0.0417	GO:0009414//response to water deprivation;GO:0009220//pyrimidine ribonucleotide biosynthetic process;GO:0009651//response to salt stress;GO:0009507//chloroplast;GO:0003723//RNA binding;GO:0042991//transcription factor import into nucleus;GO:0004004//ATP-dependent RNA helicase activity;GO:0005524//ATP binding;GO:0010501//RNA secondary structure unwinding	Superfamily II DNA and RNA helicases	--	binding catalytic_activity	cell cell_part organelle	cellular_process establishment_of_localization localization metabolic_process response_to_stimulus
A0A0D3F717	Uncharacterized protein OS=Oryza barthii PE=4 SV=1	1.28	0.3136	0.715	0.1043	1.596	0.0388	GO:0044763//single-organism cellular process;GO:0007275//multicellular organism development;GO:0003006//developmental process involved in reproduction;GO:0000027//ribosomal large subunit assembly;GO:0005730//nucleolus;GO:0016070//RNA metabolic process;GO:0044702//single organism reproductive process;GO:0048856//anatomical structure development;GO:0003723//RNA binding	RNA-binding protein required for 60S ribosomal subunit biogenesis	--	binding	cell cell_part membrane-enclosed_lumen organelle organelle_part	cellular_component_organization_or_biogenesis cellular_process developmental_process metabolic_process multicellular_organismal_process reproduction reproductive_process
A0A0K9S448	Uncharacterized protein OS=Spinacia oleracea GN=SOVF_001800 PE=4 SV=1	0.435	0.0228	0.953	NA	0.953	0.6251	GO:0010501//RNA secondary structure unwinding;GO:0003723//RNA binding;GO:0004004//ATP-dependent RNA helicase activity;GO:0005777//peroxisome;GO:0005730//nucleolus;GO:0009536//plastid;GO:0005524//ATP binding;GO:0005886//plasma membrane	Superfamily II DNA and RNA helicases	--	binding catalytic_activity	cell cell_part membrane-enclosed_lumen organelle organelle_part	cellular_process metabolic_process
F2EDF6	Elongation factor Ts, mitochondrial OS=Hordeum vulgare subsp. vulgare GN=EFTS PE=2 SV=1	0.611	0.1452	0.615	0.0029	0.776	0.0005	GO:0003746//translation elongation factor activity;GO:0070125//mitochondrial translational elongation;GO:0005759//mitochondrial matrix	Translation elongation factor Ts	--	binding	cell cell_part membrane-enclosed_lumen organelle organelle_part	cellular_component_organization_or_biogenesis cellular_process metabolic_process
[K] Transcription
A0A0D3FR98	Uncharacterized protein OS=Oryza barthii PE=3 SV=1	1.527	0.0033	1.713	0.0018	1.547	0.1517	GO:0009506//plasmodesma;GO:0010200//response to chitin;GO:0004672//protein kinase activity;GO:0006468//protein phosphorylation;GO:0005524//ATP binding;GO:0019901//protein kinase binding	Serine/threonine protein kinase	Plant-pathogen interaction	binding catalytic_activity	cell cell_part symplast	cellular_process metabolic_process response_to_stimulus
A0A1D5XRJ3	RuvB-like helicase OS=Triticum aestivum PE=3 SV=1	0.948	0.5347	1.561	0.0195	1.19	0.3671	GO:0000278//mitotic cell cycle;GO:0007010//cytoskeleton organization;GO:0006094//gluconeogenesis;GO:0032508//DNA duplex unwinding;GO:0000741//karyogamy;GO:0001510//RNA methylation;GO:0051604//protein maturation;GO:0010498//proteasomal protein catabolic process;GO:0043141//ATP-dependent 5'-3' DNA helicase activity;GO:0009507//chloroplast;GO:0010388//cullin deneddylation;GO:0009640//photomorphogene…	DNA helicase TIP49, TBP-interacting protein	--	binding catalytic_activity	cell cell_part membrane-enclosed_lumen organelle organelle_part	biological_regulation cellular_component_organization_or_biogenesis cellular_process developmental_process establishment_of_localization immune_system_process localization metabolic_process multi-organism_process multicellular_organismal_process regulation_of_biological_process reproduction reproductive_process response_to_stimulus
A0A1Z5K9Y7	ATP-dependent RNA helicase DDX5/DBP2 OS=Fistulifera solaris GN=FisN_15Hh019 PE=3 SV=1	NA	NA	0.406	0.0173	0.641	0.0119	GO:0016070//RNA metabolic process;GO:0043231//intracellular membrane-bounded organelle;GO:0071840//cellular component organization or biogenesis;GO:0097159//organic cyclic compound binding;GO:0016887//ATPase activity;GO:0004386//helicase activity;GO:1901363//heterocyclic compound binding	Superfamily II DNA and RNA helicases	Spliceosome	catalytic_activity	cell cell_part organelle	cellular_component_organization_or_biogenesis cellular_process metabolic_process
F2ELH5	Predicted protein (Fragment) OS=Hordeum vulgare subsp. vulgare PE=2 SV=1	1.789	0.0006	0.611	0.0253	1.472	0.2006	GO:0010501//RNA secondary structure unwinding;GO:0003723//RNA binding;GO:0004004//ATP-dependent RNA helicase activity;GO:0005622//intracellular;GO:0006606//protein import into nucleus;GO:0005524//ATP binding	Superfamily II DNA and RNA helicases	--	binding catalytic_activity	cell cell_part	cellular_process establishment_of_localization localization metabolic_process
F2EFS9	Predicted protein OS=Hordeum vulgare subsp. vulgare PE=2 SV=1	1.016	0.8579	3.727	0.0075	3.942	0.0083	GO:0031098//stress-activated protein kinase signaling cascade;GO:0007266//Rho protein signal transduction;GO:0042981//regulation of apoptotic process;GO:0043408//regulation of MAPK cascade;GO:0032147//activation of protein kinase activity;GO:0005737//cytoplasm;GO:0030036//actin cytoskeleton organization;GO:0004674//protein serine/threonine kinase activity;GO:0048365//Rac GTPase binding;GO:0007346…	Serine/threonine protein kinase	Plant-pathogen interaction	binding catalytic_activity	cell cell_part	biological_regulation cellular_component_organization_or_biogenesis cellular_process death localization locomotion metabolic_process regulation_of_biological_process response_to_stimulus signaling
A0A176VF86	Uncharacterized protein OS=Marchantia polymorpha subsp. ruderalis GN=AXG93_2839s1380 PE=4 SV=1	1.035	0.7487	0.813	0.0273	0.648	0.0057	GO:0003676//nucleic acid binding;GO:0016818//hydrolase activity, acting on acid anhydrides, in phosphorus-containing anhydrides;GO:0043167//ion binding;GO:0008152//metabolic process;GO:0006325//chromatin organization;GO:0005634//nucleus	Superfamily II DNA/RNA helicases, SNF2 family	--	binding catalytic_activity	cell cell_part organelle	cellular_component_organization_or_biogenesis cellular_process metabolic_process
Q10MU2	Os03g0295400 protein OS=Oryza sativa subsp. japonica GN=Os03g0295400 PE=4 SV=1	2.856	0.0007	2.221	0.0001	0.38	0.0156	GO:0006383//transcription from RNA polymerase III promoter;GO:0005736//DNA-directed RNA polymerase I complex;GO:0006360//transcription from RNA polymerase I promoter;GO:0003677//DNA binding;GO:0046983//protein dimerization activity;GO:0001054//RNA polymerase I activity;GO:0005666//DNA-directed RNA polymerase III complex;GO:0001056//RNA polymerase III activity	DNA-directed RNA polymerase, alpha subunit/40 kD subunit	Pyrimidine metabolism;Metabolic pathways;RNA polymerase;Purine metabolism	binding catalytic_activity	cell cell_part macromolecular_complex membrane-enclosed_lumen organelle organelle_part	cellular_process metabolic_process
B6SLK8	DNA-directed RNA polymerase II 16 kDa polypeptide OS=Zea mays GN=100282338 PE=2 SV=1	2.496	0.0366	0.922	0.6194	2.938	0.0031	GO:0000394//RNA splicing, via endonucleolytic cleavage and ligation;GO:0006367//transcription initiation from RNA polymerase II promoter;GO:0003899//DNA-directed RNA polymerase activity;GO:0031990//mRNA export from nucleus in response to heat stress;GO:0000166//nucleotide binding;GO:0034402//recruitment of 3'-end processing factors to RNA polymerase II holoenzyme complex;GO:0000288//nuclear-trans…	RNA polymerase II, fourth largest subunit	RNA polymerase;Purine metabolism;Metabolic pathways;Pyrimidine metabolism	binding catalytic_activity	cell cell_part macromolecular_complex membrane-enclosed_lumen organelle organelle_part	biological_regulation cellular_component_organization_or_biogenesis cellular_process establishment_of_localization localization metabolic_process positive_regulation_of_biological_process regulation_of_biological_process response_to_stimulus
A0A0D9WI03	Uncharacterized protein OS=Leersia perrieri PE=4 SV=1	0.538	0.0274	0.718	0.1997	0.441	0.0307	GO:0034968//histone lysine methylation;GO:0042393//histone binding;GO:0008270//zinc ion binding;GO:0018024//histone-lysine N-methyltransferase activity;GO:0005694//chromosome;GO:0005634//nucleus	Predicted restriction endonuclease;Proteins containing SET domain;Myb superfamily proteins, including transcription factors and mRNA splicing factors	--	binding catalytic_activity	cell cell_part organelle	cellular_component_organization_or_biogenesis cellular_process metabolic_process
A0A1J3J7I8	Transcription factor MYB44 (Fragment) OS=Noccaea caerulescens GN=MP_TR20032_c0_g1_i1_g.57224 PE=4 SV=1	1.098	0.047	0.628	0.0257	0.741	0.1324	GO:0007165//signal transduction;GO:0009605//response to external stimulus	Myb superfamily proteins, including transcription factors and mRNA splicing factors	--			biological_regulation cellular_process regulation_of_biological_process response_to_stimulus signaling
A0A1Q3B4R2	G10 domain-containing protein OS=Cephalotus follicularis GN=CFOL_v3_06388 PE=4 SV=1	0.68	0.0899	0.553	0.0269	0.965	0.6512	GO:0005681//spliceosomal complex;GO:0000398//mRNA splicing, via spliceosome;GO:0005829//cytosol	Cell cycle control protein, G10 family	Spliceosome		cell cell_part macromolecular_complex organelle organelle_part	cellular_process metabolic_process
Q03943	Membrane-associated 30 kDa protein, chloroplastic OS=Pisum sativum GN=IM30 PE=2 SV=1	0.959	0.6113	1.505	0.0133	1.39	0.0012	GO:0016050//vesicle organization;GO:0010027//thylakoid membrane organization;GO:0009508//plastid chromosome;GO:0016032//viral process;GO:0009570//chloroplast stroma;GO:0005829//cytosol;GO:0009706//chloroplast inner membrane;GO:0009535//chloroplast thylakoid membrane	Phage shock protein A (IM30), suppresses sigma54-dependent transcription	--		cell cell_part organelle organelle_part	cellular_component_organization_or_biogenesis cellular_process viral_reproduction
F2DI00	Predicted protein OS=Hordeum vulgare subsp. vulgare PE=2 SV=1	0.355	0.0022	0.51	0.0056	0.645	0.2219	GO:0000394//RNA splicing, via endonucleolytic cleavage and ligation;GO:0006367//transcription initiation from RNA polymerase II promoter;GO:0003899//DNA-directed RNA polymerase activity;GO:0045948//positive regulation of translational initiation;GO:0003697//single-stranded DNA binding;GO:0003727//single-stranded RNA binding;GO:0005665//DNA-directed RNA polymerase II, core complex;GO:0060213//posi…	DNA-directed RNA polymerase, subunit E'	Metabolic pathways;Pyrimidine metabolism;Purine metabolism;RNA polymerase	binding catalytic_activity	cell cell_part macromolecular_complex membrane-enclosed_lumen organelle organelle_part	biological_regulation cellular_process metabolic_process positive_regulation_of_biological_process regulation_of_biological_process
F2DBC0	Predicted protein OS=Hordeum vulgare subsp. vulgare PE=2 SV=1	1.39	0.0016	1.528	0.0007	1.396	0.1186	GO:0045893//positive regulation of transcription, DNA-templated;GO:0009873//ethylene-activated signaling pathway;GO:0034976//response to endoplasmic reticulum stress;GO:0006457//protein folding;GO:0005622//intracellular;GO:0043565//sequence-specific DNA binding;GO:0003713//transcription coactivator activity;GO:0009644//response to high light intensity;GO:0042542//response to hydrogen peroxide;GO:…	Predicted transcription factor, homolog of eukaryotic MBF1	--	binding nucleic_acid_binding_transcription_factor_activity protein_binding_transcription_factor_activity	cell cell_part	biological_regulation cellular_process metabolic_process positive_regulation_of_biological_process regulation_of_biological_process response_to_stimulus signaling
F2DY46	Predicted protein OS=Hordeum vulgare subsp. vulgare PE=2 SV=1	0.664	0.0082	0.999	0.8983	1.027	0.8176	GO:0009536//plastid	Predicted transcriptional regulator, contains C-terminal CBS domains;FOG: CBS domain	--		cell cell_part organelle
S8C4E5	RuvB-like helicase (Fragment) OS=Genlisea aurea GN=M569_15517 PE=3 SV=1	2.091	0	1.122	0.9202	2.032	0	GO:0000278//mitotic cell cycle;GO:0007010//cytoskeleton organization;GO:0006094//gluconeogenesis;GO:0032508//DNA duplex unwinding;GO:0000741//karyogamy;GO:0001510//RNA methylation;GO:0051604//protein maturation;GO:0010498//proteasomal protein catabolic process;GO:0043141//ATP-dependent 5'-3' DNA helicase activity;GO:0009507//chloroplast;GO:0010388//cullin deneddylation;GO:0009640//photomorphogene…	DNA helicase TIP49, TBP-interacting protein	--	binding catalytic_activity	cell cell_part membrane-enclosed_lumen organelle organelle_part	biological_regulation cellular_component_organization_or_biogenesis cellular_process developmental_process establishment_of_localization immune_system_process localization metabolic_process multi-organism_process multicellular_organismal_process regulation_of_biological_process reproduction reproductive_process response_to_stimulus
A0A0D3GHC0	Uncharacterized protein OS=Oryza barthii PE=4 SV=1	1.235	0.5596	2.083	0.0101	1.692	0.0417	GO:0009414//response to water deprivation;GO:0009220//pyrimidine ribonucleotide biosynthetic process;GO:0009651//response to salt stress;GO:0009507//chloroplast;GO:0003723//RNA binding;GO:0042991//transcription factor import into nucleus;GO:0004004//ATP-dependent RNA helicase activity;GO:0005524//ATP binding;GO:0010501//RNA secondary structure unwinding	Superfamily II DNA and RNA helicases	--	binding catalytic_activity	cell cell_part organelle	cellular_process establishment_of_localization localization metabolic_process response_to_stimulus
A0A078GW24	BnaA04g17210D protein OS=Brassica napus GN=BnaA04g17210D PE=4 SV=1	1.471	0.269	1.557	0.0021	1.745	0.0008	GO:0045893//positive regulation of transcription, DNA-templated;GO:0006098//pentose-phosphate shunt;GO:0010200//response to chitin;GO:0009651//response to salt stress;GO:0005730//nucleolus;GO:0046777//protein autophosphorylation;GO:0005643//nuclear pore;GO:0009753//response to jasmonic acid;GO:0004674//protein serine/threonine kinase activity;GO:0009658//chloroplast organization;GO:0009738//absci…	FOG: WD40 repeat;Serine/threonine protein kinase	Protein processing in endoplasmic reticulum;RNA transport	binding catalytic_activity	cell cell_part macromolecular_complex membrane-enclosed_lumen organelle organelle_part	biological_regulation cellular_component_organization_or_biogenesis cellular_process metabolic_process positive_regulation_of_biological_process regulation_of_biological_process response_to_stimulus signaling
A0A0K9S448	Uncharacterized protein OS=Spinacia oleracea GN=SOVF_001800 PE=4 SV=1	0.435	0.0228	0.953	NA	0.953	0.6251	GO:0010501//RNA secondary structure unwinding;GO:0003723//RNA binding;GO:0004004//ATP-dependent RNA helicase activity;GO:0005777//peroxisome;GO:0005730//nucleolus;GO:0009536//plastid;GO:0005524//ATP binding;GO:0005886//plasma membrane	Superfamily II DNA and RNA helicases	--	binding catalytic_activity	cell cell_part membrane-enclosed_lumen organelle organelle_part	cellular_process metabolic_process
A0A200QU53	Helicase Ercc3 OS=Macleaya cordata GN=BVC80_1787g47 PE=4 SV=1	0.629	0.0113	0.523	0.0083	0.829	0.1631	GO:0006289//nucleotide-excision repair;GO:0032508//DNA duplex unwinding;GO:0006367//transcription initiation from RNA polymerase II promoter;GO:0004003//ATP-dependent DNA helicase activity;GO:0003677//DNA binding;GO:0005524//ATP binding;GO:0005737//cytoplasm	DNA or RNA helicases of superfamily II	Nucleotide excision repair	binding catalytic_activity	cell cell_part	cellular_process metabolic_process response_to_stimulus
[L] Replication, recombination and repair
A0A0D3HJ21	DNA polymerase OS=Oryza barthii PE=3 SV=1	2	0.0203	2.985	0.0011	2.455	0.1145	GO:0090305//nucleic acid phosphodiester bond hydrolysis;GO:0003887//DNA-directed DNA polymerase activity;GO:0046872//metal ion binding;GO:0043625//delta DNA polymerase complex;GO:0006297//nucleotide-excision repair, DNA gap filling;GO:0003677//DNA binding;GO:0051539//4 iron, 4 sulfur cluster binding;GO:0045004//DNA replication proofreading;GO:0006287//base-excision repair, gap-filling;GO:0008296/…	DNA polymerase elongation subunit (family B)	Homologous recombination;Purine metabolism;Metabolic pathways;Base excision repair;Nucleotide excision repair;Mismatch repair;Pyrimidine metabolism;DNA replication	binding catalytic_activity	cell cell_part macromolecular_complex membrane-enclosed_lumen organelle organelle_part	cellular_process metabolic_process response_to_stimulus
A0A0J8BA63	Uncharacterized protein OS=Beta vulgaris subsp. vulgaris GN=BVRB_8g199700 PE=4 SV=1	0.976	0.6536	0.916	0.4738	0.31	0.0084	GO:0016788//hydrolase activity, acting on ester bonds;GO:0008152//metabolic process	Mg-dependent DNase	--	catalytic_activity		metabolic_process
A0A0D3FR98	Uncharacterized protein OS=Oryza barthii PE=3 SV=1	1.527	0.0033	1.713	0.0018	1.547	0.1517	GO:0009506//plasmodesma;GO:0010200//response to chitin;GO:0004672//protein kinase activity;GO:0006468//protein phosphorylation;GO:0005524//ATP binding;GO:0019901//protein kinase binding	Serine/threonine protein kinase	Plant-pathogen interaction	binding catalytic_activity	cell cell_part symplast	cellular_process metabolic_process response_to_stimulus
A0A1R3HWQ3	Uncharacterized protein OS=Corchorus capsularis GN=CCACVL1_16523 PE=3 SV=1	2.349	0.0246	1.238	0.71	2.265	0.2577	GO:0006396//RNA processing;GO:0044763//single-organism cellular process;GO:0004004//ATP-dependent RNA helicase activity;GO:0005681//spliceosomal complex;GO:0005524//ATP binding;GO:0044822//poly(A) RNA binding;GO:0016020//membrane	HrpA-like helicases	Spliceosome	binding catalytic_activity	cell cell_part macromolecular_complex organelle organelle_part	cellular_process metabolic_process
A0A1Z5K9Y7	ATP-dependent RNA helicase DDX5/DBP2 OS=Fistulifera solaris GN=FisN_15Hh019 PE=3 SV=1	NA	NA	0.406	0.0173	0.641	0.0119	GO:0016070//RNA metabolic process;GO:0043231//intracellular membrane-bounded organelle;GO:0071840//cellular component organization or biogenesis;GO:0097159//organic cyclic compound binding;GO:0016887//ATPase activity;GO:0004386//helicase activity;GO:1901363//heterocyclic compound binding	Superfamily II DNA and RNA helicases	Spliceosome	catalytic_activity	cell cell_part organelle	cellular_component_organization_or_biogenesis cellular_process metabolic_process
F2ELH5	Predicted protein (Fragment) OS=Hordeum vulgare subsp. vulgare PE=2 SV=1	1.789	0.0006	0.611	0.0253	1.472	0.2006	GO:0010501//RNA secondary structure unwinding;GO:0003723//RNA binding;GO:0004004//ATP-dependent RNA helicase activity;GO:0005622//intracellular;GO:0006606//protein import into nucleus;GO:0005524//ATP binding	Superfamily II DNA and RNA helicases	--	binding catalytic_activity	cell cell_part	cellular_process establishment_of_localization localization metabolic_process
F2EFS9	Predicted protein OS=Hordeum vulgare subsp. vulgare PE=2 SV=1	1.016	0.8579	3.727	0.0075	3.942	0.0083	GO:0031098//stress-activated protein kinase signaling cascade;GO:0007266//Rho protein signal transduction;GO:0042981//regulation of apoptotic process;GO:0043408//regulation of MAPK cascade;GO:0032147//activation of protein kinase activity;GO:0005737//cytoplasm;GO:0030036//actin cytoskeleton organization;GO:0004674//protein serine/threonine kinase activity;GO:0048365//Rac GTPase binding;GO:0007346…	Serine/threonine protein kinase	Plant-pathogen interaction	binding catalytic_activity	cell cell_part	biological_regulation cellular_component_organization_or_biogenesis cellular_process death localization locomotion metabolic_process regulation_of_biological_process response_to_stimulus signaling
A0A176VF86	Uncharacterized protein OS=Marchantia polymorpha subsp. ruderalis GN=AXG93_2839s1380 PE=4 SV=1	1.035	0.7487	0.813	0.0273	0.648	0.0057	GO:0003676//nucleic acid binding;GO:0016818//hydrolase activity, acting on acid anhydrides, in phosphorus-containing anhydrides;GO:0043167//ion binding;GO:0008152//metabolic process;GO:0006325//chromatin organization;GO:0005634//nucleus	Superfamily II DNA/RNA helicases, SNF2 family	--	binding catalytic_activity	cell cell_part organelle	cellular_component_organization_or_biogenesis cellular_process metabolic_process
Q53PH9	DEAD/DEAH box helicase family protein, expressed OS=Oryza sativa subsp. japonica GN=LOC_Os11g07500 PE=4 SV=1	0.97	0.688	0.87	0.3853	0.527	0.043	GO:0010182//sugar mediated signaling pathway;GO:0009793//embryo development ending in seed dormancy;GO:0016571//histone methylation;GO:0010093//specification of floral organ identity;GO:0043687//post-translational protein modification;GO:0016579//protein deubiquitination;GO:0050826//response to freezing;GO:0030422//production of siRNA involved in RNA interference;GO:0016567//protein ubiquitinatio…	Superfamily II RNA helicase;Superfamily II helicase	RNA degradation	binding catalytic_activity	cell cell_part organelle	biological_adhesion biological_regulation cellular_component_organization_or_biogenesis cellular_process developmental_process localization metabolic_process multicellular_organismal_process negative_regulation_of_biological_process positive_regulation_of_biological_process regulation_of_biological_process reproduction reproductive_process response_to_stimulus signaling
F2DXJ7	DNA helicase OS=Hordeum vulgare subsp. vulgare PE=2 SV=1	0.574	0.2329	0.749	NA	0.656	0.0322	GO:0032508//DNA duplex unwinding;GO:0003677//DNA binding;GO:0042555//MCM complex;GO:0050794//regulation of cellular process;GO:0006270//DNA replication initiation;GO:0034968//histone lysine methylation;GO:0005634//nucleus;GO:0005524//ATP binding;GO:0003678//DNA helicase activity;GO:0060255//regulation of macromolecule metabolic process;GO:0007049//cell cycle	Predicted ATPase involved in replication control, Cdc46/Mcm family	DNA replication	binding catalytic_activity	cell cell_part macromolecular_complex membrane-enclosed_lumen organelle organelle_part	biological_regulation cellular_component_organization_or_biogenesis cellular_process metabolic_process regulation_of_biological_process
A0A0D3GU76	Uncharacterized protein OS=Oryza barthii PE=3 SV=1	2.887	0.0011	1.907	0.0081	4.032	0.0004	GO:0016301//kinase activity;GO:0006281//DNA repair;GO:0016773//phosphotransferase activity, alcohol group as acceptor;GO:0016310//phosphorylation	Phosphatidylinositol kinase and protein kinases of the PI-3 kinase family	--	catalytic_activity		cellular_process metabolic_process response_to_stimulus
A0A0D3FZW9	Uncharacterized protein OS=Oryza barthii PE=4 SV=1	1.594	0.0083	1.341	0.4573	2.357	0.0949	GO:0006302//double-strand break repair;GO:0003910//DNA ligase (ATP) activity;GO:0000166//nucleotide binding;GO:0051103//DNA ligation involved in DNA repair;GO:0006273//lagging strand elongation;GO:0005737//cytoplasm;GO:0003950//NAD+ ADP-ribosyltransferase activity	ATP-dependent DNA ligase	Non-homologous end-joining	binding catalytic_activity	cell cell_part	cellular_process metabolic_process response_to_stimulus
A0A0D3GHC0	Uncharacterized protein OS=Oryza barthii PE=4 SV=1	1.235	0.5596	2.083	0.0101	1.692	0.0417	GO:0009414//response to water deprivation;GO:0009220//pyrimidine ribonucleotide biosynthetic process;GO:0009651//response to salt stress;GO:0009507//chloroplast;GO:0003723//RNA binding;GO:0042991//transcription factor import into nucleus;GO:0004004//ATP-dependent RNA helicase activity;GO:0005524//ATP binding;GO:0010501//RNA secondary structure unwinding	Superfamily II DNA and RNA helicases	--	binding catalytic_activity	cell cell_part organelle	cellular_process establishment_of_localization localization metabolic_process response_to_stimulus
Q2R2B4	Replication factor C subunit 1 OS=Oryza sativa subsp. japonica GN=RFC1 PE=2 SV=2	0.377	0.0307	0.423	0.0457	0.379	0.0349	GO:0000003//reproduction;GO:0080090//regulation of primary metabolic process;GO:0031323//regulation of cellular metabolic process;GO:1903308//regulation of chromatin modification;GO:0003689//DNA clamp loader activity;GO:0034654//nucleobase-containing compound biosynthetic process;GO:0005663//DNA replication factor C complex;GO:0005634//nucleus;GO:0005524//ATP binding;GO:0060255//regulation of mac…	BRCT domain type II;ATPase involved in DNA replication	Mismatch repair;Nucleotide excision repair;DNA replication	binding catalytic_activity	cell cell_part macromolecular_complex organelle organelle_part	biological_regulation cellular_process metabolic_process regulation_of_biological_process reproduction response_to_stimulus
A0A078GW24	BnaA04g17210D protein OS=Brassica napus GN=BnaA04g17210D PE=4 SV=1	1.471	0.269	1.557	0.0021	1.745	0.0008	GO:0045893//positive regulation of transcription, DNA-templated;GO:0006098//pentose-phosphate shunt;GO:0010200//response to chitin;GO:0009651//response to salt stress;GO:0005730//nucleolus;GO:0046777//protein autophosphorylation;GO:0005643//nuclear pore;GO:0009753//response to jasmonic acid;GO:0004674//protein serine/threonine kinase activity;GO:0009658//chloroplast organization;GO:0009738//absci…	FOG: WD40 repeat;Serine/threonine protein kinase	Protein processing in endoplasmic reticulum;RNA transport	binding catalytic_activity	cell cell_part macromolecular_complex membrane-enclosed_lumen organelle organelle_part	biological_regulation cellular_component_organization_or_biogenesis cellular_process metabolic_process positive_regulation_of_biological_process regulation_of_biological_process response_to_stimulus signaling
A0A0K9S448	Uncharacterized protein OS=Spinacia oleracea GN=SOVF_001800 PE=4 SV=1	0.435	0.0228	0.953	NA	0.953	0.6251	GO:0010501//RNA secondary structure unwinding;GO:0003723//RNA binding;GO:0004004//ATP-dependent RNA helicase activity;GO:0005777//peroxisome;GO:0005730//nucleolus;GO:0009536//plastid;GO:0005524//ATP binding;GO:0005886//plasma membrane	Superfamily II DNA and RNA helicases	--	binding catalytic_activity	cell cell_part membrane-enclosed_lumen organelle organelle_part	cellular_process metabolic_process
A0A200QU53	Helicase Ercc3 OS=Macleaya cordata GN=BVC80_1787g47 PE=4 SV=1	0.629	0.0113	0.523	0.0083	0.829	0.1631	GO:0006289//nucleotide-excision repair;GO:0032508//DNA duplex unwinding;GO:0006367//transcription initiation from RNA polymerase II promoter;GO:0004003//ATP-dependent DNA helicase activity;GO:0003677//DNA binding;GO:0005524//ATP binding;GO:0005737//cytoplasm	DNA or RNA helicases of superfamily II	Nucleotide excision repair	binding catalytic_activity	cell cell_part	cellular_process metabolic_process response_to_stimulus
A0A194S3Z4	Uncharacterized protein OS=Rhodotorula graminis (strain WP1) GN=RHOBADRAFT_43732 PE=4 SV=1	1.187	0.29	1.586	0.0284	1.739	0.0038	--	Deoxyinosine 3'endonuclease (endonuclease V)	--
[M] Cell wall/membrane/envelope biogenesis
K3ZRN3	Uncharacterized protein OS=Setaria italica GN=LOC101771817 PE=4 SV=1	1.11	0.5677	1.283	0.2925	1.581	0.0386	GO:0016021//integral component of membrane;GO:0000139//Golgi membrane;GO:0042732//D-xylose metabolic process;GO:0019305//dTDP-rhamnose biosynthetic process;GO:0005768//endosome;GO:0005802//trans-Golgi network;GO:0005886//plasma membrane;GO:0008460//dTDP-glucose 4,6-dehydratase activity	Nucleoside-diphosphate-sugar epimerases	Polyketide sugar unit biosynthesis;Biosynthesis of secondary metabolites;Metabolic pathways	catalytic_activity	cell cell_part organelle organelle_part	cellular_process metabolic_process
W5EMZ6	Sucrose synthase OS=Triticum aestivum PE=3 SV=1	0.533	0.0692	0.602	0.0034	1.028	0.7465	GO:0001666//response to hypoxia;GO:0005982//starch metabolic process;GO:0010431//seed maturation;GO:0016157//sucrose synthase activity;GO:0005985//sucrose metabolic process;GO:0019375//galactolipid biosynthetic process	Glycosyltransferase	Starch and sucrose metabolism;Metabolic pathways	catalytic_activity		cellular_process developmental_process metabolic_process multicellular_organismal_process reproduction reproductive_process response_to_stimulus
K3Z672	Uncharacterized protein OS=Setaria italica GN=LOC101771995 PE=4 SV=1	1.5	0.0136	1.357	0.3906	1.288	0.1507	GO:0016021//integral component of membrane;GO:0048040//UDP-glucuronate decarboxylase activity;GO:0000139//Golgi membrane;GO:0042732//D-xylose metabolic process;GO:0019305//dTDP-rhamnose biosynthetic process;GO:0005768//endosome;GO:0005802//trans-Golgi network;GO:0005886//plasma membrane;GO:0008460//dTDP-glucose 4,6-dehydratase activity	Nucleoside-diphosphate-sugar epimerases	Metabolic pathways;Biosynthesis of secondary metabolites;Polyketide sugar unit biosynthesis	catalytic_activity	cell cell_part organelle organelle_part	cellular_process metabolic_process
B6TQB1	Bifunctional polymyxin resistance arnA protein OS=Zea mays GN=542159 PE=2 SV=1	1.251	0.0955	1.613	0.016	1.404	0.0479	GO:0048040//UDP-glucuronate decarboxylase activity;GO:0051287//NAD binding;GO:0009226//nucleotide-sugar biosynthetic process;GO:0005829//cytosol;GO:0048046//apoplast;GO:0008460//dTDP-glucose 4,6-dehydratase activity	Nucleoside-diphosphate-sugar epimerases	Amino sugar and nucleotide sugar metabolism;Metabolic pathways	binding catalytic_activity	cell cell_part extracellular_region	cellular_process metabolic_process
F2E132	Predicted protein OS=Hordeum vulgare subsp. vulgare PE=2 SV=1	0.776	0.2109	0.551	0.0209	0.487	0.1662	GO:0006413//translational initiation;GO:0009165//nucleotide biosynthetic process;GO:0016779//nucleotidyltransferase activity;GO:0003743//translation initiation factor activity;GO:0005829//cytosol	Nucleoside-diphosphate-sugar pyrophosphorylase involved in lipopolysaccharide biosynthesis/translation initiation factor 2B, gamma/epsilon subunits (eIF-2Bgamma/eIF-2Bepsilon)	RNA transport	binding catalytic_activity	cell cell_part	cellular_process metabolic_process
A0A0D3HSJ0	Uncharacterized protein OS=Oryza barthii PE=4 SV=1	1.65	0.0619	1.384	0.2139	1.773	0.0419	GO:0010306//rhamnogalacturonan II biosynthetic process;GO:0005829//cytosol;GO:0008676//3-deoxy-8-phosphooctulonate synthase activity	3-deoxy-D-manno-octulosonic acid (KDO) 8-phosphate synthase	Metabolic pathways	catalytic_activity	cell cell_part	cellular_process metabolic_process
K4AD01	Uncharacterized protein OS=Setaria italica GN=LOC101776867 PE=4 SV=1	0.639	0.0063	0.635	0.0512	1.212	0.3594	GO:0009941//chloroplast envelope;GO:0010264//myo-inositol hexakisphosphate biosynthetic process;GO:0009535//chloroplast thylakoid membrane	Predicted nucleoside-diphosphate-sugar epimerases;Nucleoside-diphosphate-sugar epimerases	--		cell cell_part organelle organelle_part	metabolic_process
A0A0Q3GVZ0	Sucrose synthase OS=Brachypodium distachyon GN=BRADI_1g20890 PE=3 SV=1	1.2	0.0094	1.509	0.0001	1.309	0.0074	GO:0016157//sucrose synthase activity;GO:0010037//response to carbon dioxide;GO:0009058//biosynthetic process;GO:0005985//sucrose metabolic process	Glycogen synthase;Glycosyltransferase	Metabolic pathways;Starch and sucrose metabolism	catalytic_activity		cellular_process metabolic_process response_to_stimulus
K3XYB2	Uncharacterized protein OS=Setaria italica GN=LOC101761100 PE=4 SV=1	0.588	0.0124	0.847	0.0403	1.192	0.0101	GO:0050662//coenzyme binding;GO:0003824//catalytic activity;GO:0008152//metabolic process	Nucleoside-diphosphate-sugar epimerases	Phenylpropanoid biosynthesis;Biosynthesis of secondary metabolites;Metabolic pathways	binding catalytic_activity		metabolic_process
F2DV07	Predicted protein OS=Hordeum vulgare subsp. vulgare PE=2 SV=1	1.043	0.2971	0.564	0.0001	NA	NA	GO:0008152//metabolic process;GO:0050662//coenzyme binding;GO:0003824//catalytic activity	Nucleoside-diphosphate-sugar epimerases	Biosynthesis of secondary metabolites;Metabolic pathways;Phenylpropanoid biosynthesis	binding catalytic_activity		metabolic_process
K3YQA5	Uncharacterized protein OS=Setaria italica GN=LOC101757609 PE=4 SV=1	1.262	0.1696	1.069	0.7	1.742	0.0016	GO:0006413//translational initiation;GO:0016779//nucleotidyltransferase activity;GO:0003743//translation initiation factor activity	Nucleoside-diphosphate-sugar pyrophosphorylase involved in lipopolysaccharide biosynthesis/translation initiation factor 2B, gamma/epsilon subunits (eIF-2Bgamma/eIF-2Bepsilon)	RNA transport	binding catalytic_activity		cellular_process metabolic_process
W5DP16	UDP-glucose 6-dehydrogenase OS=Triticum aestivum PE=3 SV=1	1.182	0.2406	0.902	0.4743	1.523	0.0294	GO:0003979//UDP-glucose 6-dehydrogenase activity;GO:0006007//glucose catabolic process;GO:0005829//cytosol;GO:0051287//NAD binding;GO:0006024//glycosaminoglycan biosynthetic process;GO:0055114//oxidation-reduction process;GO:0048767//root hair elongation;GO:0052546//cell wall pectin metabolic process;GO:0007030//Golgi organization;GO:0007033//vacuole organization;GO:0006065//UDP-glucuronate biosy…	Predicted UDP-glucose 6-dehydrogenase	Biosynthesis of secondary metabolites;Metabolic pathways;Ascorbate and aldarate metabolism;Amino sugar and nucleotide sugar metabolism;Starch and sucrose metabolism;Pentose and glucuronate interconversions	binding catalytic_activity	cell cell_part organelle	biological_regulation cellular_component_organization_or_biogenesis cellular_process developmental_process growth metabolic_process multicellular_organismal_process
I1KTG8	Uncharacterized protein OS=Glycine max GN=LOC100803187 PE=4 SV=1	NA	NA	0.636	0.0101	0.689	0.1087	GO:0005829//cytosol;GO:0055114//oxidation-reduction process;GO:0010224//response to UV-B;GO:0010490//UDP-4-keto-rhamnose-4-keto-reductase activity;GO:0009506//plasmodesma;GO:0050377//UDP-glucose 4,6-dehydratase activity;GO:0010253//UDP-rhamnose biosynthetic process;GO:0010280//UDP-L-rhamnose synthase activity;GO:0010214//seed coat development;GO:0010489//UDP-4-keto-6-deoxy-glucose-3,5-epimerase a…	dTDP-D-glucose 4,6-dehydratase	Amino sugar and nucleotide sugar metabolism	catalytic_activity	cell cell_part symplast	biological_regulation cellular_process developmental_process establishment_of_localization localization metabolic_process multicellular_organismal_process regulation_of_biological_process reproduction reproductive_process response_to_stimulus signaling
F2E2A2	Predicted protein OS=Hordeum vulgare subsp. vulgare PE=2 SV=1	0.725	0.3354	1.671	0.0401	1.7	NA	GO:0052542//defense response by callose deposition;GO:0033358//UDP-L-arabinose biosynthetic process;GO:0006012//galactose metabolic process;GO:0016021//integral component of membrane;GO:0035556//intracellular signal transduction;GO:0032580//Golgi cisterna membrane;GO:0005739//mitochondrion;GO:0009723//response to ethylene;GO:0050373//UDP-arabinose 4-epimerase activity;GO:0045227//capsule polysacc…	UDP-glucose 4-epimerase	Metabolic pathways;Amino sugar and nucleotide sugar metabolism	catalytic_activity	cell cell_part organelle organelle_part	biological_regulation cellular_component_organization_or_biogenesis cellular_process localization metabolic_process regulation_of_biological_process response_to_stimulus signaling
A0A1W9EXB8	Murein lipoprotein OS=Pantoea vagans GN=BZ160_02665 PE=4 SV=1	0.93	0.575	9.971	0.0161	1.873	NA	--	Murein lipoprotein	--
[O] Posttranslational modification, protein turnover, chaperones
A0A1J3DMM9	E3 ubiquitin-protein ligase UPL3 OS=Noccaea caerulescens GN=GA_TR2843_c0_g1_i1_g.8955 PE=4 SV=1	0.567	0.0051	0.856	0.1714	0.909	0.3445	GO:0016926//protein desumoylation;GO:0016874//ligase activity;GO:0010228//vegetative to reproductive phase transition of meristem;GO:0004842//ubiquitin-protein transferase activity;GO:0016567//protein ubiquitination;GO:0010091//trichome branching;GO:0042023//DNA endoreduplication;GO:0050665//hydrogen peroxide biosynthetic process;GO:0005886//plasma membrane	Ubiquitin-protein ligase	Ubiquitin mediated proteolysis	catalytic_activity	cell cell_part	cellular_component_organization_or_biogenesis cellular_process developmental_process metabolic_process multicellular_organismal_process reproduction reproductive_process
V4NUB6	Uncharacterized protein OS=Eutrema salsugineum GN=EUTSA_v10002229mg PE=3 SV=1	1.392	0.025	0.638	0.0027	0.897	0.314	GO:0006457//protein folding;GO:0005794//Golgi apparatus;GO:0005886//plasma membrane;GO:0006950//response to stress;GO:0005618//cell wall;GO:0005774//vacuolar membrane;GO:0005524//ATP binding;GO:0009570//chloroplast stroma;GO:0051082//unfolded protein binding;GO:0005634//nucleus;GO:0005829//cytosol;GO:0048046//apoplast	Molecular chaperone, HSP90 family	Protein processing in endoplasmic reticulum;Plant-pathogen interaction	binding	cell cell_part extracellular_region organelle organelle_part	cellular_process metabolic_process response_to_stimulus
K7K753	Uncharacterized protein OS=Glycine max GN=LOC100816065 PE=3 SV=1	0.577	0.0084	0.656	0.0137	NA	NA	GO:0005829//cytosol;GO:0005618//cell wall;GO:0034976//response to endoplasmic reticulum stress;GO:0005739//mitochondrion;GO:0006457//protein folding;GO:0031625//ubiquitin protein ligase binding;GO:0005774//vacuolar membrane;GO:0005524//ATP binding;GO:0016567//protein ubiquitination;GO:0005794//Golgi apparatus;GO:0005886//plasma membrane;GO:0048046//apoplast	Molecular chaperone	Spliceosome;Protein processing in endoplasmic reticulum;Endocytosis	binding	cell cell_part extracellular_region organelle organelle_part	cellular_process metabolic_process response_to_stimulus
Q10RW9	Chaperonin OS=Oryza sativa subsp. japonica GN=Os03g0143400 PE=2 SV=1	1.355	0.2843	1.788	0.0515	1.952	0.0453	GO:0005774//vacuolar membrane;GO:0007010//cytoskeleton organization;GO:0006094//gluconeogenesis;GO:0009941//chloroplast envelope;GO:0042542//response to hydrogen peroxide;GO:0009220//pyrimidine ribonucleotide biosynthetic process;GO:0022626//cytosolic ribosome;GO:0005759//mitochondrial matrix;GO:0010498//proteasomal protein catabolic process;GO:0034976//response to endoplasmic reticulum stress;GO…	Chaperonin GroEL (HSP60 family)	RNA degradation	binding	cell cell_part macromolecular_complex membrane-enclosed_lumen organelle organelle_part	cellular_component_organization_or_biogenesis cellular_process establishment_of_localization localization metabolic_process response_to_stimulus
A0A078IKL8	BnaA01g30490D protein OS=Brassica napus GN=BnaA01g30490D PE=3 SV=1	1.102	0.1351	1.938	0.0201	1.513	0.0238	GO:0005829//cytosol;GO:0005618//cell wall;GO:0034976//response to endoplasmic reticulum stress;GO:0005739//mitochondrion;GO:0006457//protein folding;GO:0031625//ubiquitin protein ligase binding;GO:0005774//vacuolar membrane;GO:0005524//ATP binding;GO:0016567//protein ubiquitination;GO:0005794//Golgi apparatus;GO:0005886//plasma membrane;GO:0048046//apoplast	Molecular chaperone	Endocytosis;Spliceosome;Protein processing in endoplasmic reticulum	binding	cell cell_part extracellular_region organelle organelle_part	cellular_process metabolic_process response_to_stimulus
F2DAK1	Predicted protein OS=Hordeum vulgare subsp. vulgare PE=2 SV=1	1.106	0.8257	1.593	0.0064	NA	NA	GO:0031305//integral component of mitochondrial inner membrane;GO:0030150//protein import into mitochondrial matrix;GO:0005744//mitochondrial inner membrane presequence translocase complex;GO:0015266//protein channel activity	Mitochondrial import inner membrane translocase, subunit TIM22	--	transporter_activity	cell cell_part macromolecular_complex organelle organelle_part	cellular_component_organization_or_biogenesis cellular_process establishment_of_localization localization
F2ED10	Predicted protein OS=Hordeum vulgare subsp. vulgare PE=2 SV=1	1.6	0.0381	1.594	0.0404	1.36	0.4044	GO:0005840//ribosome;GO:0003735//structural constituent of ribosome;GO:0005634//nucleus;GO:0006412//translation	Ubiquitin;Ribosomal protein L40E	Ribosome	structural_molecule_activity	cell cell_part macromolecular_complex organelle	cellular_process metabolic_process
A0A0C4BJF5	Peptidyl-prolyl cis-trans isomerase OS=Triticum aestivum PE=3 SV=1	1.548	0.0186	1.328	0.2703	1.598	0.0088	GO:0006457//protein folding;GO:0000413//protein peptidyl-prolyl isomerization;GO:0003755//peptidyl-prolyl cis-trans isomerase activity	Peptidyl-prolyl cis-trans isomerase (rotamase) - cyclophilin family	--	catalytic_activity		cellular_process metabolic_process
A0A0D3FDH8	Uncharacterized protein OS=Oryza barthii PE=4 SV=1	0.898	0.2585	0.718	0.1497	0.623	0.0022	GO:0004364//glutathione transferase activity;GO:0006749//glutathione metabolic process;GO:0006486//protein glycosylation;GO:0009536//plastid	Glutathione S-transferase	Glutathione metabolism	catalytic_activity	cell cell_part organelle	cellular_process metabolic_process
A0A0A8XM56	Chaperone protein DnaK OS=Acinetobacter calcoaceticus GN=dnaK PE=2 SV=1	1.236	0.0538	1.729	0.0017	2.127	0.0055	GO:0000166//nucleotide binding;GO:0044712//single-organism catabolic process;GO:1901576//organic substance biosynthetic process;GO:0043167//ion binding;GO:0044711//single-organism biosynthetic process;GO:0032787//monocarboxylic acid metabolic process;GO:1901575//organic substance catabolic process;GO:0044723//single-organism carbohydrate metabolic process;GO:0005739//mitochondrion;GO:0009117//nuc…	Molecular chaperone	Spliceosome;Protein processing in endoplasmic reticulum;RNA degradation;Endocytosis	binding	cell cell_part organelle	cellular_process metabolic_process
I1KD00	Uncharacterized protein OS=Glycine max GN=LOC100797673 PE=3 SV=2	1.949	0.0054	1.162	0.8052	1.596	0.0882	GO:0034976//response to endoplasmic reticulum stress;GO:0006457//protein folding;GO:0010286//heat acclimation;GO:0009941//chloroplast envelope;GO:0005524//ATP binding;GO:0045727//positive regulation of translation;GO:0043335//protein unfolding;GO:0009570//chloroplast stroma	ATPases with chaperone activity, ATP-binding subunit	--	binding	cell cell_part organelle organelle_part	biological_regulation cellular_process metabolic_process positive_regulation_of_biological_process regulation_of_biological_process response_to_stimulus
A0A0D3GWJ0	Uncharacterized protein OS=Oryza barthii PE=4 SV=1	1.209	0.8419	1.884	0.0003	1.625	0.1257	GO:0016020//membrane;GO:0005739//mitochondrion;GO:0008270//zinc ion binding	Membrane protease subunits, stomatin/prohibitin homologs	--	binding	cell cell_part organelle
Q0JD42	Protein disulfide isomerase-like 5-2 OS=Oryza sativa subsp. japonica GN=PDIL5-2 PE=2 SV=2	1.603	0.001	1.573	0.0031	1.192	0.2855	GO:0009086//methionine biosynthetic process;GO:0016021//integral component of membrane;GO:0003756//protein disulfide isomerase activity;GO:0034976//response to endoplasmic reticulum stress;GO:0006457//protein folding;GO:0030244//cellulose biosynthetic process;GO:0009506//plasmodesma;GO:0045454//cell redox homeostasis;GO:0016023//cytoplasmic, membrane-bounded vesicle;GO:0009505//plant-type cell wa…	Thiol-disulfide isomerase and thioredoxins	Protein processing in endoplasmic reticulum	catalytic_activity	cell cell_part organelle organelle_part symplast	biological_regulation cellular_process establishment_of_localization localization metabolic_process regulation_of_biological_process response_to_stimulus
Q0WXG7	Triticain beta OS=Triticum aestivum PE=2 SV=1	0.991	0.8179	1.462	0.0055	1.63	0.0017	GO:0004197//cysteine-type endopeptidase activity;GO:0016023//cytoplasmic, membrane-bounded vesicle;GO:0051603//proteolysis involved in cellular protein catabolic process;GO:0044763//single-organism cellular process;GO:0007275//multicellular organism development;GO:0044712//single-organism catabolic process;GO:0005615//extracellular space;GO:0004623//phospholipase A2 activity;GO:0005764//lysosome;…	Cysteine protease	Phagosome	catalytic_activity	cell cell_part extracellular_region extracellular_region_part organelle	cellular_process developmental_process metabolic_process multicellular_organismal_process response_to_stimulus
A0A1D5YY58	Proteasome subunit alpha type OS=Triticum aestivum PE=3 SV=1	1.042	0.7225	0.655	0.0439	0.884	0.0037	GO:0005773//vacuole;GO:0019773//proteasome core complex, alpha-subunit complex;GO:0006511//ubiquitin-dependent protein catabolic process;GO:0009507//chloroplast;GO:0005634//nucleus;GO:0004298//threonine-type endopeptidase activity	20S proteasome, alpha and beta subunits	Proteasome	catalytic_activity	cell cell_part macromolecular_complex organelle	cellular_process metabolic_process
Q6AVU2	Endoplasmic oxidoreductin 1, putative, expressed OS=Oryza sativa subsp. japonica GN=OSJNBa0027J18.20 PE=4 SV=1	0.816	0.2758	2.235	0.0128	1.763	0.0438	GO:0005789//endoplasmic reticulum membrane;GO:0006457//protein folding;GO:0006984//ER-nucleus signaling pathway;GO:0034976//response to endoplasmic reticulum stress;GO:0016671//oxidoreductase activity, acting on a sulfur group of donors, disulfide as acceptor;GO:0003756//protein disulfide isomerase activity;GO:0051604//protein maturation;GO:0016021//integral component of membrane;GO:0009536//plas…	Oxidoreductin, endoplasmic reticulum membrane-associated protein involved in disulfide bond formation	--	catalytic_activity	cell cell_part organelle organelle_part	biological_regulation cellular_process metabolic_process regulation_of_biological_process response_to_stimulus signaling
Q65X08	Os05g0519400 protein OS=Oryza sativa subsp. japonica GN=Os05g0519400 PE=2 SV=1	1.089	0.6824	0.371	0.0095	1.16	0.4762	GO:0009506//plasmodesma;GO:0005795//Golgi stack;GO:0043001//Golgi to plasma membrane protein transport;GO:0006891//intra-Golgi vesicle-mediated transport;GO:0005524//ATP binding;GO:0016887//ATPase activity;GO:0048211//Golgi vesicle docking;GO:0005773//vacuole;GO:0005886//plasma membrane	ATPases of the AAA+ class	--	binding catalytic_activity	cell cell_part organelle organelle_part symplast	cellular_process establishment_of_localization localization
A0A077RU45	Ubiquitinyl hydrolase 1 OS=Triticum aestivum GN=TRAES_3BF085400040CFD_c1 PE=3 SV=1	1.79	0.0058	1.309	0.047	1.455	0.0577	GO:0005829//cytosol;GO:0006511//ubiquitin-dependent protein catabolic process;GO:0048767//root hair elongation;GO:0008242//omega peptidase activity;GO:0008270//zinc ion binding;GO:0004843//thiol-dependent ubiquitin-specific protease activity;GO:0016579//protein deubiquitination;GO:0009793//embryo development ending in seed dormancy	Isopeptidase T	--	binding catalytic_activity	cell cell_part	biological_regulation cellular_component_organization_or_biogenesis cellular_process developmental_process growth metabolic_process multicellular_organismal_process reproduction reproductive_process
A0A194S4R1	Uncharacterized protein OS=Rhodotorula graminis (strain WP1) GN=RHOBADRAFT_66267 PE=3 SV=1	4.268	0.0318	1.152	0.3503	1.599	0.0733	GO:0007010//cytoskeleton organization;GO:0006094//gluconeogenesis;GO:0006457//protein folding;GO:0009220//pyrimidine ribonucleotide biosynthetic process;GO:0001510//RNA methylation;GO:0010498//proteasomal protein catabolic process;GO:0010388//cullin deneddylation;GO:0009640//photomorphogenesis;GO:0005829//cytosol;GO:0051082//unfolded protein binding;GO:0009909//regulation of flower development;GO…	Chaperonin GroEL (HSP60 family)	--	binding	cell cell_part	biological_regulation cellular_component_organization_or_biogenesis cellular_process developmental_process metabolic_process multicellular_organismal_process regulation_of_biological_process reproduction reproductive_process response_to_stimulus
Q6YUK5	T-complex protein 1 subunit delta OS=Oryza sativa subsp. japonica GN=Os02g0332200 PE=2 SV=1	0.532	0.0015	0.627	0.0121	0.657	0.0032	GO:0005829//cytosol;GO:0010498//proteasomal protein catabolic process;GO:0006457//protein folding;GO:0009651//response to salt stress;GO:0007010//cytoskeleton organization;GO:0009536//plastid;GO:0005524//ATP binding;GO:0006094//gluconeogenesis;GO:0051082//unfolded protein binding;GO:0006096//glycolytic process	Chaperonin GroEL (HSP60 family)	--	binding	cell cell_part organelle	cellular_component_organization_or_biogenesis cellular_process metabolic_process response_to_stimulus
R4NP61	Small heat shock protein 18.0CI OS=Dorcoceras hygrometricum PE=2 SV=1	1.539	0.0028	2.526	0.0001	1.789	0.0967	GO:0006950//response to stress	Molecular chaperone (small heat shock protein)	Protein processing in endoplasmic reticulum			response_to_stimulus
A0A1J3F4S4	Peptidyl-prolyl cis-trans isomerase (Fragment) OS=Noccaea caerulescens GN=LC_TR9060_c0_g1_i1_g.32611 PE=3 SV=1	0.803	0.0047	0.422	0.1044	0.664	0.0208	GO:0048046//apoplast;GO:0006457//protein folding;GO:0009414//response to water deprivation;GO:0009585//red, far-red light phototransduction;GO:0005829//cytosol;GO:0001932//regulation of protein phosphorylation;GO:0009742//brassinosteroid mediated signaling pathway;GO:0009409//response to cold;GO:0019344//cysteine biosynthetic process;GO:0009704//de-etiolation;GO:0003755//peptidyl-prolyl cis-trans…	Peptidyl-prolyl cis-trans isomerase (rotamase) - cyclophilin family	--	catalytic_activity	cell cell_part extracellular_region	biological_regulation cellular_process developmental_process metabolic_process multicellular_organismal_process regulation_of_biological_process response_to_stimulus rhythmic_process signaling
A0A125U0H1	Peroxiredoxin OS=Lysobacter capsici AZ78 GN=AZ78_0281 PE=4 SV=1	1.96	0.0723	2.343	0.0054	2.035	0.096	GO:0016209//antioxidant activity;GO:0044434//chloroplast part;GO:0016684//oxidoreductase activity, acting on peroxide as acceptor	Peroxiredoxin	Peroxisome	antioxidant_activity catalytic_activity	cell cell_part organelle organelle_part
T0JUV9	Uncharacterized protein OS=Colletotrichum gloeosporioides (strain Cg-14) GN=CGLO_16919 PE=3 SV=1	1.822	0.0028	1.117	0.0717	1.42	0.0108	GO:0044763//single-organism cellular process;GO:0043231//intracellular membrane-bounded organelle;GO:0044444//cytoplasmic part;GO:0008152//metabolic process	Thioredoxin domain-containing protein;Thiol-disulfide isomerase and thioredoxins	Protein processing in endoplasmic reticulum		cell cell_part organelle	metabolic_process
F2CYB8	Peptidyl-prolyl cis-trans isomerase OS=Hordeum vulgare subsp. vulgare PE=2 SV=1	0.504	0.0036	0.515	0.0045	0.694	0.0412	GO:0031977//thylakoid lumen;GO:0000413//protein peptidyl-prolyl isomerization;GO:0006457//protein folding;GO:0003755//peptidyl-prolyl cis-trans isomerase activity;GO:0043424//protein histidine kinase binding;GO:0009533//chloroplast stromal thylakoid;GO:0009535//chloroplast thylakoid membrane;GO:0019344//cysteine biosynthetic process;GO:0010275//NAD(P)H dehydrogenase complex assembly	Peptidyl-prolyl cis-trans isomerase (rotamase) - cyclophilin family	--	binding catalytic_activity	cell cell_part organelle organelle_part	cellular_component_organization_or_biogenesis cellular_process metabolic_process
Q6Z6H8	Os02g0761100 protein OS=Oryza sativa subsp. japonica GN=Os02g0761100 PE=2 SV=1	0.865	0.3918	0.654	0.0027	0.831	0.1425	GO:0048856//anatomical structure development;GO:0000413//protein peptidyl-prolyl isomerization;GO:0006457//protein folding;GO:0003755//peptidyl-prolyl cis-trans isomerase activity;GO:0009791//post-embryonic development;GO:0044702//single organism reproductive process;GO:0003006//developmental process involved in reproduction	Peptidyl-prolyl cis-trans isomerase (rotamase) - cyclophilin family	--	catalytic_activity		cellular_process developmental_process metabolic_process multicellular_organismal_process reproduction reproductive_process
S8DU61	Uncharacterized protein (Fragment) OS=Genlisea aurea GN=M569_11394 PE=3 SV=1	0.785	0.0808	0.688	0.0495	0.596	0.0146	GO:0005524//ATP binding	Molecular chaperone	--	binding
F2EBT1	Peptidyl-prolyl cis-trans isomerase OS=Hordeum vulgare subsp. vulgare PE=2 SV=1	0.738	0.0838	0.525	0.0044	0.649	0.0144	GO:0006457//protein folding;GO:0005773//vacuole;GO:0005886//plasma membrane;GO:0000413//protein peptidyl-prolyl isomerization;GO:0005829//cytosol;GO:0003755//peptidyl-prolyl cis-trans isomerase activity	Peptidyl-prolyl cis-trans isomerase (rotamase) - cyclophilin family	Spliceosome	catalytic_activity	cell cell_part organelle	cellular_process metabolic_process
F2DI47	Predicted protein OS=Hordeum vulgare subsp. vulgare PE=2 SV=1	1.044	0.8034	2.749	0.016	2.937	0.2	GO:0016226//iron-sulfur cluster assembly;GO:0005507//copper ion binding;GO:0051536//iron-sulfur cluster binding;GO:0005506//iron ion binding;GO:0005524//ATP binding;GO:0016021//integral component of membrane;GO:0005739//mitochondrion;GO:0005198//structural molecule activity	Thioredoxin-like proteins and domains	--	binding structural_molecule_activity	cell cell_part organelle	cellular_process metabolic_process
A0A0D3FUA5	Uncharacterized protein OS=Oryza barthii PE=4 SV=1	1.052	0.7611	0.754	0.2435	0.481	0.0115	GO:0006406//mRNA export from nucleus;GO:0008565//protein transporter activity;GO:0008536//Ran GTPase binding;GO:0035280//miRNA loading onto RISC involved in gene silencing by miRNA;GO:0005829//cytosol;GO:0005635//nuclear envelope;GO:0007165//signal transduction;GO:0009165//nucleotide biosynthetic process;GO:0006606//protein import into nucleus	Importin, protein involved in nuclear import;CAS/CSE protein involved in chromosome segregation	--	binding transporter_activity	cell cell_part organelle organelle_part	biological_regulation cellular_component_organization_or_biogenesis cellular_process establishment_of_localization localization metabolic_process negative_regulation_of_biological_process regulation_of_biological_process response_to_stimulus signaling
A0A200R7B1	Peptidyl-prolyl cis-trans isomerase OS=Macleaya cordata GN=BVC80_1831g90 PE=3 SV=1	0.768	0.0271	0.44	0.014	0.692	0.0084	GO:0006457//protein folding;GO:0005794//Golgi apparatus;GO:0009506//plasmodesma;GO:0005886//plasma membrane;GO:0042277//peptide binding;GO:0007165//signal transduction;GO:0009507//chloroplast;GO:0000413//protein peptidyl-prolyl isomerization;GO:0005829//cytosol;GO:0003755//peptidyl-prolyl cis-trans isomerase activity	Peptidyl-prolyl cis-trans isomerase (rotamase) - cyclophilin family	--	binding catalytic_activity	cell cell_part organelle symplast	biological_regulation cellular_process metabolic_process regulation_of_biological_process response_to_stimulus signaling
A0A0D3G1H2	Uncharacterized protein OS=Oryza barthii PE=3 SV=1	1.138	0.2966	1.832	0.0056	1.356	0.0298	GO:0005764//lysosome;GO:0016023//cytoplasmic, membrane-bounded vesicle;GO:0009908//flower development;GO:0005615//extracellular space;GO:0051603//proteolysis involved in cellular protein catabolic process;GO:0004197//cysteine-type endopeptidase activity;GO:0030154//cell differentiation;GO:0004623//phospholipase A2 activity	Cysteine protease	Phagosome	catalytic_activity	cell cell_part extracellular_region extracellular_region_part organelle	cellular_process developmental_process metabolic_process multicellular_organismal_process reproduction reproductive_process
F2DFM2	Predicted protein OS=Hordeum vulgare subsp. vulgare PE=2 SV=1	1.126	0.569	0.275	0.0035	1.697	0.0103	GO:0016020//membrane;GO:0005739//mitochondrion;GO:0008270//zinc ion binding	Membrane protease subunits, stomatin/prohibitin homologs	--	binding	cell cell_part organelle
A0A0D3FUX4	Uncharacterized protein OS=Oryza barthii PE=4 SV=1	1.319	0.0614	1.433	0.0387	1.552	0.0197	GO:0003677//DNA binding	Ribosome-associated chaperone zuotin;DnaJ-class molecular chaperone with C-terminal Zn finger domain;DnaJ-class molecular chaperone	--	binding
A0A0J8E839	Uncharacterized protein OS=Beta vulgaris subsp. vulgaris GN=BVRB_2g046140 PE=4 SV=1	1.751	0.0176	1.845	0.0458	1.668	0.1888	--	Ubiquitin	Ribosome
O49045	Heat shock 70 protein OS=Spinacia oleracea GN=HSC70-10 PE=2 SV=1	1.739	0.0574	4.198	0.0026	2.991	0.0081	GO:0005774//vacuolar membrane;GO:0006094//gluconeogenesis;GO:0006457//protein folding;GO:0008270//zinc ion binding;GO:0042542//response to hydrogen peroxide;GO:0009507//chloroplast;GO:0005618//cell wall;GO:0006096//glycolytic process;GO:0034976//response to endoplasmic reticulum stress;GO:0019243//methylglyoxal catabolic process to D-lactate via S-lactoyl-glutathione;GO:0051082//unfolded protein …	Molecular chaperone	Endocytosis;Spliceosome;RNA degradation;Protein processing in endoplasmic reticulum	binding	cell cell_part organelle organelle_part	cellular_process metabolic_process response_to_stimulus
A0A0D3F1W5	Uncharacterized protein OS=Oryza barthii PE=4 SV=1	0.737	0.1427	0.577	0.0403	0.744	0.1484	GO:0009941//chloroplast envelope;GO:0009505//plant-type cell wall;GO:0098869//cellular oxidant detoxification;GO:0004601//peroxidase activity;GO:0051920//peroxiredoxin activity;GO:0009570//chloroplast stroma;GO:0009579//thylakoid;GO:0055114//oxidation-reduction process	Peroxiredoxin	Peroxisome	antioxidant_activity catalytic_activity	cell cell_part organelle organelle_part	metabolic_process
F2DWM2	Predicted protein OS=Hordeum vulgare subsp. vulgare PE=2 SV=1	1.362	0.0143	2.617	0.0001	1.906	0.008	GO:0016023//cytoplasmic, membrane-bounded vesicle;GO:0004252//serine-type endopeptidase activity;GO:0044237//cellular metabolic process;GO:0005618//cell wall;GO:0010214//seed coat development;GO:0006508//proteolysis	Subtilisin-like serine proteases	--	catalytic_activity	cell cell_part organelle	cellular_process developmental_process metabolic_process multicellular_organismal_process reproduction reproductive_process
V4NKC9	Uncharacterized protein (Fragment) OS=Eutrema salsugineum GN=EUTSA_v10028192mg PE=3 SV=1	1.135	0.1194	1.434	0.0183	0.663	0.0029	GO:0005788//endoplasmic reticulum lumen;GO:0005524//ATP binding;GO:0016023//cytoplasmic, membrane-bounded vesicle	Molecular chaperone	Protein processing in endoplasmic reticulum;Protein export	binding	cell cell_part membrane-enclosed_lumen organelle organelle_part
Q7GCH3	26S proteasome regulatory particle triple-A ATPase subunit6 OS=Oryza sativa subsp. japonica GN=OsRPT6 PE=2 SV=1	1.075	0.8191	0.74	0.0071	0.598	0.0027	GO:0045899//positive regulation of RNA polymerase II transcriptional preinitiation complex assembly;GO:0031597//cytosolic proteasome complex;GO:0017025//TBP-class protein binding;GO:0008540//proteasome regulatory particle, base subcomplex;GO:1901800//positive regulation of proteasomal protein catabolic process;GO:0036402//proteasome-activating ATPase activity;GO:0031595//nuclear proteasome comple…	ATP-dependent 26S proteasome regulatory subunit	Proteasome	binding	cell cell_part macromolecular_complex membrane-enclosed_lumen organelle organelle_part	biological_regulation cellular_component_organization_or_biogenesis cellular_process metabolic_process positive_regulation_of_biological_process regulation_of_biological_process
F2DLU8	Predicted protein (Fragment) OS=Hordeum vulgare subsp. vulgare PE=2 SV=1	1.618	0.1592	1.289	0.3248	2.133	0.0135	GO:0000278//mitotic cell cycle;GO:0006499//N-terminal protein myristoylation;GO:0009880//embryonic pattern specification;GO:0009867//jasmonic acid mediated signaling pathway;GO:0042787//protein ubiquitination involved in ubiquitin-dependent protein catabolic process;GO:0048825//cotyledon development;GO:0051301//cell division;GO:0009733//response to auxin;GO:0005829//cytosol;GO:0010564//regulation…	Cullin, a subunit of E3 ubiquitin ligase	Ubiquitin mediated proteolysis	binding	cell cell_part macromolecular_complex membrane-enclosed_lumen organelle organelle_part	biological_regulation cellular_component_organization_or_biogenesis cellular_process developmental_process establishment_of_localization localization metabolic_process multicellular_organismal_process regulation_of_biological_process reproduction reproductive_process response_to_stimulus rhythmic_process signaling
A0A200Q3S4	Heat shock protein Hsp90 family OS=Macleaya cordata GN=BVC80_8899g19 PE=4 SV=1	0.635	0.0086	0.73	0.0114	0.756	0.1007	GO:0006457//protein folding;GO:0005737//cytoplasm;GO:0005524//ATP binding;GO:0051082//unfolded protein binding;GO:0006950//response to stress	Molecular chaperone, HSP90 family	Plant-pathogen interaction;Protein processing in endoplasmic reticulum	binding	cell cell_part	cellular_process metabolic_process response_to_stimulus
A0A218WFJ1	Uncharacterized protein OS=Punica granatum GN=CDL15_Pgr011386 PE=3 SV=1	1.265	0.0367	1.569	0.0033	1.11	0.7157	GO:0000278//mitotic cell cycle;GO:0006499//N-terminal protein myristoylation;GO:0009880//embryonic pattern specification;GO:0009867//jasmonic acid mediated signaling pathway;GO:0042787//protein ubiquitination involved in ubiquitin-dependent protein catabolic process;GO:0048825//cotyledon development;GO:0051301//cell division;GO:0009733//response to auxin;GO:0005829//cytosol;GO:0010564//regulation…	Cullin, a subunit of E3 ubiquitin ligase	Ubiquitin mediated proteolysis;Nucleotide excision repair	binding	cell cell_part macromolecular_complex membrane-enclosed_lumen organelle organelle_part	biological_regulation cellular_component_organization_or_biogenesis cellular_process developmental_process establishment_of_localization localization metabolic_process multicellular_organismal_process regulation_of_biological_process reproduction reproductive_process response_to_stimulus rhythmic_process signaling
F2E0P8	Predicted protein OS=Hordeum vulgare subsp. vulgare PE=2 SV=1	1.056	0.975	0.716	0.2733	1.563	0.0178	GO:0044260//cellular macromolecule metabolic process;GO:0008616//queuosine biosynthetic process;GO:0005737//cytoplasm;GO:0045454//cell redox homeostasis;GO:0008479//queuine tRNA-ribosyltransferase activity;GO:0005524//ATP binding;GO:0006325//chromatin organization;GO:1902589//single-organism organelle organization	Thiol-disulfide isomerase and thioredoxins	--	binding catalytic_activity	cell cell_part	biological_regulation cellular_component_organization_or_biogenesis cellular_process metabolic_process regulation_of_biological_process
A0A1Y1HW03	26S proteasome regulatory complex subunit RPN2/PSMD1 OS=Klebsormidium flaccidum GN=KFL_001250200 PE=4 SV=1	1.107	0.7748	0.869	0.431	0.509	0.0467	GO:0004175//endopeptidase activity;GO:0042176//regulation of protein catabolic process;GO:0016023//cytoplasmic, membrane-bounded vesicle;GO:0044763//single-organism cellular process;GO:0016020//membrane;GO:0034515//proteasome storage granule;GO:0043161//proteasome-mediated ubiquitin-dependent protein catabolic process;GO:0009628//response to abiotic stimulus;GO:0050790//regulation of catalytic ac…	26S proteasome regulatory complex component	Proteasome	catalytic_activity enzyme_regulator_activity	cell cell_part macromolecular_complex organelle	biological_regulation cellular_component_organization_or_biogenesis cellular_process metabolic_process regulation_of_biological_process response_to_stimulus
A5HE90	Hypersensitive response protein OS=Triticum aestivum GN=hir1 PE=2 SV=1	1.134	0.0912	0.565	0.0326	1.119	0.045	GO:0043424//protein histidine kinase binding;GO:0005774//vacuolar membrane;GO:0009506//plasmodesma;GO:0005794//Golgi apparatus	Membrane protease subunits, stomatin/prohibitin homologs	--	binding	cell cell_part organelle organelle_part symplast
K3XGI3	Uncharacterized protein OS=Setaria italica GN=LOC101777871 PE=3 SV=1	1.871	0.0202	1.523	0.0207	1.649	0.0134	GO:0005829//cytosol;GO:0005618//cell wall;GO:0010498//proteasomal protein catabolic process;GO:0006457//protein folding;GO:0006364//rRNA processing;GO:0046658//anchored component of plasma membrane;GO:0007010//cytoskeleton organization;GO:0042545//cell wall modification;GO:0005524//ATP binding;GO:0006094//gluconeogenesis;GO:0051082//unfolded protein binding;GO:0009664//plant-type cell wall organi…	Chaperonin GroEL (HSP60 family)	--	binding	cell cell_part	cellular_component_organization_or_biogenesis cellular_process metabolic_process
A0A176VHL8	Thioredoxin reductase OS=Marchantia polymorpha subsp. ruderalis GN=AXG93_4273s1090 PE=3 SV=1	2.81	0.0003	2.926	0.0003	2.043	0.1819	GO:0005829//cytosol;GO:0048316//seed development;GO:0055114//oxidation-reduction process;GO:0016049//cell growth;GO:0045454//cell redox homeostasis;GO:0009941//chloroplast envelope;GO:0042964//thioredoxin biosynthetic process;GO:0009846//pollen germination;GO:0019430//removal of superoxide radicals;GO:0004791//thioredoxin-disulfide reductase activity	Thioredoxin reductase	Pyrimidine metabolism	antioxidant_activity catalytic_activity	cell cell_part organelle organelle_part	biological_regulation cellular_component_organization_or_biogenesis cellular_process developmental_process growth metabolic_process multi-organism_process multicellular_organismal_process regulation_of_biological_process reproduction reproductive_process response_to_stimulus
F2DSH4	Predicted protein OS=Hordeum vulgare subsp. vulgare PE=2 SV=1	0.577	0.0029	0.712	0.019	0.808	0.0445	GO:0008380//RNA splicing;GO:0003755//peptidyl-prolyl cis-trans isomerase activity	Peptidyl-prolyl cis-trans isomerase (rotamase) - cyclophilin family	--	catalytic_activity		cellular_process metabolic_process
[P] Inorganic ion transport and metabolism
K3Z3A2	Uncharacterized protein OS=Setaria italica GN=LOC101784941 PE=4 SV=1	1.99	0.0875	2.075	0.0045	0.909	0.2271	GO:1902600//hydrogen ion transmembrane transport;GO:0015299//solute:proton antiporter activity;GO:0006813//potassium ion transport;GO:0016021//integral component of membrane	Kef-type K+ transport systems, membrane components	--	transporter_activity	cell cell_part	establishment_of_localization localization
A0A1J3G673	Arsenical pump-driving ATPase (Fragment) OS=Noccaea caerulescens GN=LC_TR1116_c0_g1_i1_g.2940 PE=3 SV=1	1.846	0.0047	1.071	0.8389	1.635	0.0556	GO:0045048//protein insertion into ER membrane;GO:0043248//proteasome assembly;GO:0043161//proteasome-mediated ubiquitin-dependent protein catabolic process;GO:0046872//metal ion binding;GO:0051788//response to misfolded protein;GO:0006891//intra-Golgi vesicle-mediated transport;GO:0005524//ATP binding;GO:0016887//ATPase activity;GO:0005783//endoplasmic reticulum	Oxyanion-translocating ATPase	--	binding catalytic_activity	cell cell_part organelle	cellular_component_organization_or_biogenesis cellular_process establishment_of_localization localization metabolic_process response_to_stimulus
F1DKC1	Catalase OS=Triticum aestivum GN=CAT3 PE=2 SV=1	0.845	0.0052	0.664	0.0028	0.74	0.0026	GO:0046872//metal ion binding;GO:0098869//cellular oxidant detoxification;GO:0042744//hydrogen peroxide catabolic process;GO:0020037//heme binding;GO:0042542//response to hydrogen peroxide;GO:0009514//glyoxysome;GO:0004096//catalase activity;GO:0005739//mitochondrion;GO:0055114//oxidation-reduction process	Catalase	Microbial metabolism in diverse environments;Tryptophan metabolism;Peroxisome;Metabolic pathways	antioxidant_activity binding catalytic_activity	cell cell_part organelle	cellular_process metabolic_process response_to_stimulus
A0A142L027	Superoxide dismutase [Cu-Zn] OS=Ipomoea batatas PE=2 SV=1	3.183	0.0001	2.831	0	2.793	0.0003	GO:0005615//extracellular space;GO:0005507//copper ion binding;GO:0019430//removal of superoxide radicals;GO:0004784//superoxide dismutase activity;GO:0008270//zinc ion binding;GO:0005783//endoplasmic reticulum;GO:0055114//oxidation-reduction process	Cu/Zn superoxide dismutase	Peroxisome	antioxidant_activity binding catalytic_activity	cell cell_part extracellular_region extracellular_region_part organelle	cellular_process metabolic_process response_to_stimulus
B6TLT7	Copper chaperone for superoxide dismutase OS=Zea mays PE=2 SV=1	1.502	0.0257	1.515	0.0176	1.609	0.0117	GO:0055114//oxidation-reduction process;GO:0006801//superoxide metabolic process;GO:0009570//chloroplast stroma;GO:0016532//superoxide dismutase copper chaperone activity;GO:0030001//metal ion transport;GO:0043085//positive regulation of catalytic activity;GO:0006878//cellular copper ion homeostasis	Copper chaperone;Cu/Zn superoxide dismutase	Peroxisome	binding metallochaperone_activity	cell cell_part organelle organelle_part	biological_regulation cellular_process establishment_of_localization localization metabolic_process regulation_of_biological_process
F2EBM6	Flavin-containing monooxygenase OS=Hordeum vulgare subsp. vulgare PE=2 SV=1	1.283	0.3935	0.985	0.6719	1.855	0.0223	GO:0050660//flavin adenine dinucleotide binding;GO:0004499//N,N-dimethylaniline monooxygenase activity;GO:0055114//oxidation-reduction process;GO:0050661//NADP binding	Predicted flavoprotein involved in K+ transport	Tryptophan metabolism	binding catalytic_activity		metabolic_process
A0A0D3FMB6	Uncharacterized protein OS=Oryza barthii PE=4 SV=1	0.513	0.02	0.541	0.0058	0.728	0.2078	GO:0016021//integral component of membrane;GO:0016023//cytoplasmic, membrane-bounded vesicle	Putative Mg2+ and Co2+ transporter CorB;Hemolysins and related proteins containing CBS domains	--		cell cell_part organelle
[Q] Secondary metabolites biosynthesis, transport and catabolism
A0A0D3FQI5	Uncharacterized protein OS=Oryza barthii PE=4 SV=1	0.624	0.055	0.601	0.0407	0.953	0.5731	GO:0005829//cytosol;GO:0055114//oxidation-reduction process;GO:0009414//response to water deprivation;GO:0009750//response to fructose;GO:0009408//response to heat;GO:0004022//alcohol dehydrogenase (NAD) activity;GO:0010115//regulation of abscisic acid biosynthetic process;GO:0006561//proline biosynthetic process;GO:0010182//sugar mediated signaling pathway	Dehydrogenases with different specificities (related to short-chain alcohol dehydrogenases)	Biosynthesis of secondary metabolites;Metabolic pathways;Carotenoid biosynthesis	catalytic_activity	cell cell_part	biological_regulation cellular_process metabolic_process regulation_of_biological_process response_to_stimulus signaling
A0A0D3FR85	Uncharacterized protein OS=Oryza barthii PE=4 SV=1	0.721	0.0807	0.491	0.0127	1.01	0.9032	GO:0016491//oxidoreductase activity;GO:0016114//terpenoid biosynthetic process;GO:0016021//integral component of membrane;GO:0016023//cytoplasmic, membrane-bounded vesicle;GO:0055114//oxidation-reduction process	Short-chain dehydrogenases of various substrate specificities;Dehydrogenases with different specificities (related to short-chain alcohol dehydrogenases);Short-chain alcohol dehydrogenase of unknown specificity	Peroxisome;Metabolic pathways	catalytic_activity	cell cell_part organelle	cellular_process metabolic_process
A0A0C5ATR1	4CL2 protein OS=Lolium perenne GN=4CL2 PE=4 SV=1	0.875	0.11	2.194	0.0279	1.656	0.0812	GO:0009698//phenylpropanoid metabolic process;GO:0005524//ATP binding;GO:0016207//4-coumarate-CoA ligase activity	Acyl-CoA synthetases (AMP-forming)/AMP-acid ligases II	Metabolic pathways;Ubiquinone and other terpenoid-quinone biosynthesis;Biosynthesis of secondary metabolites;Phenylpropanoid biosynthesis;Phenylalanine metabolism	binding catalytic_activity		cellular_process metabolic_process
F2EL66	Predicted protein OS=Hordeum vulgare subsp. vulgare PE=2 SV=1	0.692	0.0021	0.715	0.0197	0.608	0.0019	GO:0016021//integral component of membrane;GO:0005543//phospholipid binding;GO:0009941//chloroplast envelope;GO:0032365//intracellular lipid transport;GO:0005319//lipid transporter activity;GO:0010207//photosystem II assembly	ABC-type transport system involved in resistance to organic solvents, periplasmic component	--	binding transporter_activity	cell cell_part organelle organelle_part	cellular_component_organization_or_biogenesis cellular_process establishment_of_localization localization metabolic_process
K3YE17	Uncharacterized protein OS=Setaria italica GN=LOC101776280 PE=3 SV=1	0.613	0.031	0.72	0.0323	0.89	0.4551	GO:0016491//oxidoreductase activity;GO:0055114//oxidation-reduction process;GO:0016020//membrane	Short-chain alcohol dehydrogenase of unknown specificity;Short-chain dehydrogenases of various substrate specificities;Dehydrogenases with different specificities (related to short-chain alcohol dehydrogenases)	Ether lipid metabolism;Glycerophospholipid metabolism;Metabolic pathways;Peroxisome	catalytic_activity	cell cell_part	metabolic_process
F2DTI5	Predicted protein OS=Hordeum vulgare subsp. vulgare PE=2 SV=1	0.625	0.0753	0.757	0.0292	0.651	0.0022	GO:0005507//copper ion binding;GO:0006635//fatty acid beta-oxidation;GO:0016787//hydrolase activity;GO:0005739//mitochondrion	2-keto-4-pentenoate hydratase/2-oxohepta-3-ene-1,7-dioic acid hydratase (catechol pathway)	--	binding catalytic_activity	cell cell_part organelle	cellular_process metabolic_process
K3XFK3	Uncharacterized protein OS=Setaria italica GN=LOC101773389 PE=4 SV=1	1.419	0.0764	1.655	0.0302	1.603	0.0362	GO:0090409//malonyl-CoA synthetase activity;GO:0016020//membrane;GO:0005829//cytosol;GO:0090410//malonate catabolic process	Acyl-CoA synthetases (AMP-forming)/AMP-acid ligases II;Acyl-coenzyme A synthetases/AMP-(fatty) acid ligases	alpha-Linolenic acid metabolism;Biosynthesis of secondary metabolites;Ubiquinone and other terpenoid-quinone biosynthesis;Metabolic pathways;Phenylalanine metabolism;Phenylpropanoid biosynthesis		cell cell_part
K3Z7L3	Uncharacterized protein OS=Setaria italica GN=LOC101777009 PE=3 SV=1	1.503	0.0238	1.318	0.5393	1.816	0.0672	GO:0016021//integral component of membrane;GO:0006655//phosphatidylglycerol biosynthetic process;GO:0019288//isopentenyl diphosphate biosynthetic process, methylerythritol 4-phosphate pathway;GO:0009941//chloroplast envelope;GO:0032259//methylation;GO:0010236//plastoquinone biosynthetic process;GO:0051741//2-methyl-6-phytyl-1,4-benzoquinone methyltransferase activity;GO:0019761//glucosinolate bio…	Methylase involved in ubiquinone/menaquinone biosynthesis;SAM-dependent methyltransferases	Metabolic pathways;Ubiquinone and other terpenoid-quinone biosynthesis;Biosynthesis of secondary metabolites	catalytic_activity	cell cell_part organelle organelle_part	cellular_process metabolic_process
M5W3Q4	Laccase OS=Prunus persica GN=PRUPE_ppa015544mg PE=3 SV=1	0.696	0.1469	0.645	0.0389	1.098	0.0909	GO:0010413//glucuronoxylan metabolic process;GO:0005507//copper ion binding;GO:0052716//hydroquinone:oxygen oxidoreductase activity;GO:0055114//oxidation-reduction process;GO:0016722//oxidoreductase activity, oxidizing metal ions;GO:0016023//cytoplasmic, membrane-bounded vesicle;GO:0045492//xylan biosynthetic process;GO:0009809//lignin biosynthetic process;GO:0046274//lignin catabolic process;GO:…	Putative multicopper oxidases	Microbial metabolism in diverse environments;Metabolic pathways;Nitrogen metabolism;Ascorbate and aldarate metabolism	binding catalytic_activity	cell cell_part extracellular_region organelle	cellular_component_organization_or_biogenesis cellular_process metabolic_process
[R] General function prediction only
K3XI28	Uncharacterized protein OS=Setaria italica GN=LOC101781104 PE=4 SV=1	2.516	0.0111	0.536	0.0261	0.904	0.4948	GO:0019172//glyoxalase III activity;GO:0005829//cytosol;GO:0006357//regulation of transcription from RNA polymerase II promoter;GO:0005739//mitochondrion;GO:0070301//cellular response to hydrogen peroxide;GO:0019243//methylglyoxal catabolic process to D-lactate via S-lactoyl-glutathione;GO:0003713//transcription coactivator activity;GO:0019249//lactate biosynthetic process;GO:0005634//nucleus	Putative intracellular protease/amidase	--	catalytic_activity protein_binding_transcription_factor_activity	cell cell_part organelle	biological_regulation cellular_process metabolic_process regulation_of_biological_process response_to_stimulus
A0A0D3FR98	Uncharacterized protein OS=Oryza barthii PE=3 SV=1	1.527	0.0033	1.713	0.0018	1.547	0.1517	GO:0009506//plasmodesma;GO:0010200//response to chitin;GO:0004672//protein kinase activity;GO:0006468//protein phosphorylation;GO:0005524//ATP binding;GO:0019901//protein kinase binding	Serine/threonine protein kinase	Plant-pathogen interaction	binding catalytic_activity	cell cell_part symplast	cellular_process metabolic_process response_to_stimulus
K3YSH3	4-hydroxyphenylpyruvate dioxygenase OS=Setaria italica GN=LOC101764497 PE=3 SV=1	1.329	0.0317	1.514	0.0345	1.127	0.1945	GO:0046872//metal ion binding;GO:0006572//tyrosine catabolic process;GO:0003868//4-hydroxyphenylpyruvate dioxygenase activity;GO:0006559//L-phenylalanine catabolic process;GO:0009536//plastid;GO:0055114//oxidation-reduction process	4-hydroxyphenylpyruvate dioxygenase and related hemolysins	Ubiquinone and other terpenoid-quinone biosynthesis;Metabolic pathways;Phenylalanine metabolism;Tyrosine metabolism	binding catalytic_activity	cell cell_part organelle	cellular_process metabolic_process
K3YN13	Uncharacterized protein OS=Setaria italica GN=LOC101767095 PE=3 SV=1	1.371	0.0009	1.275	0	1.502	0.0435	GO:0055114//oxidation-reduction process;GO:0009506//plasmodesma;GO:0016023//cytoplasmic, membrane-bounded vesicle;GO:0016491//oxidoreductase activity;GO:0045892//negative regulation of transcription, DNA-templated;GO:0010181//FMN binding;GO:0005886//plasma membrane	Multimeric flavodoxin WrbA	--	binding catalytic_activity	cell cell_part organelle symplast	biological_regulation cellular_process metabolic_process negative_regulation_of_biological_process regulation_of_biological_process
K3YU48	Uncharacterized protein OS=Setaria italica GN=SETIT_017794mg PE=4 SV=1	0.657	0.0276	1.01	0.9358	0.849	0.2633	GO:0009536//plastid	Zn-dependent hydrolases, including glyoxylases	--		cell cell_part organelle
A0A0D3G6U8	Uncharacterized protein OS=Oryza barthii PE=4 SV=1	1.557	0.0017	1.261	0.0065	1.332	0.0214	GO:0006499//N-terminal protein myristoylation;GO:0051788//response to misfolded protein;GO:0009853//photorespiration;GO:0006635//fatty acid beta-oxidation;GO:0006833//water transport;GO:0006623//protein targeting to vacuole;GO:0009407//toxin catabolic process;GO:0080129//proteasome core complex assembly;GO:0010388//cullin deneddylation;GO:0009640//photomorphogenesis;GO:0006972//hyperosmotic respo…	Predicted metal-dependent protease of the PAD1/JAB1 superfamily	Proteasome		cell cell_part macromolecular_complex organelle	cellular_component_organization_or_biogenesis cellular_process developmental_process establishment_of_localization localization metabolic_process multicellular_organismal_process response_to_stimulus
A0A0D3FQI5	Uncharacterized protein OS=Oryza barthii PE=4 SV=1	0.624	0.055	0.601	0.0407	0.953	0.5731	GO:0005829//cytosol;GO:0055114//oxidation-reduction process;GO:0009414//response to water deprivation;GO:0009750//response to fructose;GO:0009408//response to heat;GO:0004022//alcohol dehydrogenase (NAD) activity;GO:0010115//regulation of abscisic acid biosynthetic process;GO:0006561//proline biosynthetic process;GO:0010182//sugar mediated signaling pathway	Dehydrogenases with different specificities (related to short-chain alcohol dehydrogenases)	Biosynthesis of secondary metabolites;Metabolic pathways;Carotenoid biosynthesis	catalytic_activity	cell cell_part	biological_regulation cellular_process metabolic_process regulation_of_biological_process response_to_stimulus signaling
K4A9B9	Uncharacterized protein OS=Setaria italica GN=LOC101769468 PE=4 SV=1	0.915	0.2822	0.703	0.0217	0.619	0.0021	GO:0000278//mitotic cell cycle;GO:0048364//root development;GO:0045893//positive regulation of transcription, DNA-templated;GO:0009880//embryonic pattern specification;GO:0009749//response to glucose;GO:0005662//DNA replication factor A complex;GO:0050826//response to freezing;GO:0009755//hormone-mediated signaling pathway;GO:0071011//precatalytic spliceosome;GO:0048825//cotyledon development;GO:…	FOG: WD40 repeat	Spliceosome		cell cell_part macromolecular_complex membrane-enclosed_lumen organelle organelle_part	biological_regulation cellular_component_organization_or_biogenesis cellular_process developmental_process immune_system_process localization metabolic_process multi-organism_process multicellular_organismal_process negative_regulation_of_biological_process positive_regulation_of_biological_process regulation_of_biological_process reproduction reproductive_process response_to_stimulus signaling
B8B8V3	Uncharacterized protein OS=Oryza sativa subsp. indica GN=OsI_29960 PE=4 SV=1	1.214	0.0951	1.676	0.0081	1.489	0.0249	GO:0009944//polarity specification of adaxial/abaxial axis;GO:0005829//cytosol;GO:0007264//small GTPase mediated signal transduction;GO:0010075//regulation of meristem growth;GO:0010014//meristem initiation;GO:0005795//Golgi stack;GO:0005802//trans-Golgi network;GO:0003924//GTPase activity;GO:0009855//determination of bilateral symmetry;GO:0008152//metabolic process;GO:0048219//inter-Golgi cister…	GTPase SAR1 and related small G proteins	--	binding catalytic_activity	cell cell_part organelle organelle_part	biological_regulation cellular_process developmental_process establishment_of_localization growth localization metabolic_process multicellular_organismal_process regulation_of_biological_process response_to_stimulus signaling
A0A0D3FR85	Uncharacterized protein OS=Oryza barthii PE=4 SV=1	0.721	0.0807	0.491	0.0127	1.01	0.9032	GO:0016491//oxidoreductase activity;GO:0016114//terpenoid biosynthetic process;GO:0016021//integral component of membrane;GO:0016023//cytoplasmic, membrane-bounded vesicle;GO:0055114//oxidation-reduction process	Short-chain dehydrogenases of various substrate specificities;Dehydrogenases with different specificities (related to short-chain alcohol dehydrogenases);Short-chain alcohol dehydrogenase of unknown specificity	Peroxisome;Metabolic pathways	catalytic_activity	cell cell_part organelle	cellular_process metabolic_process
K3XVQ9	Uncharacterized protein OS=Setaria italica GN=LOC101775662 PE=4 SV=1	2.184	0.0316	2.43	0.0326	2.418	0.0226	GO:0042742//defense response to bacterium;GO:0071006//U2-type catalytic step 1 spliceosome;GO:0046872//metal ion binding;GO:0036002//pre-mRNA binding;GO:0003677//DNA binding;GO:0000387//spliceosomal snRNP assembly;GO:0000974//Prp19 complex;GO:0000166//nucleotide binding;GO:0017070//U6 snRNA binding;GO:0071007//U2-type catalytic step 2 spliceosome	RNA-binding proteins (RRM domain)	Spliceosome	binding	cell cell_part macromolecular_complex organelle organelle_part	cellular_component_organization_or_biogenesis cellular_process metabolic_process multi-organism_process response_to_stimulus
Q0D7W4	Zeta-carotene desaturase OS=Oryza sativa subsp. japonica GN=Os07g0204900 PE=3 SV=1	0.695	0.0056	0.677	0.0581	0.402	0.0002	GO:0009941//chloroplast envelope;GO:0052889//9,9'-di-cis-zeta-carotene desaturation to 7,9,7',9'-tetra-cis-lycopene;GO:0009509//chromoplast;GO:0016117//carotenoid biosynthetic process;GO:0052886//9,9'-dicis-carotene:quinone oxidoreductase activity;GO:0052887//7,9,9'-tricis-neurosporene:quinone oxidoreductase activity;GO:0016719//carotene 7,8-desaturase activity;GO:0055114//oxidation-reduction pro…	Predicted NAD/FAD-binding protein;Uncharacterized conserved protein	Carotenoid biosynthesis;Metabolic pathways;Biosynthesis of secondary metabolites	catalytic_activity	cell cell_part organelle organelle_part	cellular_process metabolic_process
B7F8R8	Os12g0129400 protein OS=Oryza sativa subsp. japonica GN=Os12g0129400 PE=2 SV=1	2.516	0.032	2.633	0.0618	2.652	0.0655	GO:0043231//intracellular membrane-bounded organelle;GO:0009908//flower development;GO:0016570//histone modification;GO:0012505//endomembrane system	FOG: WD40 repeat	RNA transport		cell cell_part organelle	cellular_component_organization_or_biogenesis cellular_process developmental_process metabolic_process multicellular_organismal_process reproduction reproductive_process
K3YTL3	Uncharacterized protein OS=Setaria italica GN=LOC101786234 PE=4 SV=1	0.892	0.1938	0.649	0.0101	0.889	0.2546	--	Isopenicillin N synthase and related dioxygenases	--
F2EFS9	Predicted protein OS=Hordeum vulgare subsp. vulgare PE=2 SV=1	1.016	0.8579	3.727	0.0075	3.942	0.0083	GO:0031098//stress-activated protein kinase signaling cascade;GO:0007266//Rho protein signal transduction;GO:0042981//regulation of apoptotic process;GO:0043408//regulation of MAPK cascade;GO:0032147//activation of protein kinase activity;GO:0005737//cytoplasm;GO:0030036//actin cytoskeleton organization;GO:0004674//protein serine/threonine kinase activity;GO:0048365//Rac GTPase binding;GO:0007346…	Serine/threonine protein kinase	Plant-pathogen interaction	binding catalytic_activity	cell cell_part	biological_regulation cellular_component_organization_or_biogenesis cellular_process death localization locomotion metabolic_process regulation_of_biological_process response_to_stimulus signaling
Q53PH9	DEAD/DEAH box helicase family protein, expressed OS=Oryza sativa subsp. japonica GN=LOC_Os11g07500 PE=4 SV=1	0.97	0.688	0.87	0.3853	0.527	0.043	GO:0010182//sugar mediated signaling pathway;GO:0009793//embryo development ending in seed dormancy;GO:0016571//histone methylation;GO:0010093//specification of floral organ identity;GO:0043687//post-translational protein modification;GO:0016579//protein deubiquitination;GO:0050826//response to freezing;GO:0030422//production of siRNA involved in RNA interference;GO:0016567//protein ubiquitinatio…	Superfamily II RNA helicase;Superfamily II helicase	RNA degradation	binding catalytic_activity	cell cell_part organelle	biological_adhesion biological_regulation cellular_component_organization_or_biogenesis cellular_process developmental_process localization metabolic_process multicellular_organismal_process negative_regulation_of_biological_process positive_regulation_of_biological_process regulation_of_biological_process reproduction reproductive_process response_to_stimulus signaling
K3YE17	Uncharacterized protein OS=Setaria italica GN=LOC101776280 PE=3 SV=1	0.613	0.031	0.72	0.0323	0.89	0.4551	GO:0016491//oxidoreductase activity;GO:0055114//oxidation-reduction process;GO:0016020//membrane	Short-chain alcohol dehydrogenase of unknown specificity;Short-chain dehydrogenases of various substrate specificities;Dehydrogenases with different specificities (related to short-chain alcohol dehydrogenases)	Ether lipid metabolism;Glycerophospholipid metabolism;Metabolic pathways;Peroxisome	catalytic_activity	cell cell_part	metabolic_process
B6TJC5	Developmentally-regulated GTP-binding protein 2 OS=Zea mays PE=2 SV=1	0.427	0.0267	0.597	0.0324	0.727	0.0726	GO:0006457//protein folding;GO:0009644//response to high light intensity;GO:0005525//GTP binding;GO:0016114//terpenoid biosynthetic process;GO:0042542//response to hydrogen peroxide;GO:0070300//phosphatidic acid binding;GO:0009408//response to heat;GO:0019003//GDP binding;GO:0003924//GTPase activity	Predicted GTPase	--	binding catalytic_activity		cellular_process metabolic_process response_to_stimulus
A0A078HA44	BnaC03g56760D protein OS=Brassica napus GN=BnaC03g56760D PE=4 SV=1	0.446	0.0133	9.723	0	13.826	0	GO:0005525//GTP binding;GO:0005794//Golgi apparatus;GO:0016192//vesicle-mediated transport;GO:0006886//intracellular protein transport;GO:0007264//small GTPase mediated signal transduction;GO:0005215//transporter activity	GTPase SAR1 and related small G proteins	--	binding transporter_activity	cell cell_part organelle	biological_regulation cellular_process establishment_of_localization localization regulation_of_biological_process response_to_stimulus signaling
A0A0D3FDX4	Uncharacterized protein OS=Oryza barthii PE=4 SV=1	1.133	0.2357	1.563	0.0563	1.719	0.0084	GO:0010009//cytoplasmic side of endosome membrane;GO:0006623//protein targeting to vacuole;GO:0005525//GTP binding;GO:0006355//regulation of transcription, DNA-templated;GO:0007264//small GTPase mediated signal transduction;GO:0003677//DNA binding;GO:0005769//early endosome;GO:0000160//phosphorelay signal transduction system;GO:0045022//early endosome to late endosome transport;GO:0003924//GTPase…	GTPase SAR1 and related small G proteins	Endocytosis;Phagosome	binding catalytic_activity	cell cell_part organelle organelle_part	biological_regulation cellular_component_organization_or_biogenesis cellular_process establishment_of_localization localization metabolic_process regulation_of_biological_process response_to_stimulus signaling
K3YI96	Uncharacterized protein OS=Setaria italica GN=LOC101760873 PE=3 SV=1	1.377	0.0161	1.079	0.5481	1.718	0.018	GO:0003939//L-iditol 2-dehydrogenase activity;GO:0009506//plasmodesma;GO:0005737//cytoplasm;GO:0055114//oxidation-reduction process;GO:0008270//zinc ion binding	Threonine dehydrogenase and related Zn-dependent dehydrogenases	Fructose and mannose metabolism;Metabolic pathways	binding catalytic_activity	cell cell_part symplast	metabolic_process
F2DKS9	Predicted protein OS=Hordeum vulgare subsp. vulgare PE=2 SV=1	0.863	0.009	0.648	0.0009	0.855	0.032	GO:0048573//photoperiodism, flowering;GO:0080008//Cul4-RING E3 ubiquitin ligase complex;GO:0006626//protein targeting to mitochondrion;GO:0006499//N-terminal protein myristoylation	FOG: WD40 repeat	Basal transcription factors;Spliceosome		cell cell_part macromolecular_complex	cellular_component_organization_or_biogenesis cellular_process developmental_process establishment_of_localization localization metabolic_process multicellular_organismal_process reproduction reproductive_process response_to_stimulus
A0A0D3HEK5	Uncharacterized protein OS=Oryza barthii PE=4 SV=1	1.313	0.2241	1.932	0.0141	1.598	0.0927	GO:0097159//organic cyclic compound binding;GO:1901363//heterocyclic compound binding	RNA-binding proteins (RRM domain)	Spliceosome
R7WGN2	Histone-lysine N-methyltransferase, H3 lysine-9 specific SUVH3 OS=Aegilops tauschii GN=F775_26832 PE=4 SV=1	0.761	0.1623	0.611	0.0127	0.855	0.4592	GO:0034968//histone lysine methylation;GO:0042393//histone binding;GO:0008270//zinc ion binding;GO:0018024//histone-lysine N-methyltransferase activity;GO:0003677//DNA binding;GO:0005694//chromosome;GO:0005634//nucleus	Proteins containing SET domain;Predicted restriction endonuclease	Lysine degradation	binding catalytic_activity	cell cell_part organelle	cellular_component_organization_or_biogenesis cellular_process metabolic_process
A0A0D9WI03	Uncharacterized protein OS=Leersia perrieri PE=4 SV=1	0.538	0.0274	0.718	0.1997	0.441	0.0307	GO:0034968//histone lysine methylation;GO:0042393//histone binding;GO:0008270//zinc ion binding;GO:0018024//histone-lysine N-methyltransferase activity;GO:0005694//chromosome;GO:0005634//nucleus	Predicted restriction endonuclease;Proteins containing SET domain;Myb superfamily proteins, including transcription factors and mRNA splicing factors	--	binding catalytic_activity	cell cell_part organelle	cellular_component_organization_or_biogenesis cellular_process metabolic_process
Q6L5L7	Embryonic abundant protein OS=Bromus inermis GN=BiEm2 PE=2 SV=1	0.662	0.0202	0.346	0.0004	0.408	0.0025	GO:0050789//regulation of biological process;GO:0044763//single-organism cellular process;GO:0009628//response to abiotic stimulus;GO:0048367//shoot system development;GO:1901700//response to oxygen-containing compound;GO:0010033//response to organic substance;GO:0009793//embryo development ending in seed dormancy	General stress protein	--			biological_regulation developmental_process multicellular_organismal_process regulation_of_biological_process reproduction reproductive_process response_to_stimulus
S8EIS8	Phragmoplastin OS=Genlisea aurea GN=M569_02270 PE=3 SV=1	0.964	0.3627	0.648	0.0339	0.927	0.0486	GO:0005774//vacuolar membrane;GO:0043424//protein histidine kinase binding;GO:0009793//embryo development ending in seed dormancy;GO:0005525//GTP binding;GO:0009524//phragmoplast;GO:0005829//cytosol;GO:0005874//microtubule;GO:0010051//xylem and phloem pattern formation;GO:0030276//clathrin binding;GO:0032880//regulation of protein localization;GO:0009506//plasmodesma;GO:0009504//cell plate;GO:000…	Predicted GTPases (dynamin-related)	Endocytosis	binding catalytic_activity	cell cell_part macromolecular_complex organelle organelle_part symplast	biological_regulation cellular_component_organization_or_biogenesis cellular_process developmental_process establishment_of_localization localization metabolic_process multicellular_organismal_process regulation_of_biological_process reproduction reproductive_process
W5A4Z8	Uncharacterized protein OS=Triticum aestivum PE=4 SV=1	0.88	0.0349	0.561	0	0.492	0	GO:0010162//seed dormancy process;GO:0009845//seed germination;GO:0009933//meristem structural organization;GO:0009909//regulation of flower development;GO:0009640//photomorphogenesis;GO:0051301//cell division;GO:0010228//vegetative to reproductive phase transition of meristem;GO:0016567//protein ubiquitination;GO:0019915//lipid storage;GO:0050826//response to freezing;GO:0048825//cotyledon devel…	General stress protein	--			biological_regulation cellular_process developmental_process localization metabolic_process multicellular_organismal_process regulation_of_biological_process reproduction reproductive_process response_to_stimulus signaling
B6UGY2	MFT2-Corn MFT-like protein OS=Zea mays PE=2 SV=1	0.747	0.0014	0.428	0.0001	0.597	0.0004	GO:0010030//positive regulation of seed germination;GO:0046685//response to arsenic-containing substance;GO:0005634//nucleus;GO:0009737//response to abscisic acid	Phospholipid-binding protein	--		cell cell_part organelle	biological_regulation developmental_process multicellular_organismal_process positive_regulation_of_biological_process regulation_of_biological_process response_to_stimulus
F2DHV1	Predicted protein OS=Hordeum vulgare subsp. vulgare PE=2 SV=1	0.956	0.6369	0.55	0.0095	0.857	0.3054	GO:0003676//nucleic acid binding;GO:0000166//nucleotide binding	RNA-binding proteins (RRM domain)	--	binding
Q9FVE1	Pyruvate decarboxylase 1 (Fragment) OS=Vitis vinifera GN=PDC1 PE=2 SV=1	0.733	0.0275	0.659	0.001	0.682	0.0053	GO:0006094//gluconeogenesis;GO:0010498//proteasomal protein catabolic process;GO:0007010//cytoskeleton organization;GO:0030976//thiamine pyrophosphate binding;GO:0004737//pyruvate decarboxylase activity;GO:0000287//magnesium ion binding;GO:0005829//cytosol	Thiamine pyrophosphate-requiring enzymes [acetolactate synthase, pyruvate dehydrogenase (cytochrome), glyoxylate carboligase, phosphonopyruvate decarboxylase];Pyruvate decarboxylase and related thiamine pyrophosphate-requiring enzymes	Tryptophan metabolism;Metabolic pathways	binding catalytic_activity	cell cell_part	cellular_component_organization_or_biogenesis cellular_process metabolic_process
K3XKE6	Uncharacterized protein OS=Setaria italica GN=LOC101773952 PE=4 SV=1	0.642	0.0095	0.578	0.0076	0.802	0.0103	GO:0004033//aldo-keto reductase (NADP) activity;GO:0055114//oxidation-reduction process	Aldo/keto reductases, related to diketogulonate reductase	Metabolic pathways;Glycerolipid metabolism;Glycolysis / Gluconeogenesis;Biosynthesis of secondary metabolites;Microbial metabolism in diverse environments;Fructose and mannose metabolism;Linoleic acid metabolism;Butanoate metabolism	catalytic_activity		metabolic_process
C8CK16	Phosphomannomutase OS=Aegilops tauschii GN=PMM-D1 PE=3 SV=1	7.628	0.5756	0.826	0.0087	0.603	0.001	GO:0007010//cytoskeleton organization;GO:0006094//gluconeogenesis;GO:0004615//phosphomannomutase activity;GO:0006833//water transport;GO:0009298//GDP-mannose biosynthetic process;GO:0019853//L-ascorbic acid biosynthetic process;GO:0010498//proteasomal protein catabolic process;GO:0006972//hyperosmotic response;GO:0005829//cytosol;GO:0007030//Golgi organization;GO:0006096//glycolytic process;GO:00…	Predicted hydrolases of the HAD superfamily	Fructose and mannose metabolism;Amino sugar and nucleotide sugar metabolism;Metabolic pathways;Biosynthesis of secondary metabolites	catalytic_activity	cell cell_part	biological_regulation cellular_component_organization_or_biogenesis cellular_process establishment_of_localization localization metabolic_process regulation_of_biological_process response_to_stimulus signaling
M4FIG5	Uncharacterized protein OS=Brassica rapa subsp. pekinensis PE=4 SV=1	0.538	0.0001	0.36	0.0001	0.328	0.0007	GO:0050789//regulation of biological process;GO:0044763//single-organism cellular process;GO:0009628//response to abiotic stimulus;GO:0048367//shoot system development;GO:1901700//response to oxygen-containing compound;GO:0010033//response to organic substance;GO:0009793//embryo development ending in seed dormancy	General stress protein	--			biological_regulation developmental_process multicellular_organismal_process regulation_of_biological_process reproduction reproductive_process response_to_stimulus
A0A0D3FMB6	Uncharacterized protein OS=Oryza barthii PE=4 SV=1	0.513	0.02	0.541	0.0058	0.728	0.2078	GO:0016021//integral component of membrane;GO:0016023//cytoplasmic, membrane-bounded vesicle	Putative Mg2+ and Co2+ transporter CorB;Hemolysins and related proteins containing CBS domains	--		cell cell_part organelle
I1JMI7	Uncharacterized protein OS=Glycine max GN=LOC100820166 PE=3 SV=1	0.794	0.0053	0.654	0.0101	0.864	0.1	GO:0005774//vacuolar membrane;GO:0031348//negative regulation of defense response;GO:0000266//mitochondrial fission;GO:0009595//detection of biotic stimulus;GO:0009867//jasmonic acid mediated signaling pathway;GO:0009697//salicylic acid biosynthetic process;GO:0009862//systemic acquired resistance, salicylic acid mediated signaling pathway;GO:0010363//regulation of plant-type hypersensitive respo…	Predicted GTPases (dynamin-related)	Endocytosis	binding catalytic_activity	cell cell_part organelle organelle_part symplast	biological_regulation cellular_component_organization_or_biogenesis cellular_process death developmental_process establishment_of_localization immune_system_process localization metabolic_process multi-organism_process multicellular_organismal_process negative_regulation_of_biological_process regulation_of_biological_process response_to_stimulus signaling
A0A200QPQ7	Acid phosphatase (Class B) OS=Macleaya cordata GN=BVC80_1791g23 PE=3 SV=1	0.691	0.2437	1.573	0.0273	1.244	0.1559	GO:0009536//plastid;GO:0008270//zinc ion binding;GO:0098588//bounding membrane of organelle;GO:0005743//mitochondrial inner membrane;GO:0006091//generation of precursor metabolites and energy;GO:0044724//single-organism carbohydrate catabolic process;GO:0042221//response to chemical;GO:0070469//respiratory chain;GO:0004222//metalloendopeptidase activity;GO:0031974//membrane-enclosed lumen;GO:1902…	Predicted Zn-dependent peptidases	--	binding catalytic_activity transporter_activity	cell cell_part membrane-enclosed_lumen organelle organelle_part	cellular_component_organization_or_biogenesis cellular_process establishment_of_localization localization metabolic_process response_to_stimulus
F2E3C8	Predicted protein OS=Hordeum vulgare subsp. vulgare PE=2 SV=1	0.543	0.017	0.643	0.0324	0.753	0.0939	GO:0005829//cytosol;GO:0009536//plastid	Uncharacterized conserved protein, contains RING Zn-finger	--		cell cell_part organelle
F2DY46	Predicted protein OS=Hordeum vulgare subsp. vulgare PE=2 SV=1	0.664	0.0082	0.999	0.8983	1.027	0.8176	GO:0009536//plastid	Predicted transcriptional regulator, contains C-terminal CBS domains;FOG: CBS domain	--		cell cell_part organelle
Q2QLR2	Glycine-rich RNA-binding protein GRP1A, putative, expressed OS=Oryza sativa subsp. japonica GN=Os12g0632000 PE=2 SV=1	0.604	0.0258	0.795	0.0504	0.676	0.007	GO:0016301//kinase activity;GO:0003676//nucleic acid binding;GO:0016310//phosphorylation;GO:0000166//nucleotide binding	RNA-binding proteins (RRM domain)	Spliceosome;Ribosome	binding catalytic_activity		cellular_process metabolic_process
A0A0D3H2T7	Uncharacterized protein OS=Oryza barthii PE=3 SV=1	0.777	0.088	0.527	0.0028	0.937	0.2144	GO:0003939//L-iditol 2-dehydrogenase activity;GO:0009506//plasmodesma;GO:0005737//cytoplasm;GO:0055114//oxidation-reduction process;GO:0008270//zinc ion binding	Threonine dehydrogenase and related Zn-dependent dehydrogenases	Metabolic pathways;Fructose and mannose metabolism	binding catalytic_activity	cell cell_part symplast	metabolic_process
A0A200QMF2	Dynamin central domain OS=Macleaya cordata GN=BVC80_969g25 PE=3 SV=1	1.103	0.0091	0.857	0.2485	0.618	0.0168	GO:0005829//cytosol;GO:0009504//cell plate;GO:0009506//plasmodesma;GO:0030276//clathrin binding;GO:0072583//clathrin-mediated endocytosis;GO:0006896//Golgi to vacuole transport;GO:0005774//vacuolar membrane;GO:0003924//GTPase activity;GO:0008152//metabolic process;GO:0045334//clathrin-coated endocytic vesicle;GO:0009737//response to abscisic acid;GO:0005525//GTP binding;GO:0005886//plasma membrane	Predicted GTPases (dynamin-related)	Endocytosis	binding catalytic_activity	cell cell_part organelle organelle_part symplast	cellular_component_organization_or_biogenesis cellular_process establishment_of_localization localization metabolic_process response_to_stimulus
A0A0D3GJ78	Uncharacterized protein OS=Oryza barthii PE=4 SV=1	0.578	0.0162	0.758	0.2517	1.095	0.7527	GO:0006364//rRNA processing;GO:0006606//protein import into nucleus;GO:0000398//mRNA splicing, via spliceosome;GO:0009220//pyrimidine ribonucleotide biosynthetic process;GO:0032040//small-subunit processome	FOG: WD40 repeat	--		cell cell_part macromolecular_complex	cellular_component_organization_or_biogenesis cellular_process establishment_of_localization localization metabolic_process
P51613	Basic endochitinase OS=Vitis vinifera GN=CHIT1B PE=2 SV=1	1.298	0.11	2.326	0.0035	1.351	0.1397	GO:0004568//chitinase activity;GO:0005773//vacuole;GO:0006032//chitin catabolic process;GO:0006952//defense response;GO:0008061//chitin binding;GO:0000272//polysaccharide catabolic process;GO:0016998//cell wall macromolecule catabolic process	Uncharacterized protein contain chitin-binding domain type 3	Amino sugar and nucleotide sugar metabolism	binding catalytic_activity	cell cell_part organelle	cellular_component_organization_or_biogenesis metabolic_process response_to_stimulus
A0A0D3HE10	Uncharacterized protein OS=Oryza barthii PE=4 SV=1	2.186	0.0008	1.756	0.0046	0.937	0.4095	GO:0044464//cell part	Multimeric flavodoxin WrbA	--		cell cell_part
Q2R2B4	Replication factor C subunit 1 OS=Oryza sativa subsp. japonica GN=RFC1 PE=2 SV=2	0.377	0.0307	0.423	0.0457	0.379	0.0349	GO:0000003//reproduction;GO:0080090//regulation of primary metabolic process;GO:0031323//regulation of cellular metabolic process;GO:1903308//regulation of chromatin modification;GO:0003689//DNA clamp loader activity;GO:0034654//nucleobase-containing compound biosynthetic process;GO:0005663//DNA replication factor C complex;GO:0005634//nucleus;GO:0005524//ATP binding;GO:0060255//regulation of mac…	BRCT domain type II;ATPase involved in DNA replication	Mismatch repair;Nucleotide excision repair;DNA replication	binding catalytic_activity	cell cell_part macromolecular_complex organelle organelle_part	biological_regulation cellular_process metabolic_process regulation_of_biological_process reproduction response_to_stimulus
F2D9P7	Predicted protein OS=Hordeum vulgare subsp. vulgare PE=2 SV=1	1.362	0.681	2.186	0.0227	1.028	0.9107	GO:0080115//myosin XI tail binding;GO:0007264//small GTPase mediated signal transduction;GO:0030742//GTP-dependent protein binding;GO:0006888//ER to Golgi vesicle-mediated transport;GO:0005789//endoplasmic reticulum membrane;GO:0032588//trans-Golgi network membrane;GO:0015031//protein transport;GO:0005525//GTP binding;GO:0005886//plasma membrane	GTPase SAR1 and related small G proteins	--	binding	cell cell_part organelle organelle_part	biological_regulation cellular_process establishment_of_localization localization regulation_of_biological_process response_to_stimulus signaling
A0A078GW24	BnaA04g17210D protein OS=Brassica napus GN=BnaA04g17210D PE=4 SV=1	1.471	0.269	1.557	0.0021	1.745	0.0008	GO:0045893//positive regulation of transcription, DNA-templated;GO:0006098//pentose-phosphate shunt;GO:0010200//response to chitin;GO:0009651//response to salt stress;GO:0005730//nucleolus;GO:0046777//protein autophosphorylation;GO:0005643//nuclear pore;GO:0009753//response to jasmonic acid;GO:0004674//protein serine/threonine kinase activity;GO:0009658//chloroplast organization;GO:0009738//absci…	FOG: WD40 repeat;Serine/threonine protein kinase	Protein processing in endoplasmic reticulum;RNA transport	binding catalytic_activity	cell cell_part macromolecular_complex membrane-enclosed_lumen organelle organelle_part	biological_regulation cellular_component_organization_or_biogenesis cellular_process metabolic_process positive_regulation_of_biological_process regulation_of_biological_process response_to_stimulus signaling
K3Z7L3	Uncharacterized protein OS=Setaria italica GN=LOC101777009 PE=3 SV=1	1.503	0.0238	1.318	0.5393	1.816	0.0672	GO:0016021//integral component of membrane;GO:0006655//phosphatidylglycerol biosynthetic process;GO:0019288//isopentenyl diphosphate biosynthetic process, methylerythritol 4-phosphate pathway;GO:0009941//chloroplast envelope;GO:0032259//methylation;GO:0010236//plastoquinone biosynthetic process;GO:0051741//2-methyl-6-phytyl-1,4-benzoquinone methyltransferase activity;GO:0019761//glucosinolate bio…	Methylase involved in ubiquinone/menaquinone biosynthesis;SAM-dependent methyltransferases	Metabolic pathways;Ubiquinone and other terpenoid-quinone biosynthesis;Biosynthesis of secondary metabolites	catalytic_activity	cell cell_part organelle organelle_part	cellular_process metabolic_process
A0A1Q3BBP4	GHMP_kinases_N domain-containing protein/Fucokinase domain-containing protein (Fragment) OS=Cephalotus follicularis GN=CFOL_v3_08769 PE=4 SV=1	0.684	0.1983	0.464	0.0004	0.851	0.0526	GO:0016772//transferase activity, transferring phosphorus-containing groups;GO:0044249//cellular biosynthetic process;GO:1901576//organic substance biosynthetic process;GO:0044238//primary metabolic process;GO:0044763//single-organism cellular process;GO:0044711//single-organism biosynthetic process;GO:0006796//phosphate-containing compound metabolic process;GO:0000166//nucleotide binding	Predicted kinase related to galactokinase and mevalonate kinase	Metabolic pathways;Amino sugar and nucleotide sugar metabolism;Fructose and mannose metabolism	binding catalytic_activity		cellular_process metabolic_process
F2E897	Predicted protein OS=Hordeum vulgare subsp. vulgare PE=2 SV=1	0.597	0.0091	0.482	0.0139	0.7	0.0255	GO:0043231//intracellular membrane-bounded organelle;GO:0044699//single-organism process;GO:0048285//organelle fission;GO:0044444//cytoplasmic part;GO:0003924//GTPase activity;GO:0008152//metabolic process;GO:0005525//GTP binding	Predicted GTPases (dynamin-related)	Endocytosis	binding catalytic_activity	cell cell_part organelle	cellular_component_organization_or_biogenesis cellular_process metabolic_process
A0A1E5V9X3	Late embryogenesis abundant protein B19.4 OS=Dichanthelium oligosanthes GN=BAE44_0017043 PE=4 SV=1	0.702	0.0001	0.411	0	0.466	0.0001	GO:0010162//seed dormancy process;GO:0009845//seed germination;GO:0009933//meristem structural organization;GO:0009909//regulation of flower development;GO:0009640//photomorphogenesis;GO:0051301//cell division;GO:0010228//vegetative to reproductive phase transition of meristem;GO:0016567//protein ubiquitination;GO:0019915//lipid storage;GO:0050826//response to freezing;GO:0048825//cotyledon devel…	General stress protein	--			biological_regulation cellular_process developmental_process localization metabolic_process multicellular_organismal_process regulation_of_biological_process reproduction reproductive_process response_to_stimulus signaling
K3ZVX8	Uncharacterized protein OS=Setaria italica GN=LOC101773729 PE=4 SV=1	0.798	0.0041	0.633	0.0037	0.723	0.0594	GO:0005730//nucleolus;GO:0006364//rRNA processing;GO:0009220//pyrimidine ribonucleotide biosynthetic process;GO:0070181//small ribosomal subunit rRNA binding;GO:0032040//small-subunit processome;GO:0009793//embryo development ending in seed dormancy	Uncharacterized proteins of PilT N-term./Vapc superfamily	--	binding	cell cell_part macromolecular_complex membrane-enclosed_lumen organelle organelle_part	cellular_component_organization_or_biogenesis cellular_process developmental_process metabolic_process multicellular_organismal_process reproduction reproductive_process
A0A183CL92	Uncharacterized protein OS=Globodera pallida PE=4 SV=1	0.626	0.0403	1.161	0.18	0.754	0.0281	GO:0009306//protein secretion;GO:0007264//small GTPase mediated signal transduction;GO:0000139//Golgi membrane;GO:0016023//cytoplasmic, membrane-bounded vesicle;GO:0006888//ER to Golgi vesicle-mediated transport;GO:0005789//endoplasmic reticulum membrane;GO:0006904//vesicle docking involved in exocytosis;GO:0005525//GTP binding	GTPase SAR1 and related small G proteins	--	binding	cell cell_part organelle organelle_part	biological_regulation cellular_process establishment_of_localization localization regulation_of_biological_process response_to_stimulus signaling
A0A0D3EP19	Uncharacterized protein OS=Oryza barthii PE=4 SV=1	0.994	NA	0.509	0.0425	1.052	NA	--	FOG: WD40 repeat	--
[S] Function unknown
K3YTV6	Uncharacterized protein OS=Setaria italica GN=LOC101774895 PE=4 SV=1	0.373	0.0328	0.646	0.044	0.516	0.0798	--	Leucine-rich repeat (LRR) protein	--
Q0D7W4	Zeta-carotene desaturase OS=Oryza sativa subsp. japonica GN=Os07g0204900 PE=3 SV=1	0.695	0.0056	0.677	0.0581	0.402	0.0002	GO:0009941//chloroplast envelope;GO:0052889//9,9'-di-cis-zeta-carotene desaturation to 7,9,7',9'-tetra-cis-lycopene;GO:0009509//chromoplast;GO:0016117//carotenoid biosynthetic process;GO:0052886//9,9'-dicis-carotene:quinone oxidoreductase activity;GO:0052887//7,9,9'-tricis-neurosporene:quinone oxidoreductase activity;GO:0016719//carotene 7,8-desaturase activity;GO:0055114//oxidation-reduction pro…	Predicted NAD/FAD-binding protein;Uncharacterized conserved protein	Carotenoid biosynthesis;Metabolic pathways;Biosynthesis of secondary metabolites	catalytic_activity	cell cell_part organelle organelle_part	cellular_process metabolic_process
F2CVG7	Predicted protein OS=Hordeum vulgare subsp. vulgare PE=2 SV=1	0.667	0.0779	0.662	0.0045	0.727	0.0801	GO:0005654//nucleoplasm;GO:0000398//mRNA splicing, via spliceosome;GO:0044444//cytoplasmic part	Leucine-rich repeat (LRR) protein	Spliceosome		cell cell_part membrane-enclosed_lumen organelle organelle_part	cellular_process metabolic_process
F8S6U8	Pathogenesis-related protein 1-18 OS=Triticum aestivum GN=Pr-1-18 PE=2 SV=1	0.872	0.5679	0.586	0.0316	1.059	0.8738	GO:0005576//extracellular region;GO:0016023//cytoplasmic, membrane-bounded vesicle;GO:0006952//defense response;GO:0009607//response to biotic stimulus	Uncharacterized protein with SCP/PR1 domains	Plant-pathogen interaction		cell cell_part extracellular_region organelle	response_to_stimulus
K3XUX1	Uncharacterized protein OS=Setaria italica GN=LOC101760300 PE=4 SV=1	0.655	0.0167	0.951	0.5956	0.727	0.1396	GO:0051287//NAD binding;GO:0055114//oxidation-reduction process;GO:0008270//zinc ion binding;GO:0016832//aldehyde-lyase activity;GO:0005975//carbohydrate metabolic process;GO:0004616//phosphogluconate dehydrogenase (decarboxylating) activity	Uncharacterized protein conserved in bacteria;3-hydroxyisobutyrate dehydrogenase and related beta-hydroxyacid dehydrogenases	Microbial metabolism in diverse environments;Limonene and pinene degradation;Metabolic pathways;Biosynthesis of secondary metabolites	binding catalytic_activity		metabolic_process
[T] Signal transduction mechanisms
A0A0D3FR98	Uncharacterized protein OS=Oryza barthii PE=3 SV=1	1.527	0.0033	1.713	0.0018	1.547	0.1517	GO:0009506//plasmodesma;GO:0010200//response to chitin;GO:0004672//protein kinase activity;GO:0006468//protein phosphorylation;GO:0005524//ATP binding;GO:0019901//protein kinase binding	Serine/threonine protein kinase	Plant-pathogen interaction	binding catalytic_activity	cell cell_part symplast	cellular_process metabolic_process response_to_stimulus
F2EFS9	Predicted protein OS=Hordeum vulgare subsp. vulgare PE=2 SV=1	1.016	0.8579	3.727	0.0075	3.942	0.0083	GO:0031098//stress-activated protein kinase signaling cascade;GO:0007266//Rho protein signal transduction;GO:0042981//regulation of apoptotic process;GO:0043408//regulation of MAPK cascade;GO:0032147//activation of protein kinase activity;GO:0005737//cytoplasm;GO:0030036//actin cytoskeleton organization;GO:0004674//protein serine/threonine kinase activity;GO:0048365//Rac GTPase binding;GO:0007346…	Serine/threonine protein kinase	Plant-pathogen interaction	binding catalytic_activity	cell cell_part	biological_regulation cellular_component_organization_or_biogenesis cellular_process death localization locomotion metabolic_process regulation_of_biological_process response_to_stimulus signaling
K3YJ82	Uncharacterized protein OS=Setaria italica GN=LOC101758573 PE=3 SV=1	0.666	0.0438	0.848	0.0341	1.116	0.0158	GO:0019904//protein domain specific binding	14-3-3 family protein	--	binding
A0A1Q3C1A3	PP2C domain-containing protein OS=Cephalotus follicularis GN=CFOL_v3_17526 PE=4 SV=1	2.52	0.0013	2.193	0.0032	2.595	0.0007	GO:0009684//indoleacetic acid biosynthetic process;GO:0006470//protein dephosphorylation;GO:0031348//negative regulation of defense response;GO:0009627//systemic acquired resistance;GO:0004722//protein serine/threonine phosphatase activity;GO:0006569//tryptophan catabolic process	Serine/threonine protein phosphatase	--	catalytic_activity		biological_regulation cellular_process immune_system_process metabolic_process multi-organism_process negative_regulation_of_biological_process regulation_of_biological_process response_to_stimulus
Q03943	Membrane-associated 30 kDa protein, chloroplastic OS=Pisum sativum GN=IM30 PE=2 SV=1	0.959	0.6113	1.505	0.0133	1.39	0.0012	GO:0016050//vesicle organization;GO:0010027//thylakoid membrane organization;GO:0009508//plastid chromosome;GO:0016032//viral process;GO:0009570//chloroplast stroma;GO:0005829//cytosol;GO:0009706//chloroplast inner membrane;GO:0009535//chloroplast thylakoid membrane	Phage shock protein A (IM30), suppresses sigma54-dependent transcription	--		cell cell_part organelle organelle_part	cellular_component_organization_or_biogenesis cellular_process viral_reproduction
A0A1D5ZS24	Serine/threonine-protein phosphatase OS=Triticum aestivum PE=3 SV=1	0.76	0.0175	0.578	0	0.614	0.0038	GO:0009407//toxin catabolic process;GO:0005737//cytoplasm;GO:0004722//protein serine/threonine phosphatase activity;GO:0006470//protein dephosphorylation;GO:0005634//nucleus	Diadenosine tetraphosphatase and related serine/threonine protein phosphatases	--	catalytic_activity	cell cell_part organelle	cellular_process metabolic_process
A0A0D3GU76	Uncharacterized protein OS=Oryza barthii PE=3 SV=1	2.887	0.0011	1.907	0.0081	4.032	0.0004	GO:0016301//kinase activity;GO:0006281//DNA repair;GO:0016773//phosphotransferase activity, alcohol group as acceptor;GO:0016310//phosphorylation	Phosphatidylinositol kinase and protein kinases of the PI-3 kinase family	--	catalytic_activity		cellular_process metabolic_process response_to_stimulus
F2EDR5	Predicted protein OS=Hordeum vulgare subsp. vulgare PE=2 SV=1	0.87	0.006	0.583	0	0.647	0.0004	GO:0004722//protein serine/threonine phosphatase activity;GO:0006470//protein dephosphorylation;GO:0009536//plastid	Serine/threonine protein phosphatase	--	catalytic_activity	cell cell_part organelle	cellular_process metabolic_process
A0A078GW24	BnaA04g17210D protein OS=Brassica napus GN=BnaA04g17210D PE=4 SV=1	1.471	0.269	1.557	0.0021	1.745	0.0008	GO:0045893//positive regulation of transcription, DNA-templated;GO:0006098//pentose-phosphate shunt;GO:0010200//response to chitin;GO:0009651//response to salt stress;GO:0005730//nucleolus;GO:0046777//protein autophosphorylation;GO:0005643//nuclear pore;GO:0009753//response to jasmonic acid;GO:0004674//protein serine/threonine kinase activity;GO:0009658//chloroplast organization;GO:0009738//absci…	FOG: WD40 repeat;Serine/threonine protein kinase	Protein processing in endoplasmic reticulum;RNA transport	binding catalytic_activity	cell cell_part macromolecular_complex membrane-enclosed_lumen organelle organelle_part	biological_regulation cellular_component_organization_or_biogenesis cellular_process metabolic_process positive_regulation_of_biological_process regulation_of_biological_process response_to_stimulus signaling
[U] Intracellular trafficking, secretion, and vesicular transport
A0A0D3FGH4	Uncharacterized protein OS=Oryza barthii PE=4 SV=1	1.147	0.2147	1.599	0.0022	1.533	0.0072	GO:0005829//cytosol;GO:0008565//protein transporter activity;GO:0008536//Ran GTPase binding;GO:0010498//proteasomal protein catabolic process;GO:0006607//NLS-bearing protein import into nucleus;GO:0031965//nuclear membrane;GO:0000060//protein import into nucleus, translocation;GO:0007010//cytoskeleton organization;GO:0008139//nuclear localization sequence binding;GO:0034399//nuclear periphery;GO:…	Karyopherin (importin) beta	RNA transport	binding transporter_activity	cell cell_part membrane-enclosed_lumen organelle organelle_part	cellular_component_organization_or_biogenesis cellular_process establishment_of_localization localization metabolic_process
B6TB83	Vesicle-associated membrane protein 725 OS=Zea mays PE=2 SV=1	0.528	0.0024	0.5	0.039	1.058	0.8541	GO:0048453//sepal formation;GO:0016021//integral component of membrane;GO:0006906//vesicle fusion;GO:0048451//petal formation;GO:0009504//cell plate;GO:0009506//plasmodesma;GO:0072661//protein targeting to plasma membrane;GO:0000149//SNARE binding;GO:0005484//SNAP receptor activity;GO:0005768//endosome;GO:0009507//chloroplast;GO:0009920//cell plate formation involved in plant-type cell wall bioge…	Synaptobrevin/VAMP-like protein	SNARE interactions in vesicular transport	binding	cell cell_part organelle symplast	cellular_component_organization_or_biogenesis cellular_process developmental_process establishment_of_localization localization multicellular_organismal_process reproduction reproductive_process
A0A1D6KE00	Thaumatin-like protein OS=Zea mays GN=ZEAMMB73_Zm00001d030694 PE=4 SV=1	0.321	0.0432	0.346	0.0222	0.93	0.5567	GO:0008565//protein transporter activity;GO:0008536//Ran GTPase binding;GO:0006607//NLS-bearing protein import into nucleus;GO:0031965//nuclear membrane;GO:0000060//protein import into nucleus, translocation;GO:0008139//nuclear localization sequence binding;GO:0052546//cell wall pectin metabolic process;GO:0034399//nuclear periphery;GO:0009507//chloroplast;GO:0006610//ribosomal protein import int…	Karyopherin (importin) beta	RNA transport	binding transporter_activity	cell cell_part membrane-enclosed_lumen organelle organelle_part	cellular_component_organization_or_biogenesis cellular_process establishment_of_localization localization metabolic_process
Q6AVU2	Endoplasmic oxidoreductin 1, putative, expressed OS=Oryza sativa subsp. japonica GN=OSJNBa0027J18.20 PE=4 SV=1	0.816	0.2758	2.235	0.0128	1.763	0.0438	GO:0005789//endoplasmic reticulum membrane;GO:0006457//protein folding;GO:0006984//ER-nucleus signaling pathway;GO:0034976//response to endoplasmic reticulum stress;GO:0016671//oxidoreductase activity, acting on a sulfur group of donors, disulfide as acceptor;GO:0003756//protein disulfide isomerase activity;GO:0051604//protein maturation;GO:0016021//integral component of membrane;GO:0009536//plas…	Oxidoreductin, endoplasmic reticulum membrane-associated protein involved in disulfide bond formation	--	catalytic_activity	cell cell_part organelle organelle_part	biological_regulation cellular_process metabolic_process regulation_of_biological_process response_to_stimulus signaling
A0A1D5S1J3	Uncharacterized protein OS=Triticum aestivum PE=4 SV=1	0.568	0.2666	1.227	0.6383	0.475	0.0284	GO:0008565//protein transporter activity;GO:0008536//Ran GTPase binding;GO:0006607//NLS-bearing protein import into nucleus;GO:0031965//nuclear membrane;GO:0000060//protein import into nucleus, translocation;GO:0008139//nuclear localization sequence binding;GO:0034399//nuclear periphery;GO:0005976//polysaccharide metabolic process;GO:0009664//plant-type cell wall organization;GO:0006610//ribosoma…	Karyopherin (importin) beta	RNA transport	binding transporter_activity	cell cell_part membrane-enclosed_lumen organelle organelle_part	cellular_component_organization_or_biogenesis cellular_process establishment_of_localization localization metabolic_process
A0A0D3GU76	Uncharacterized protein OS=Oryza barthii PE=3 SV=1	2.887	0.0011	1.907	0.0081	4.032	0.0004	GO:0016301//kinase activity;GO:0006281//DNA repair;GO:0016773//phosphotransferase activity, alcohol group as acceptor;GO:0016310//phosphorylation	Phosphatidylinositol kinase and protein kinases of the PI-3 kinase family	--	catalytic_activity		cellular_process metabolic_process response_to_stimulus
Q8GVH2	Os07g0638100 protein OS=Oryza sativa subsp. japonica GN=OJ1340_C08.105 PE=4 SV=1	1.846	0.0012	1.446	0.0074	1.646	0.0372	GO:0035556//intracellular signal transduction;GO:0043231//intracellular membrane-bounded organelle;GO:0009723//response to ethylene;GO:0019243//methylglyoxal catabolic process to D-lactate via S-lactoyl-glutathione;GO:0009738//abscisic acid-activated signaling pathway;GO:0044444//cytoplasmic part;GO:0010583//response to cyclopentenone;GO:0009407//toxin catabolic process	Periplasmic component of the Tol biopolymer transport system	--		cell cell_part organelle	biological_regulation cellular_process metabolic_process regulation_of_biological_process response_to_stimulus signaling
A0A0D3H1B4	Uncharacterized protein OS=Oryza barthii PE=4 SV=1	0.631	0.071	1.834	0.0273	1.539	0.1189	GO:0030127//COPII vesicle coat;GO:0006886//intracellular protein transport;GO:0006888//ER to Golgi vesicle-mediated transport;GO:0008270//zinc ion binding	Vesicle coat complex COPII, subunit SEC23	Protein processing in endoplasmic reticulum	binding	cell cell_part macromolecular_complex organelle organelle_part	cellular_process establishment_of_localization localization
K3XG72	Importin subunit alpha OS=Setaria italica GN=LOC101768405 PE=3 SV=1	0.723	0.1542	0.787	0.2417	0.496	0.0216	GO:0000278//mitotic cell cycle;GO:0005829//cytosol;GO:0008565//protein transporter activity;GO:0006396//RNA processing;GO:0006607//NLS-bearing protein import into nucleus;GO:0009536//plastid;GO:0005643//nuclear pore;GO:0008139//nuclear localization sequence binding;GO:0048522//positive regulation of cellular process;GO:0009410//response to xenobiotic stimulus;GO:0048471//perinuclear region of cyt…	Karyopherin (importin) alpha	--	binding transporter_activity	cell cell_part macromolecular_complex membrane-enclosed_lumen organelle organelle_part	biological_regulation cellular_process establishment_of_localization localization metabolic_process positive_regulation_of_biological_process regulation_of_biological_process response_to_stimulus
[V] Defense mechanisms
F2E192	Predicted protein OS=Hordeum vulgare subsp. vulgare PE=2 SV=1	1.054	0.7022	1.526	0.0094	1.662	0.0022	GO:0042626//ATPase activity, coupled to transmembrane movement of substances;GO:0005886//plasma membrane;GO:0055085//transmembrane transport;GO:0005524//ATP binding;GO:0016021//integral component of membrane;GO:0008152//metabolic process	ABC-type antimicrobial peptide transport system, ATPase component;ABC-type multidrug transport system, ATPase component;ABC-type polar amino acid transport system, ATPase component	ABC transporters;Spliceosome	binding catalytic_activity transporter_activity	cell cell_part	cellular_process establishment_of_localization localization metabolic_process
A0A0D3HHP5	Homoserine dehydrogenase OS=Oryza barthii PE=3 SV=1	1.177	0.8198	1.722	0.1573	2.398	0.0495	GO:0009088//threonine biosynthetic process;GO:0005829//cytosol;GO:0009086//methionine biosynthetic process;GO:0016021//integral component of membrane;GO:0055114//oxidation-reduction process;GO:0015238//drug transmembrane transporter activity;GO:0006855//drug transmembrane transport;GO:0004412//homoserine dehydrogenase activity;GO:0009097//isoleucine biosynthetic process;GO:0050661//NADP binding;G…	Homoserine dehydrogenase;Na+-driven multidrug efflux pump	Glycine, serine and threonine metabolism;Cysteine and methionine metabolism;Biosynthesis of secondary metabolites;Metabolic pathways;Lysine biosynthesis;Microbial metabolism in diverse environments	binding catalytic_activity transporter_activity	cell cell_part	cellular_process establishment_of_localization localization metabolic_process response_to_stimulus
R7WGN2	Histone-lysine N-methyltransferase, H3 lysine-9 specific SUVH3 OS=Aegilops tauschii GN=F775_26832 PE=4 SV=1	0.761	0.1623	0.611	0.0127	0.855	0.4592	GO:0034968//histone lysine methylation;GO:0042393//histone binding;GO:0008270//zinc ion binding;GO:0018024//histone-lysine N-methyltransferase activity;GO:0003677//DNA binding;GO:0005694//chromosome;GO:0005634//nucleus	Proteins containing SET domain;Predicted restriction endonuclease	Lysine degradation	binding catalytic_activity	cell cell_part organelle	cellular_component_organization_or_biogenesis cellular_process metabolic_process
A0A0D9WI03	Uncharacterized protein OS=Leersia perrieri PE=4 SV=1	0.538	0.0274	0.718	0.1997	0.441	0.0307	GO:0034968//histone lysine methylation;GO:0042393//histone binding;GO:0008270//zinc ion binding;GO:0018024//histone-lysine N-methyltransferase activity;GO:0005694//chromosome;GO:0005634//nucleus	Predicted restriction endonuclease;Proteins containing SET domain;Myb superfamily proteins, including transcription factors and mRNA splicing factors	--	binding catalytic_activity	cell cell_part organelle	cellular_component_organization_or_biogenesis cellular_process metabolic_process
A9TGD4	ATP-binding cassette transporter, subfamily C, member 2, group MRP protein PpABCC2 OS=Physcomitrella patens subsp. patens GN=ppabcc2 PE=4 SV=1	0.843	0.3747	1.056	0.8563	0.54	0.0307	GO:0042626//ATPase activity, coupled to transmembrane movement of substances;GO:0042221//response to chemical;GO:0022891//substrate-specific transmembrane transporter activity;GO:0006820//anion transport;GO:0000166//nucleotide binding;GO:0008152//metabolic process;GO:0034220//ion transmembrane transport;GO:0016020//membrane	ABC-type bacteriocin/lantibiotic exporters, contain an N-terminal double-glycine peptidase domain;ABC-type multidrug transport system, ATPase and permease components	ABC transporters	binding catalytic_activity transporter_activity	cell cell_part	cellular_process establishment_of_localization localization metabolic_process response_to_stimulus
[Z] Cytoskeleton
P04264	Keratin, type II cytoskeletal 1 OS=Homo sapiens GN=KRT1 PE=1 SV=6	0.894	0.0457	3.358	0	1.561	0.0011	--	Myosin heavy chain	--
A0A0D3G3E4	Uncharacterized protein OS=Oryza barthii PE=3 SV=1	1.361	0.0259	1.14	0.4285	1.816	0.0276	GO:0009653//anatomical structure morphogenesis;GO:0048731//system development;GO:0009888//tissue development;GO:0033043//regulation of organelle organization;GO:0005874//microtubule;GO:0003777//microtubule motor activity;GO:0008017//microtubule binding;GO:0030154//cell differentiation;GO:0016887//ATPase activity;GO:0007018//microtubule-based movement;GO:0005886//plasma membrane;GO:0005871//kinesi…	Kinesin-like protein	--	binding catalytic_activity	cell cell_part macromolecular_complex organelle organelle_part	biological_regulation cellular_component_organization_or_biogenesis cellular_process developmental_process metabolic_process multicellular_organismal_process regulation_of_biological_process
